# Supplementary material for: 2-(2-Eth­oxy-2-oxoacetamido)­benzoic acid
Source: IUCrdata. 2020 May 6;5(Pt 5):x200603. doi: 10.1107/S2414314620006033 (PMC9462219; doi:10.1107/S2414314620006033)
Supplement: Supplementary file 1 [file x-05-x200603-sup1.cif]

##############################################################################
#                                                                            #
# This CIF contains the data for a data article accepted for                 #
# publication in IUCrData. It conforms to the requirements of                #
# Notes for Authors for IUCrData, and has been                               #
# peer reviewed under the auspices of IUCrData.                              #
#                                                                            #
# Full details of the Crystallographic Information File format               #
# are given in the paper "The Crystallographic Information File (CIF):       #
# a New Standard Archive File for Crystallography" by S. R. Hall, F. H.      #
# Allen and I. D. Brown [Acta Cryst. (1991), A47, 655-685].                  #
#                                                                            #
# The current version of the core CIF dictionary is obtainable from          #
# ftp://ftp.iucr.org/pub/cif_core.dic.                                       #
#                                                                            #
# Software is freely available for graphical display of the structure(s)     #
# in this CIF. For information consult the CIF software page                 #
# http://www.iucr.org/resources/cif/software.                                #
#                                                                            #
# This file may be used for bona fide research purposes within the           #
# scientific community so long as proper attribution is given to the data    # 
# article from which it was obtained.                                        #
#                                                                            #
##############################################################################
data_I
_database_code_depnum_ccdc_archive 'CCDC 2000864'
_audit_creation_method     'SHELXL-2014/7'
_journal_date_recd_electronic     2020-04-01
_journal_date_accepted     2020-05-02
_journal_name_full     'IUCrData'
_journal_year     2020
_journal_volume     5
_journal_issue      5
_journal_page_first     0
_journal_page_last     0
_journal_paper_category     HO
_journal_paper_doi     10.1107/S2414314620006033
_journal_coeditor_code     XU4040
_publ_contact_author_name     'ZhiYong Wu'
_publ_contact_author_address
;
School of Medicine and Pharmacy and College of Marine Life Science,
Ocean University of China, Qingdao, Shandong 266003, PR China.
;
_publ_contact_author_email     'wuzy@ouc.edu.cn'
_publ_contact_author_fax     ?
_publ_contact_author_phone     ?
_publ_section_title
;
2-(2-Ethoxy-2-oxoacetamido)benzoic acid
;
loop_
    _publ_author_name
    _publ_author_footnote
    _publ_author_address
    'Yu, MingChao' .
;
School of Medicine and Pharmacy and College of Marine Life Science,
Ocean University of China, Qingdao, Shandong 266003,
People's Republic of China
;
    'Wang, LinLin' .
;
School of Medicine and Pharmacy and College of Marine Life Science,
Ocean University of China, Qingdao, Shandong 266003,
People's Republic of China
;
    'Wang, LingYang' .
;
School of Medicine and Pharmacy and College of Marine Life Science,
Ocean University of China, Qingdao, Shandong 266003,
People's Republic of China
;
    'Wu, ZhiYong' .
;
School of Medicine and Pharmacy and College of Marine Life Science,
Ocean University of China, Qingdao, Shandong 266003,
People's Republic of China
;
_publ_section_synopsis
;
The title compound has a nearly planar geometry. In the crystal, the molecules
are assembled into chains parallel to the [\=111] direction by O---H...O and
C---H...O hydrogen bonds
;
_chemical_name_systematic
;
2-(2-Ethoxy-2-oxoacetamido)benzoic acid
;
_chemical_name_common     ?
_chemical_formula_moiety     'C11 H11 N O5'
_chemical_formula_sum     'C11 H11 N O5'
_chemical_formula_iupac     'C11 H11 N O5'
_chemical_formula_weight     237.21
_chemical_melting_point     ?
_space_group_crystal_system     triclinic
_space_group_name_H-M_alt     'P -1'
_space_group_name_Hall     '-P 1'
loop_
    _space_group_symop_operation_xyz
    'x, y, z'
    '-x, -y, -z'
_cell_length_a     4.8774(13)
_cell_length_b     9.470(3)
_cell_length_c     12.719(3)
_cell_angle_alpha     106.784(7)
_cell_angle_beta     97.222(7)
_cell_angle_gamma     92.444(8)
_cell_volume     556.1(3)
_cell_formula_units_Z     2
_cell_measurement_reflns_used     4983
_cell_measurement_theta_min     2.382
_cell_measurement_theta_max     27.661
_cell_measurement_temperature     296(2)
_exptl_crystal_description     plate
_exptl_crystal_colour     'light yellow'
_exptl_crystal_size_max     0.730
_exptl_crystal_size_mid     0.235
_exptl_crystal_size_min     0.186
_exptl_crystal_density_diffrn     1.417
_exptl_crystal_density_meas     ?
_exptl_crystal_density_method     ?
_exptl_crystal_F_000     248
_exptl_absorpt_coefficient_mu     0.113
_exptl_absorpt_correction_type     multi-scan
_exptl_absorpt_process_details
;
(SADABS; Bruker, 2002)
;
_exptl_absorpt_correction_T_min     ?
_exptl_absorpt_correction_T_max     ?
_diffrn_ambient_temperature     296(2)
_diffrn_source     'fine-focus sealed tube'
_diffrn_radiation_type     MoK\a
_diffrn_radiation_wavelength     0.71073
_diffrn_measurement_device_type     'Bruker APEX area detector'
_diffrn_measurement_method     '\w scans'
_diffrn_detector_area_resol_mean     ?
_diffrn_reflns_number     8969
_diffrn_reflns_av_R_equivalents     0.0276
_diffrn_reflns_av_unetI/netI     0.0226
_diffrn_reflns_theta_min     3.194
_diffrn_reflns_theta_max     27.668
_diffrn_reflns_theta_full     25.242
_diffrn_measured_fraction_theta_max     0.979
_diffrn_measured_fraction_theta_full     0.998
_diffrn_reflns_limit_h_min     -6
_diffrn_reflns_limit_h_max     6
_diffrn_reflns_limit_k_min     -12
_diffrn_reflns_limit_k_max     12
_diffrn_reflns_limit_l_min     -16
_diffrn_reflns_limit_l_max     16
_refine_special_details
;
All H atoms were found in a difference Fourier map and refined freely.
;
_reflns_number_total     2557
_reflns_number_gt     2016
_reflns_threshold_expression     'I > 2\s(I)'
_refine_ls_structure_factor_coef     Fsqd
_refine_ls_matrix_type     full
_refine_ls_R_factor_all     0.0608
_refine_ls_R_factor_gt     0.0487
_refine_ls_wR_factor_gt     0.1264
_refine_ls_wR_factor_ref     0.1375
_refine_ls_goodness_of_fit_ref     1.063
_refine_ls_restrained_S_all     1.063
_refine_ls_number_reflns     2557
_refine_ls_number_parameters     198
_refine_ls_number_restraints     0
_refine_ls_hydrogen_treatment     refall
_refine_ls_weighting_scheme     calc
_refine_ls_weighting_details
              'w=1/[\s^2^(Fo^2^)+(0.0728P)^2^+0.0917P] where P=(Fo^2^+2Fc^2^)/3'
_atom_sites_solution_hydrogens     difmap
_atom_sites_solution_primary     ?
_atom_sites_solution_secondary     ?
_refine_ls_shift/su_max     0.000
_refine_ls_shift/su_mean     0.000
_refine_diff_density_max     0.242
_refine_diff_density_min     -0.274
_refine_ls_extinction_method     none
_refine_ls_extinction_coef     .
loop_
    _atom_type_symbol
    _atom_type_description
    _atom_type_scat_dispersion_real
    _atom_type_scat_dispersion_imag
    _atom_type_scat_source
    'C' 'C' 0.0033 0.0016
                         'International Tables Vol C Tables 4.2.6.8 and 6.1.1.4'
    'H' 'H' 0.0000 0.0000
                         'International Tables Vol C Tables 4.2.6.8 and 6.1.1.4'
    'N' 'N' 0.0061 0.0033
                         'International Tables Vol C Tables 4.2.6.8 and 6.1.1.4'
    'O' 'O' 0.0106 0.0060
                         'International Tables Vol C Tables 4.2.6.8 and 6.1.1.4'
_computing_data_collection
;
SMART (Bruker, 2002)
;
_computing_cell_refinement
;
SAINT (Bruker, 2002)
;
_computing_data_reduction
;
SAINT (Bruker, 2002)
;
_computing_structure_solution
;
SHELXS97 (Sheldrick, 2008)
;
_computing_structure_refinement
;
<i>SHELXL2014/7</i> (Sheldrick, 2015)
;
_computing_molecular_graphics
;
XP in SHELXTL (Sheldrick, 2008)
;
_computing_publication_material
;
publCIF (Westrip, 2010)
;
loop_
    _atom_site_type_symbol
    _atom_site_label
    _atom_site_fract_x
    _atom_site_fract_y
    _atom_site_fract_z
    _atom_site_U_iso_or_equiv
    _atom_site_adp_type
    _atom_site_calc_flag
    _atom_site_occupancy
    _atom_site_disorder_assembly
    _atom_site_disorder_group
    O O1 0.2576(3) 0.38020(16) 1.03091(9) 0.0681(4) Uani d 1 . .
    O O2 0.0551(2) 0.41447(12) 0.87522(8) 0.0535(3) Uani d 1 . .
    O O3 0.2481(3) 0.12887(17) 0.50560(9) 0.0830(5) Uani d 1 . .
    O O4 -0.2254(3) 0.38059(15) 0.60001(9) 0.0660(4) Uani d 1 . .
    O O5 -0.1328(2) 0.27460(13) 0.42790(8) 0.0557(3) Uani d 1 . .
    N N1 0.1791(2) 0.24475(13) 0.68396(9) 0.0422(3) Uani d 1 . .
    C C1 0.3864(3) 0.23438(16) 0.86482(11) 0.0420(3) Uani d 1 . .
    C C2 0.5692(3) 0.1711(2) 0.92768(13) 0.0551(4) Uani d 1 . .
    C C3 0.7340(4) 0.0645(2) 0.87854(15) 0.0602(4) Uani d 1 . .
    C C4 0.7185(3) 0.01962(18) 0.76469(14) 0.0533(4) Uani d 1 . .
    C C5 0.5376(3) 0.07796(17) 0.70010(12) 0.0463(3) Uani d 1 . .
    C C6 0.3673(3) 0.18576(15) 0.74833(10) 0.0385(3) Uani d 1 . .
    C C7 0.2187(3) 0.35013(17) 0.92252(11) 0.0456(3) Uani d 1 . .
    C C8 0.1306(3) 0.21176(16) 0.57239(10) 0.0451(3) Uani d 1 . .
    C C9 -0.1000(3) 0.29967(16) 0.53589(11) 0.0446(3) Uani d 1 . .
    C C10 -0.3469(4) 0.3514(2) 0.38191(15) 0.0622(5) Uani d 1 . .
    C C11 -0.3098(6) 0.3297(3) 0.26382(17) 0.0828(7) Uani d 1 . .
    H H1 0.139(5) 0.455(3) 1.061(2) 0.099(8) Uiso d 1 . .
    H H1A 0.065(4) 0.311(2) 0.7222(17) 0.070(6) Uiso d 1 . .
    H H2 0.581(4) 0.206(2) 1.0049(19) 0.078(6) Uiso d 1 . .
    H H3 0.856(4) 0.025(2) 0.9243(18) 0.081(6) Uiso d 1 . .
    H H4 0.836(4) -0.0499(19) 0.7304(16) 0.058(5) Uiso d 1 . .
    H H5 0.532(4) 0.046(2) 0.6220(16) 0.054(4) Uiso d 1 . .
    H H10A -0.321(4) 0.452(2) 0.4258(18) 0.077(6) Uiso d 1 . .
    H H10B -0.517(4) 0.307(2) 0.3905(17) 0.075(6) Uiso d 1 . .
    H H11A -0.121(6) 0.375(3) 0.260(2) 0.114(9) Uiso d 1 . .
    H H11B -0.326(5) 0.229(3) 0.224(2) 0.109(9) Uiso d 1 . .
    H H11C -0.457(5) 0.377(3) 0.230(2) 0.096(7) Uiso d 1 . .
loop_
    _atom_site_aniso_label
    _atom_site_aniso_U_11
    _atom_site_aniso_U_22
    _atom_site_aniso_U_33
    _atom_site_aniso_U_12
    _atom_site_aniso_U_13
    _atom_site_aniso_U_23
    O1 0.0815(8) 0.0954(9) 0.0244(5) 0.0438(7) 0.0077(5) 0.0081(5)
    O2 0.0659(7) 0.0677(7) 0.0261(5) 0.0287(5) 0.0102(4) 0.0077(4)
    O3 0.1083(10) 0.1073(10) 0.0320(6) 0.0657(9) 0.0163(6) 0.0079(6)
    O4 0.0726(8) 0.0869(9) 0.0377(6) 0.0387(6) 0.0092(5) 0.0122(6)
    O5 0.0683(7) 0.0699(7) 0.0289(5) 0.0181(5) 0.0034(5) 0.0144(5)
    N1 0.0479(6) 0.0527(7) 0.0251(5) 0.0165(5) 0.0087(4) 0.0070(5)
    C1 0.0421(7) 0.0520(8) 0.0306(7) 0.0093(6) 0.0066(5) 0.0089(6)
    C2 0.0592(9) 0.0720(10) 0.0338(7) 0.0177(7) 0.0036(6) 0.0150(7)
    C3 0.0601(10) 0.0710(10) 0.0518(9) 0.0246(8) 0.0020(7) 0.0218(8)
    C4 0.0539(9) 0.0549(9) 0.0525(9) 0.0201(7) 0.0124(7) 0.0136(7)
    C5 0.0509(8) 0.0510(8) 0.0364(7) 0.0127(6) 0.0110(6) 0.0089(6)
    C6 0.0401(6) 0.0452(7) 0.0299(6) 0.0072(5) 0.0073(5) 0.0093(5)
    C7 0.0493(8) 0.0588(8) 0.0261(6) 0.0117(6) 0.0062(5) 0.0072(6)
    C8 0.0543(8) 0.0521(8) 0.0269(6) 0.0143(6) 0.0090(5) 0.0060(5)
    C9 0.0510(8) 0.0505(8) 0.0294(6) 0.0078(6) 0.0043(5) 0.0076(6)
    C10 0.0689(11) 0.0728(12) 0.0470(9) 0.0097(9) -0.0051(8) 0.0260(8)
    C11 0.1075(18) 0.0977(17) 0.0459(10) 0.0012(14) -0.0099(10) 0.0354(11)
_geom_special_details
;
 All esds (except the esd in the dihedral angle between two l.s. planes)
 are estimated using the full covariance matrix.  The cell esds are taken
 into account individually in the estimation of esds in distances, angles
 and torsion angles; correlations between esds in cell parameters are only
 used when they are defined by crystal symmetry.  An approximate (isotropic)
 treatment of cell esds is used for estimating esds involving l.s. planes.
;
loop_
    _geom_bond_atom_site_label_1
    _geom_bond_atom_site_label_2
    _geom_bond_site_symmetry_2
    _geom_bond_distance
    _geom_bond_publ_flag
    O1 C7 . 1.3116(17) ?
    O1 H1 . 0.96(3) ?
    O2 C7 . 1.2258(17) ?
    O3 C8 . 1.2007(18) ?
    O4 C9 . 1.1963(18) ?
    O5 C9 . 1.3122(16) ?
    O5 C10 . 1.456(2) ?
    N1 C8 . 1.3493(17) ?
    N1 C6 . 1.3944(18) ?
    N1 H1A . 0.93(2) ?
    C1 C2 . 1.392(2) ?
    C1 C6 . 1.4084(18) ?
    C1 C7 . 1.474(2) ?
    C2 C3 . 1.374(2) ?
    C2 H2 . 0.94(2) ?
    C3 C4 . 1.377(2) ?
    C3 H3 . 0.94(2) ?
    C4 C5 . 1.371(2) ?
    C4 H4 . 0.939(18) ?
    C5 C6 . 1.3955(19) ?
    C5 H5 . 0.948(19) ?
    C8 C9 . 1.532(2) ?
    C10 C11 . 1.491(3) ?
    C10 H10A . 0.95(2) ?
    C10 H10B . 0.95(2) ?
    C11 H11A . 1.01(3) ?
    C11 H11B . 0.93(3) ?
    C11 H11C . 0.98(3) ?
loop_
    _geom_angle_atom_site_label_1
    _geom_angle_atom_site_label_2
    _geom_angle_atom_site_label_3
    _geom_angle_site_symmetry_1
    _geom_angle_site_symmetry_3
    _geom_angle
    _geom_angle_publ_flag
    C7 O1 H1 . . 108.9(15) ?
    C9 O5 C10 . . 116.37(13) ?
    C8 N1 C6 . . 128.24(12) ?
    C8 N1 H1A . . 115.5(12) ?
    C6 N1 H1A . . 116.1(12) ?
    C2 C1 C6 . . 119.03(13) ?
    C2 C1 C7 . . 118.80(12) ?
    C6 C1 C7 . . 122.16(12) ?
    C3 C2 C1 . . 121.37(14) ?
    C3 C2 H2 . . 121.1(13) ?
    C1 C2 H2 . . 117.5(13) ?
    C2 C3 C4 . . 119.29(15) ?
    C2 C3 H3 . . 118.4(13) ?
    C4 C3 H3 . . 122.3(13) ?
    C5 C4 C3 . . 120.89(14) ?
    C5 C4 H4 . . 119.0(11) ?
    C3 C4 H4 . . 120.1(11) ?
    C4 C5 C6 . . 120.72(14) ?
    C4 C5 H5 . . 119.4(11) ?
    C6 C5 H5 . . 119.9(11) ?
    N1 C6 C5 . . 121.55(12) ?
    N1 C6 C1 . . 119.77(11) ?
    C5 C6 C1 . . 118.68(13) ?
    O2 C7 O1 . . 121.64(13) ?
    O2 C7 C1 . . 124.02(12) ?
    O1 C7 C1 . . 114.35(12) ?
    O3 C8 N1 . . 127.84(14) ?
    O3 C8 C9 . . 121.08(13) ?
    N1 C8 C9 . . 111.06(11) ?
    O4 C9 O5 . . 126.54(14) ?
    O4 C9 C8 . . 122.79(12) ?
    O5 C9 C8 . . 110.66(12) ?
    O5 C10 C11 . . 106.64(18) ?
    O5 C10 H10A . . 106.7(13) ?
    C11 C10 H10A . . 113.3(13) ?
    O5 C10 H10B . . 105.1(12) ?
    C11 C10 H10B . . 113.6(13) ?
    H10A C10 H10B . . 110.7(18) ?
    C10 C11 H11A . . 109.9(15) ?
    C10 C11 H11B . . 111.3(16) ?
    H11A C11 H11B . . 109(2) ?
    C10 C11 H11C . . 108.4(15) ?
    H11A C11 H11C . . 110(2) ?
    H11B C11 H11C . . 108(2) ?
loop_
    _geom_torsion_atom_site_label_1
    _geom_torsion_atom_site_label_2
    _geom_torsion_atom_site_label_3
    _geom_torsion_atom_site_label_4
    _geom_torsion_site_symmetry_1
    _geom_torsion_site_symmetry_2
    _geom_torsion_site_symmetry_3
    _geom_torsion_site_symmetry_4
    _geom_torsion
    _geom_torsion_publ_flag
    C6 C1 C2 C3 . . . . 1.2(2) ?
    C7 C1 C2 C3 . . . . -178.93(16) ?
    C1 C2 C3 C4 . . . . 0.2(3) ?
    C2 C3 C4 C5 . . . . -1.2(3) ?
    C3 C4 C5 C6 . . . . 0.8(3) ?
    C8 N1 C6 C5 . . . . -0.1(2) ?
    C8 N1 C6 C1 . . . . -179.63(13) ?
    C4 C5 C6 N1 . . . . -178.99(14) ?
    C4 C5 C6 C1 . . . . 0.5(2) ?
    C2 C1 C6 N1 . . . . 178.03(13) ?
    C7 C1 C6 N1 . . . . -1.9(2) ?
    C2 C1 C6 C5 . . . . -1.5(2) ?
    C7 C1 C6 C5 . . . . 178.62(13) ?
    C2 C1 C7 O2 . . . . 178.82(14) ?
    C6 C1 C7 O2 . . . . -1.3(2) ?
    C2 C1 C7 O1 . . . . -1.2(2) ?
    C6 C1 C7 O1 . . . . 178.69(13) ?
    C6 N1 C8 O3 . . . . -3.3(3) ?
    C6 N1 C8 C9 . . . . 178.43(13) ?
    C10 O5 C9 O4 . . . . -1.1(2) ?
    C10 O5 C9 C8 . . . . 179.88(14) ?
    O3 C8 C9 O4 . . . . 178.26(18) ?
    N1 C8 C9 O4 . . . . -3.3(2) ?
    O3 C8 C9 O5 . . . . -2.7(2) ?
    N1 C8 C9 O5 . . . . 175.70(12) ?
    C9 O5 C10 C11 . . . . 169.35(16) ?
loop_
    _geom_hbond_atom_site_label_D
    _geom_hbond_atom_site_label_H
    _geom_hbond_atom_site_label_A
    _geom_hbond_site_symmetry_A
    _geom_hbond_distance_DH
    _geom_hbond_distance_HA
    _geom_hbond_distance_DA
    _geom_hbond_angle_DHA
    _geom_hbond_publ_flag
    O1 H1 O2 2_567 0.96(3) 1.67(3) 2.6274(16) 176(2) yes
    N1 H1A O2 . 0.93(2) 1.92(2) 2.6574(15) 135.1(16) yes
    C5 H5 O3 . 0.948(19) 2.230(18) 2.866(2) 123.7(14) yes
    C5 H5 O3 2_656 0.948(19) 2.36(2) 3.1107(19) 135.9(14) yes
_shelx_space_group_comment
;
The symmetry employed for this shelxl refinement is uniquely defined
by the following loop, which should always be used as a source of
symmetry information in preference to the above space-group names.
They are only intended as comments.
;
_shelx_estimated_absorpt_T_min     0.922
_shelx_estimated_absorpt_T_max     0.979
_shelx_hkl_file
;
  -1   0   0 0.19685 0.07070   2
  -1   0   0 0.14905 0.07825   3
  -1   0   0 0.06320 0.09579   4
  -1   0   0 0.06266 0.10272   1
   1   0   0 0.00537 0.06876   2
   1   0   0 -0.1105 0.06835   3
   1   0   0 -0.1720 0.08886   4
  -2   0   0 679.767 22.3052   4
  -2   0   0 675.701 23.2622   1
  -2   0   0 669.697 21.8222   2
  -2   0   0 744.614 20.2481   3
   2   0   0 670.482 20.2298   3
   2   0   0 704.870 21.8622   2
  -3   0   0 13.5932 0.55376   2
  -3   0   0 13.6635 0.66063   4
  -3   0   0 13.0384 0.68836   1
   3   0   0 13.2075 0.54342   2
   3   0   0 13.9951 0.55449   3
  -4   0   0 0.46698 0.12578   2
  -4   0   0 0.58476 0.20559   1
   4   0   0 0.52064 0.14404   3
   4   0   0 0.65621 0.21238   4
   4   0   0 0.23559 0.15597   2
  -5   0   0 0.47253 0.18385   2
  -5   0   0 -0.3136 0.31005   1
   5   0   0 0.04142 0.22908   3
   5   0   0 0.05426 0.32713   4
  -6   0   0 1.20367 0.48630   1
   6   0   0 0.34270 0.33259   3
   6   0   0 2.13853 0.53378   4
   6  -1   0 8.37024 0.79895   3
   6  -1   0 9.25403 0.96335   4
  -6   1   0 7.95746 0.92597   1
   5  -1   0 6.96184 0.63017   4
   5  -1   0 5.93316 0.56836   3
  -5   1   0 5.74850 0.63315   1
   4  -1   0 0.72018 0.11888   2
  -4   1   0 0.39707 0.25630   1
  -4   1   0 0.69984 0.25298   4
   3  -1   0 29.2131 1.07252   3
   3  -1   0 32.0479 1.03644   2
  -3   1   0 30.4902 1.03258   2
  -3   1   0 29.4087 1.26515   1
  -3   1   0 28.8182 1.22020   4
   2  -1   0 17.5391 0.57840   2
   2  -1   0 14.8952 0.69137   1
   2  -1   0 16.5869 0.61938   3
  -2   1   0 15.7364 0.71464   1
  -2   1   0 16.5448 0.70598   4
  -2   1   0 16.0368 0.62142   3
   1  -1   0 223.660 7.84552   1
   1  -1   0 236.082 7.54936   4
   1  -1   0 236.569 7.34426   2
   1  -1   0 225.792 6.86446   3
  -1   1   0 219.694 7.84998   1
  -1   1   0 238.167 6.87033   3
  -1   1   0 248.776 7.56104   4
  -1  -1   0 779.881 25.7857   1
  -1  -1   0 753.190 24.8382   4
  -1  -1   0 766.969 24.6166   2
   1   1   0 761.093 24.9656   4
   1   1   0 755.391 22.5346   3
   1   1   0 801.425 22.5404   3
   1   1   0 755.449 25.8335   1
   1   1   0 779.066 24.5162   2
  -2  -1   0 0.34407 0.06863   2
  -2  -1   0 0.09439 0.08572   1
   2   1   0 0.24688 0.06529   3
   2   1   0 0.29004 0.05148   3
   2   1   0 0.25616 0.07723   2
   2   1   0 0.38539 0.09129   4
  -3  -1   0 2.20134 0.29338   1
  -3  -1   0 2.92169 0.22576   2
   3   1   0 3.16249 0.26349   4
   3   1   0 2.79394 0.19678   3
   3   1   0 2.87277 0.26460   2
  -4  -1   0 3.70688 0.31272   2
  -4  -1   0 4.30053 0.49152   1
   4   1   0 3.60558 0.42990   4
   4   1   0 3.89129 0.29003   3
  -5  -1   0 0.50537 0.33285   1
  -5  -1   0 0.03134 0.19545   2
   5   1   0 0.77508 0.36127   4
   5   1   0 0.48373 0.22499   3
   6   1   0 4.91326 0.62496   3
   6   1   0 6.43245 0.86816   4
   6  -2   0 0.47865 0.33937   3
   6  -2   0 0.41883 0.47937   4
  -6   2   0 -0.3626 0.42692   1
   5  -2   0 55.8451 2.00471   3
  -5   2   0 55.6064 2.39424   1
  -5   2   0 55.3160 2.31022   4
   4  -2   0 118.846 3.81741   3
  -4   2   0 117.529 4.27487   4
  -4   2   0 122.730 4.42666   1
   3  -2   0 24.2483 0.80886   2
   3  -2   0 24.0622 0.92051   3
   3  -2   0 24.3192 0.81518   2
  -3   2   0 24.6630 1.06708   1
  -3   2   0 22.5825 1.02347   4
   2  -2   0 0.53511 0.12577   1
   2  -2   0 0.84512 0.13566   3
   2  -2   0 0.45726 0.07100   2
  -2   2   0 0.67693 0.12929   1
  -2   2   0 0.56446 0.14298   4
   1  -2   0 75.0071 2.32286   2
   1  -2   0 62.5142 2.39138   4
   1  -2   0 73.0979 2.47415   1
  -1   2   0 71.6233 2.21102   3
  -1   2   0 72.5418 2.31827   2
  -1   2   0 76.4762 2.42125   4
  -1   2   0 69.8136 2.47646   1
   0  -2   0 973.054 32.3127   4
   0  -2   0 1049.60 33.7267   1
   0  -2   0 1027.36 29.3563   3
   0  -2   0 1025.41 31.9071   2
   0   2   0 970.308 32.4022   4
   0   2   0 880.224 33.5746   1
   0   2   0 1009.98 31.8399   2
   0   2   0 1047.84 29.3904   3
  -1  -2   0 216.024 7.20360   1
  -1  -2   0 212.665 6.79258   2
   1   2   0 206.959 6.78141   2
   1   2   0 207.190 7.19939   1
   1   2   0 214.367 6.87934   4
  -2  -2   0 1.82607 0.16711   2
  -2  -2   0 1.74894 0.20256   1
   2   2   0 1.69906 0.10099   3
   2   2   0 1.74337 0.16824   4
   2   2   0 1.90566 0.11648   3
  -3  -2   0 14.7935 0.65801   2
   3   2   0 14.4964 0.55350   3
   3   2   0 14.9514 0.53594   3
  -4  -2   0 39.2331 1.75812   1
  -4  -2   0 40.8555 1.49969   2
   4   2   0 38.6145 1.60609   4
   4   2   0 37.8392 1.29293   3
  -5  -2   0 5.72520 0.69266   1
   5   2   0 5.12459 0.38086   3
   5   2   0 4.75555 0.63603   4
   6  -3   0 0.37767 0.36977   3
  -6   3   0 0.53624 0.50084   4
  -6   3   0 1.03993 0.45995   1
   5  -3   0 0.44261 0.24903   3
  -5   3   0 0.57893 0.37289   4
  -5   3   0 0.48582 0.33867   1
   4  -3   0 90.3290 2.99258   3
  -4   3   0 90.3072 3.35673   4
  -4   3   0 89.6876 3.41613   1
   3  -3   0 1.43374 0.21296   3
  -3   3   0 1.83839 0.25844   1
   2  -3   0 0.87117 0.14370   1
   2  -3   0 0.74754 0.09879   2
  -2   3   0 0.73945 0.10384   2
  -2   3   0 0.88685 0.15358   4
  -2   3   0 0.98765 0.14174   1
   1  -3   0 6.05612 0.32420   4
   1  -3   0 7.53666 0.33560   1
   1  -3   0 7.18102 0.32836   3
   1  -3   0 7.49148 0.32708   2
  -1   3   0 7.64922 0.32326   2
  -1   3   0 7.23532 0.33660   3
  -1   3   0 7.62066 0.33664   1
  -1   3   0 7.39381 0.35696   4
   0  -3   0 503.389 15.8530   2
   0  -3   0 539.997 16.1011   4
   0  -3   0 499.964 14.6164   3
   0   3   0 520.827 16.7699   1
   0   3   0 466.843 15.8335   2
   0   3   0 494.275 16.7687   1
   0   3   0 456.624 16.2728   4
   0   3   0 512.580 14.6232   3
  -1  -3   0 187.611 6.30791   1
  -1  -3   0 181.585 5.97776   2
   1   3   0 184.589 6.02589   4
   1   3   0 181.579 6.30975   1
  -2  -3   0 403.977 12.9066   2
  -2  -3   0 400.846 13.7012   1
   2   3   0 402.593 13.0850   4
  -3  -3   0 1.73463 0.22985   2
  -3  -3   0 0.85619 0.22058   1
   3   3   0 1.15756 0.20456   4
   3   3   0 1.36670 0.11598   3
   3   3   0 1.31631 0.14866   3
  -4  -3   0 -0.0120 0.26445   1
   4   3   0 -0.1409 0.17362   3
   4   3   0 0.02402 0.10376   3
   4   3   0 -0.0462 0.21175   4
  -5  -3   0 5.83177 0.60113   2
  -5  -3   0 5.52075 0.71179   1
   5   3   0 4.24408 0.33387   3
   5   3   0 4.93924 0.63654   4
   6  -4   0 6.22383 0.81024   3
  -6   4   0 7.26355 0.92202   1
   5  -4   0 0.52281 0.26461   3
  -5   4   0 -0.1639 0.37016   4
  -5   4   0 -0.1213 0.33093   1
   4  -4   0 173.936 5.37092   3
  -4   4   0 168.642 6.09808   1
  -4   4   0 167.508 5.93382   4
   3  -4   0 74.2909 2.44813   3
   3  -4   0 72.1908 2.37989   2
   3  -4   0 73.8926 2.38704   2
  -3   4   0 67.7529 2.69263   1
  -3   4   0 75.8307 2.71156   4
   2  -4   0 35.6224 1.25947   2
  -2   4   0 35.3498 1.38207   1
  -2   4   0 35.2405 1.25437   2
  -2   4   0 38.0161 1.40994   4
   1  -4   0 259.695 7.59825   3
   1  -4   0 254.472 8.16575   2
   1  -4   0 224.395 8.60345   1
  -1   4   0 251.794 8.15933   2
  -1   4   0 269.768 8.62604   1
  -1   4   0 265.651 8.34013   4
   0  -4   0 81.7725 2.79820   2
   0  -4   0 82.0917 2.51575   3
   0   4   0 84.5902 2.90092   1
   0   4   0 82.6044 2.89458   1
   0   4   0 80.9631 2.79802   4
   0   4   0 83.7909 2.52659   3
  -1  -4   0 480.945 15.6790   2
  -1  -4   0 481.114 16.5657   1
  -1  -4   0 501.698 14.3267   3
   1   4   0 498.760 15.8871   4
  -2  -4   0 21.7108 0.96029   1
  -2  -4   0 21.3072 0.92358   2
   2   4   0 21.0260 0.87562   4
  -3  -4   0 2.16587 0.37799   1
  -4  -4   0 1.20648 0.29573   2
  -4  -4   0 0.78332 0.30504   1
   4   4   0 0.77182 0.24543   4
  -5  -4   0 0.92523 0.36122   2
   5   4   0 0.99883 0.39864   4
   5  -5   0 0.35959 0.28936   3
  -5   5   0 0.02041 0.39483   4
  -5   5   0 0.80997 0.35960   1
   4  -5   0 1.31135 0.26400   3
  -4   5   0 1.63228 0.33994   1
  -4   5   0 1.63227 0.34251   4
   3  -5   0 116.918 3.71416   3
   3  -5   0 115.630 3.75756   2
  -3   5   0 110.848 3.75478   2
  -3   5   0 123.915 4.16200   1
  -3   5   0 107.795 4.06967   4
   2  -5   0 15.1457 0.66131   3
   2  -5   0 14.6860 0.61738   2
  -2   5   0 14.6929 0.71148   4
  -2   5   0 14.8508 0.67058   1
   1  -5   0 11.1787 0.51972   1
   1  -5   0 11.0863 0.52534   2
   1  -5   0 11.4317 0.49911   3
  -1   5   0 11.1294 0.51284   1
  -1   5   0 11.5973 0.54970   4
   0  -5   0 102.100 3.06875   3
   0  -5   0 97.5628 3.07121   3
   0   5   0 103.959 3.41968   4
   0   5   0 98.4936 3.52713   1
  -1  -5   0 -0.0209 0.04113   3
  -1  -5   0 0.11404 0.05146   3
  -1  -5   0 0.03948 0.11879   2
   1   5   0 0.19352 0.12139   1
   1   5   0 -0.0335 0.09784   4
  -3  -5   0 0.05316 0.18925   2
  -3  -5   0 0.17344 0.21745   1
  -4  -5   0 0.41204 0.28047   2
  -4  -5   0 -0.0360 0.29080   1
   4   5   0 -0.0145 0.30998   4
  -5  -5   0 5.12000 0.76157   2
   5   5   0 7.09390 0.80239   4
   5  -6   0 12.1427 0.81842   3
  -5   6   0 10.9865 0.96751   4
  -5   6   0 11.8091 0.89478   1
   4  -6   0 -0.2286 0.21890   3
  -4   6   0 0.32445 0.30409   4
  -4   6   0 0.37764 0.25624   1
   3  -6   0 111.044 3.62905   3
   3  -6   0 109.128 3.67369   2
  -3   6   0 110.679 4.00942   1
  -3   6   0 112.990 4.01068   4
   2  -6   0 4.15644 0.29977   2
   2  -6   0 4.67634 0.37705   3
  -2   6   0 4.61354 0.32442   1
  -2   6   0 4.70749 0.40281   4
   1  -6   0 19.7969 0.84128   2
   1  -6   0 18.7773 0.76024   3
  -1   6   0 18.7160 0.83565   4
  -1   6   0 19.8481 0.82053   1
   0  -6   0 15.5518 0.59050   3
   0  -6   0 15.0819 0.72642   2
   0   6   0 15.2742 0.69165   4
   0   6   0 16.1463 0.70666   1
  -1  -6   0 48.0231 1.85279   2
  -1  -6   0 46.1524 1.45945   3
  -1  -6   0 48.8171 1.45555   3
   1   6   0 46.4436 1.76698   4
   1   6   0 47.9632 1.83401   1
  -2  -6   0 36.2883 1.54926   2
  -2  -6   0 36.4735 1.53822   1
   2   6   0 36.2984 1.47189   4
  -3  -6   0 0.16842 0.23647   2
  -3  -6   0 0.14695 0.22266   1
   3   6   0 0.34422 0.24304   4
  -4  -6   0 -0.0905 0.32688   2
  -4  -6   0 0.00911 0.32309   1
  -5  -6   0 1.04871 0.49591   1
   5   6   0 1.29694 0.55358   4
   5  -7   0 12.9254 0.91447   3
  -5   7   0 11.4947 0.94473   1
  -5   7   0 9.47747 1.03969   4
   4  -7   0 1.23134 0.31650   3
   4  -7   0 2.36158 0.32206   2
  -4   7   0 2.20092 0.35630   1
  -4   7   0 1.58841 0.41360   4
   3  -7   0 2.34647 0.32811   3
   3  -7   0 2.60415 0.30104   2
  -3   7   0 2.34257 0.39369   4
  -3   7   0 2.28397 0.36436   1
   2  -7   0 14.7583 0.74301   3
   2  -7   0 14.2979 0.68919   2
  -2   7   0 14.6967 0.69921   1
  -2   7   0 15.3535 0.82081   4
   1  -7   0 0.34000 0.12912   3
  -1   7   0 0.38373 0.17492   4
  -1   7   0 0.17054 0.14181   1
   0  -7   0 16.5480 0.64010   3
   0  -7   0 16.4701 0.85221   2
   0   7   0 16.6779 0.78877   4
   0   7   0 15.9590 0.75835   1
  -1  -7   0 64.2973 2.04908   3
  -1  -7   0 68.5036 2.54764   2
  -1  -7   0 68.8394 2.04711   3
  -2  -7   0 3.12866 0.46328   2
   2   7   0 3.33540 0.41858   4
   2   7   0 3.47932 0.47437   1
  -3  -7   0 0.39638 0.28204   1
  -3  -7   0 -0.0427 0.26949   2
   3   7   0 0.47423 0.29679   4
  -4  -7   0 -0.4503 0.40307   1
  -4  -7   0 -0.0040 0.39655   2
   4   7   0 -0.0149 0.41827   4
  -5   8   0 9.11946 0.94492   1
   4  -8   0 19.1378 1.02709   3
  -4   8   0 19.6718 1.07349   1
  -4   8   0 20.3243 1.22801   4
   3  -8   0 1.42988 0.30203   3
   3  -8   0 1.33167 0.22817   2
  -3   8   0 1.98526 0.32135   1
  -3   8   0 2.29201 0.48599   4
   2  -8   0 87.4630 3.18182   2
   2  -8   0 90.1126 3.00442   3
  -2   8   0 89.2311 3.26080   1
  -2   8   0 92.8000 3.32503   4
   1  -8   0 7.25065 0.44713   3
   1  -8   0 6.38806 0.53729   2
  -1   8   0 5.83541 0.42612   1
  -1   8   0 6.73613 0.51711   4
   0  -8   0 0.05949 0.12738   3
   0  -8   0 0.23327 0.22741   2
   0   8   0 0.13025 0.17693   4
   0   8   0 0.25671 0.15567   1
  -1  -8   0 16.4973 0.94514   2
  -1  -8   0 16.6742 0.57630   3
   1   8   0 16.7209 0.85149   4
   1   8   0 15.4703 0.85931   1
  -2  -8   0 -0.0096 0.26847   2
   2   8   0 0.32066 0.26343   1
   2   8   0 -0.1274 0.25532   4
  -3  -8   0 -0.5713 0.34727   2
   3   8   0 0.50583 0.42292   1
   3   8   0 0.25589 0.36295   4
  -4  -8   0 0.65105 0.44524   1
  -4  -8   0 -0.3221 0.45899   2
   4   8   0 0.05815 0.51959   4
   4  -9   0 17.3115 1.05566   3
  -4   9   0 17.7034 1.04468   1
  -4   9   0 19.0574 1.25939   4
   3  -9   0 0.37326 0.27813   3
   3  -9   0 0.38169 0.28899   2
  -3   9   0 0.51479 0.39552   4
  -3   9   0 0.39634 0.29529   1
   2  -9   0 0.38214 0.27978   2
   2  -9   0 0.41676 0.24243   3
  -2   9   0 0.25575 0.23524   1
  -2   9   0 0.12592 0.30504   4
   1  -9   0 1.15248 0.23177   3
   1  -9   0 0.83463 0.27764   2
  -1   9   0 1.09630 0.29531   4
  -1   9   0 1.01587 0.26996   1
   0  -9   0 0.75496 0.16052   3
   0  -9   0 0.90707 0.29273   2
   0   9   0 1.18107 0.31323   4
   0   9   0 0.48220 0.23715   1
  -1  -9   0 0.35439 0.12456   3
  -1  -9   0 0.38114 0.30978   2
   1   9   0 0.88390 0.26802   4
   1   9   0 -0.1760 0.23092   1
  -2  -9   0 1.66085 0.42179   2
   2   9   0 1.92889 0.38699   4
  -3  -9   0 0.89454 0.44620   2
   3   9   0 0.23920 0.43528   4
   3   9   0 0.17386 0.45240   1
   3 -10   0 4.53227 0.70698   2
   3 -10   0 4.80593 0.70539   3
  -3  10   0 5.57635 0.62670   1
  -3  10   0 7.36619 0.88209   4
   2 -10   0 11.6109 0.84298   2
   2 -10   0 10.9401 0.74500   3
  -2  10   0 11.5561 0.91055   4
  -2  10   0 10.4907 0.69139   1
   1 -10   0 8.50519 0.75154   2
   1 -10   0 7.57153 0.60043   3
  -1  10   0 8.13358 0.73445   4
  -1  10   0 7.89164 0.62218   1
   0 -10   0 0.14252 0.35075   2
   0  10   0 -0.0595 0.31374   4
   0  10   0 0.19037 0.26605   1
  -1 -10   0 -0.4671 0.33262   2
   1  10   0 0.19003 0.29026   1
  -2 -10   0 0.91800 0.39864   2
   2  10   0 0.79132 0.41670   4
   2 -11   0 2.28716 0.51233   2
  -2  11   0 2.21137 0.37912   1
  -2  11   0 3.62876 0.61426   4
   1 -11   0 3.94452 0.59787   2
   1 -11   0 4.69557 0.58447   3
  -1  11   0 4.16164 0.64743   4
  -1  11   0 3.20508 0.56345   1
   0 -11   0 -0.4286 0.40815   2
   0  11   0 0.61221 0.34454   1
   0  11   0 0.60668 0.44750   4
  -1 -11   0 -0.3148 0.47112   2
   1  11   0 0.57313 0.40066   1
   1  11   0 0.25242 0.46931   4
   2  11  -1 -0.3204 0.45278   1
   2  11  -1 0.82406 0.48630   4
  -2 -11   1 0.59547 0.58839   2
   1  11  -1 0.24406 0.38692   1
   1  11  -1 0.08293 0.42705   4
  -1 -11   1 0.23040 0.44034   2
   0  11  -1 -0.4124 0.41705   4
   0  11  -1 -0.0288 0.34027   1
   0 -11   1 0.35258 0.25976   3
   0 -11   1 0.61860 0.38903   2
  -1  11  -1 -0.3851 0.31292   1
  -1  11  -1 0.60501 0.41441   4
   1 -11   1 -0.1859 0.28558   3
   1 -11   1 0.19416 0.38228   2
  -2  11  -1 -0.0816 0.32158   1
  -2  11  -1 -0.1195 0.46658   4
   2 -11   1 0.53876 0.39712   2
   2 -11   1 -0.4160 0.30982   3
   3  10  -1 0.55131 0.52681   1
   3  10  -1 0.67122 0.56624   4
   2  10  -1 3.17652 0.50480   4
   2  10  -1 2.29391 0.49339   1
  -2 -10   1 2.46000 0.48782   2
   1  10  -1 0.04961 0.32599   4
   1  10  -1 0.17232 0.30605   1
  -1 -10   1 0.07702 0.33906   2
   0  10  -1 1.73040 0.37692   4
   0  10  -1 1.67908 0.34315   1
   0 -10   1 1.70600 0.40073   2
  -1  10  -1 25.8904 1.22611   1
  -1  10  -1 25.9136 1.27606   4
   1 -10   1 26.7404 1.10698   3
   1 -10   1 25.3492 1.30685   2
  -2  10  -1 0.86255 0.29158   1
  -2  10  -1 1.13187 0.42092   4
   2 -10   1 1.00133 0.33835   2
   2 -10   1 1.08724 0.30012   3
  -3  10  -1 9.06826 0.75945   1
  -3  10  -1 10.3640 0.96877   4
   3 -10   1 10.8603 0.75033   2
   3 -10   1 9.75079 0.80087   3
   3   9  -1 1.01640 0.45093   1
   3   9  -1 0.73150 0.44250   4
   2   9  -1 7.90297 0.68802   4
   2   9  -1 8.30136 0.71563   1
  -2  -9   1 7.89669 0.75766   2
   1   9  -1 3.90873 0.51461   1
   1   9  -1 5.19061 0.49270   4
  -1  -9   1 5.32013 0.61252   2
  -1  -9   1 5.02215 0.28576   3
   0   9  -1 0.88876 0.26205   4
   0   9  -1 0.62420 0.23859   1
   0  -9   1 0.36980 0.28066   2
   0  -9   1 0.82849 0.15606   3
  -1   9  -1 8.10924 0.62320   4
  -1   9  -1 8.07443 0.56520   1
   1  -9   1 8.60937 0.67501   2
   1  -9   1 8.84557 0.55071   3
  -2   9  -1 3.28588 0.50515   4
  -2   9  -1 2.75650 0.41699   1
   2  -9   1 3.15928 0.47096   3
   2  -9   1 2.93604 0.50591   2
  -3   9  -1 1.35013 0.43586   4
  -3   9  -1 1.32242 0.32811   1
   3  -9   1 1.40246 0.30485   3
   3  -9   1 1.19538 0.28359   2
  -4   9  -1 16.0669 1.16568   4
  -4   9  -1 13.7566 1.00033   1
   4  -9   1 15.2388 0.96906   3
   4   8  -1 0.38188 0.51181   1
   4   8  -1 1.38824 0.52121   4
  -4  -8   1 0.13602 0.45774   2
   3   8  -1 7.33558 0.76631   1
   3   8  -1 8.02061 0.69998   4
  -3  -8   1 6.92222 0.77659   2
   2   8  -1 9.02637 0.70027   1
   2   8  -1 9.52345 0.65087   4
  -2  -8   1 9.60149 0.72096   2
   1   8  -1 1.02926 0.26253   4
   1   8  -1 0.46256 0.20825   1
  -1  -8   1 0.47518 0.20928   2
  -1  -8   1 0.65085 0.10003   3
   0   8  -1 2.09779 0.33566   4
   0  -8   1 1.84498 0.25131   3
   0  -8   1 1.83805 0.32078   2
  -1   8  -1 0.50602 0.20808   4
  -1   8  -1 0.30512 0.18014   1
   1  -8   1 0.24996 0.16706   3
   1  -8   1 0.38018 0.20683   2
  -2   8  -1 77.3768 2.90206   4
   2  -8   1 78.3404 2.64648   3
  -3   8  -1 -0.3825 0.24202   1
   3  -8   1 -0.3420 0.24203   3
   3  -8   1 0.12497 0.18556   2
  -4   8  -1 11.5284 0.83451   1
  -4   8  -1 10.1126 0.90816   4
   4  -8   1 10.4410 0.79888   3
  -5   8  -1 1.17165 0.47823   1
   4   7  -1 -0.0928 0.39653   4
  -4  -7   1 0.33503 0.37485   1
  -4  -7   1 0.75047 0.40207   2
   3   7  -1 0.74670 0.30913   1
   3   7  -1 0.79693 0.27960   4
  -3  -7   1 -0.3302 0.25385   2
  -3  -7   1 0.28016 0.27666   1
   2   7  -1 0.04564 0.21709   4
   2   7  -1 0.12202 0.23860   1
  -2  -7   1 0.61646 0.20441   2
   1   7  -1 17.7071 0.91000   1
   1   7  -1 17.8058 0.83698   4
  -1  -7   1 16.5173 0.61454   3
  -1  -7   1 18.0017 0.60121   3
  -1  -7   1 16.9507 0.91517   2
   0   7  -1 1.52479 0.23396   4
   0   7  -1 1.77772 0.22855   1
   0  -7   1 1.99270 0.32134   2
   0  -7   1 1.83982 0.19890   3
  -1   7  -1 9.73997 0.53502   1
   1  -7   1 9.18189 0.53398   2
   1  -7   1 10.8516 0.49260   3
  -2   7  -1 63.9789 2.40891   4
  -2   7  -1 63.4458 2.39644   1
   2  -7   1 66.5170 2.19814   3
   2  -7   1 62.4858 2.26604   2
  -3   7  -1 2.33079 0.40869   4
  -3   7  -1 2.71383 0.40855   1
   3  -7   1 3.52600 0.42415   3
   3  -7   1 2.86706 0.29432   2
  -4   7  -1 1.05970 0.31541   1
  -4   7  -1 1.11303 0.39238   4
   4  -7   1 0.99539 0.30252   3
  -5   7  -1 4.32303 0.78259   1
  -5   7  -1 5.27604 0.86650   4
   5  -7   1 3.87669 0.53149   3
   5   6  -1 0.14848 0.50886   4
  -5  -6   1 -0.2252 0.44039   2
   4   6  -1 1.47129 0.35527   4
  -4  -6   1 0.66195 0.33076   1
  -4  -6   1 0.64629 0.32586   2
   3   6  -1 0.15107 0.23140   4
  -3  -6   1 0.14746 0.25484   1
  -3  -6   1 -0.3279 0.21945   2
   2   6  -1 89.7127 3.14604   4
  -2  -6   1 88.9024 3.21538   2
  -2  -6   1 88.6976 3.30949   1
   1   6  -1 1.12992 0.18497   4
   1   6  -1 0.64377 0.14277   1
  -1  -6   1 0.80308 0.10881   3
  -1  -6   1 0.70124 0.09234   3
   0   6  -1 72.9526 2.50291   4
   0   6  -1 68.7799 2.59955   1
   0  -6   1 74.6021 2.24172   3
   0  -6   1 69.0713 2.52978   2
  -1   6  -1 12.6955 0.59234   1
  -1   6  -1 12.3144 0.58529   4
   1  -6   1 11.4451 0.51717   3
   1  -6   1 11.8905 0.57439   2
  -2   6  -1 70.9457 2.57397   1
   2  -6   1 69.2238 2.40046   2
   2  -6   1 69.2300 2.33104   3
  -3   6  -1 184.058 6.23824   2
  -3   6  -1 188.278 6.64410   4
   3  -6   1 200.701 6.04875   3
   3  -6   1 202.674 6.26732   2
  -4   6  -1 1.75338 0.38992   4
  -4   6  -1 1.32012 0.33185   1
   4  -6   1 1.73083 0.28803   3
  -5   6  -1 10.1689 0.97129   4
  -5   6  -1 10.5849 0.92161   1
   5  -6   1 11.6565 0.84427   3
   5   5  -1 0.10280 0.40633   4
  -5  -5   1 -0.0275 0.37266   2
   4   5  -1 0.34915 0.25397   4
  -4  -5   1 0.53928 0.26647   2
   3   5  -1 70.8543 2.51351   4
  -3  -5   1 67.3469 2.55673   2
  -3  -5   1 66.5291 2.67727   1
   2   5  -1 28.7870 1.13261   4
   1   5  -1 63.5999 2.22487   1
   1   5  -1 57.4360 2.09075   4
   1   5  -1 59.5128 1.80723   3
  -1  -5   1 58.6750 1.79001   3
  -1  -5   1 58.3125 2.15325   2
   0   5  -1 2.64483 0.20896   1
   0   5  -1 2.80231 0.20463   4
   0   5  -1 2.74029 0.19228   3
   0  -5   1 2.58280 0.22852   2
   0  -5   1 2.61120 0.17823   3
  -1   5  -1 0.97455 0.16472   4
  -1   5  -1 1.20831 0.17138   1
   1  -5   1 1.34292 0.16998   3
   1  -5   1 1.40975 0.16608   2
  -2   5  -1 3.86891 0.28868   4
  -2   5  -1 3.68782 0.28286   1
  -2   5  -1 3.07255 0.23070   2
   2  -5   1 3.43202 0.27598   3
   2  -5   1 3.39295 0.22952   2
  -3   5  -1 153.409 5.06644   2
  -3   5  -1 157.098 5.60820   1
  -3   5  -1 158.800 5.46965   4
   3  -5   1 162.557 4.97509   3
   3  -5   1 158.991 5.07449   2
  -4   5  -1 -0.0261 0.30803   4
  -4   5  -1 0.30796 0.25307   1
   4  -5   1 0.18435 0.19703   3
  -5   5  -1 1.65775 0.40561   1
  -5   5  -1 0.99592 0.41767   4
   5  -5   1 0.72561 0.30631   3
   5   4  -1 5.10108 0.71994   4
  -5  -4   1 6.28684 0.66140   2
  -5  -4   1 4.59579 0.70457   1
  -4  -4   1 0.51716 0.26972   1
  -4  -4   1 0.32232 0.24087   2
   3   4  -1 2.82909 0.31320   4
  -3  -4   1 2.83494 0.36732   1
   2   4  -1 38.0007 1.44154   4
  -2  -4   1 40.1389 1.55997   1
  -2  -4   1 38.2846 1.48132   2
   1   4  -1 286.783 8.19938   3
   1   4  -1 280.444 9.11667   4
  -1  -4   1 285.547 8.18756   3
  -1  -4   1 266.667 9.04138   2
   0   4  -1 5.55214 0.29196   4
   0   4  -1 5.84490 0.26125   3
   0   4  -1 6.40642 0.31921   1
   0  -4   1 6.59225 0.30315   4
   0  -4   1 4.98448 0.30027   1
   0  -4   1 5.81036 0.31310   2
   0  -4   1 5.83999 0.25617   3
  -1   4  -1 3.56791 0.23865   4
  -1   4  -1 3.55952 0.23698   1
  -1   4  -1 3.43445 0.21558   2
   1  -4   1 3.51474 0.22808   3
   1  -4   1 3.57738 0.21775   2
  -2   4  -1 36.4978 1.20685   2
  -2   4  -1 34.3540 1.37053   1
   2  -4   1 34.8335 1.24523   3
   2  -4   1 34.8792 1.20721   2
  -3   4  -1 172.185 5.77630   4
  -3   4  -1 162.382 5.93068   1
   3  -4   1 170.458 5.23018   3
  -4   4  -1 131.770 4.63040   4
  -4   4  -1 129.639 4.75496   1
   4  -4   1 125.065 4.12616   3
  -5   4  -1 0.27224 0.36569   4
   5  -4   1 -0.2276 0.25910   3
  -6   4  -1 -0.4948 0.48679   1
   6  -4   1 0.40306 0.38135   3
   5   3  -1 0.26534 0.36821   4
  -5  -3   1 0.62720 0.28515   2
  -5  -3   1 0.29059 0.35142   1
   4   3  -1 -0.1096 0.21773   4
   4   3  -1 -0.0297 0.11012   3
  -4  -3   1 -0.1539 0.23834   1
   3   3  -1 0.45730 0.07002   3
  -3  -3   1 0.76288 0.13915   2
  -3  -3   1 0.55147 0.20468   1
   2   3  -1 187.056 5.21077   3
   2   3  -1 176.144 5.21538   3
   2   3  -1 176.405 5.87815   4
  -2  -3   1 176.094 6.18201   1
  -2  -3   1 172.888 5.82866   2
   1   3  -1 18.6470 0.79528   1
   1   3  -1 19.8229 0.59815   3
   1   3  -1 19.0067 0.73302   4
  -1  -3   1 19.8425 0.73490   4
  -1  -3   1 20.7825 0.59679   3
  -1  -3   1 17.6338 0.76617   2
  -1  -3   1 19.6595 0.79906   1
   0   3  -1 84.7226 2.76636   4
   0   3  -1 84.8160 2.75885   2
   0   3  -1 91.8677 2.91252   1
   0   3  -1 85.0399 2.51815   3
   0  -3   1 74.7125 2.88971   1
   0  -3   1 81.0556 2.76151   4
   0  -3   1 85.0072 2.51289   3
   0  -3   1 80.5068 2.76025   2
  -1   3  -1 1.57259 0.12262   2
  -1   3  -1 1.79407 0.15108   4
  -1   3  -1 1.43789 0.14924   3
  -1   3  -1 1.59276 0.15575   1
   1  -3   1 1.53179 0.14548   3
   1  -3   1 1.72700 0.13638   4
   1  -3   1 1.37718 0.16616   1
   1  -3   1 1.74240 0.12481   2
  -2   3  -1 161.796 5.40780   4
  -2   3  -1 161.655 5.59943   1
  -2   3  -1 157.065 5.12583   2
   2  -3   1 163.290 4.91504   3
   2  -3   1 163.347 5.12830   2
  -3   3  -1 -0.0567 0.14520   1
   3  -3   1 0.02506 0.10293   3
  -4   3  -1 3.13079 0.50926   4
  -4   3  -1 4.51851 0.51009   1
   4  -3   1 5.15900 0.44541   3
  -5   3  -1 15.2034 0.93867   4
  -5   3  -1 12.7545 0.95572   1
   5  -3   1 14.1205 0.82076   3
  -6   3  -1 3.54301 0.61478   1
   6  -3   1 2.86335 0.44684   3
   6   2  -1 -0.3379 0.51891   4
   5   2  -1 2.10451 0.40949   4
   5   2  -1 1.72674 0.21678   3
  -5  -2   1 1.94227 0.44161   1
   4   2  -1 1.16656 0.13698   3
   4   2  -1 1.23812 0.27017   4
  -4  -2   1 1.31993 0.31687   1
  -4  -2   1 0.74179 0.17142   2
   3   2  -1 104.500 3.62460   4
   3   2  -1 100.160 3.18443   3
   3   2  -1 104.076 3.18348   3
  -3  -2   1 105.783 3.54296   2
  -3  -2   1 109.535 3.83526   1
   2   2  -1 -0.0109 0.04275   3
   2   2  -1 0.07298 0.07795   4
   2   2  -1 0.10622 0.05383   3
  -2  -2   1 -0.0230 0.07647   2
  -2  -2   1 -0.1867 0.09640   1
   1   2  -1 9999.99 314.834   2
   1   2  -1 9964.11 334.148   1
   0   2  -1 -0.2616 0.03682   2
   0   2  -1 -0.2194 0.02883   3
   0   2  -1 -0.2577 0.03554   4
   0   2  -1 -0.2744 0.03934   1
   0  -2   1 -0.2914 0.03479   2
   0  -2   1 -0.3060 0.03911   1
   0  -2   1 -0.1832 0.03356   3
  -1   2  -1 1145.02 37.9071   1
  -1   2  -1 1210.55 36.5347   4
  -1   2  -1 1138.08 35.3854   2
  -1   2  -1 1079.33 32.9227   3
   1  -2   1 1042.65 32.8152   3
   1  -2   1 1149.09 36.1970   4
   1  -2   1 1106.37 35.3909   2
   1  -2   1 1076.74 37.7807   1
  -2   2  -1 35.9410 1.47312   1
  -2   2  -1 40.1426 1.44646   4
   2  -2   1 39.4986 1.29920   3
  -3   2  -1 0.32559 0.14680   1
  -3   2  -1 0.58314 0.16044   4
   3  -2   1 0.35006 0.10014   3
  -4   2  -1 1.44833 0.28970   1
  -4   2  -1 0.88210 0.29398   4
   4  -2   1 1.20126 0.21966   3
  -5   2  -1 8.12298 0.70651   4
  -5   2  -1 7.52205 0.75977   1
   5  -2   1 7.59838 0.62956   3
  -6   2  -1 0.35240 0.43659   1
   6  -2   1 -0.3688 0.33177   3
   6  -2   1 0.45928 0.54390   4
   6   1  -1 2.77997 0.39301   3
   6   1  -1 2.70811 0.57894   4
  -6  -1   1 2.53915 0.56219   1
   5   1  -1 -0.1450 0.32405   4
   5   1  -1 0.88016 0.21548   3
  -5  -1   1 0.42849 0.21737   2
  -5  -1   1 0.14084 0.31662   1
   4   1  -1 1.04203 0.13892   3
   4   1  -1 0.84932 0.23759   4
  -4  -1   1 1.01943 0.16921   2
  -4  -1   1 1.20886 0.29915   1
   3   1  -1 8.20599 0.37690   3
  -3  -1   1 8.44345 0.41233   2
  -3  -1   1 7.97373 0.48569   1
   2   1  -1 64.9434 1.99812   3
   2   1  -1 66.3174 2.18976   2
   2   1  -1 67.1638 2.00626   3
   2   1  -1 61.9254 2.24793   4
  -2  -1   1 64.8602 2.37034   1
  -2  -1   1 64.3740 2.19036   2
   1   1  -1 64.5275 2.14428   4
   1   1  -1 60.9140 2.13484   4
   1   1  -1 58.5389 2.23819   1
   1   1  -1 67.1800 2.11992   2
   1   1  -1 66.5391 1.91609   3
  -1  -1   1 65.1607 2.11581   2
  -1  -1   1 63.8694 1.91836   3
  -1  -1   1 63.3788 2.24455   1
  -1   1  -1 54.5503 1.68691   3
  -1   1  -1 55.8560 1.86363   4
  -1   1  -1 49.8456 1.93059   1
   1  -1   1 53.5541 1.67950   3
   1  -1   1 53.1335 1.85560   4
   1  -1   1 54.1597 1.92837   1
  -2   1  -1 65.0722 2.24823   4
  -2   1  -1 59.8599 2.01236   3
  -2   1  -1 64.5777 2.33467   1
   2  -1   1 65.4362 2.00985   3
  -3   1  -1 14.3193 0.71149   4
  -3   1  -1 14.6989 0.75531   1
  -3   1  -1 15.6139 0.53506   2
   3  -1   1 14.7396 0.60398   3
   3  -1   1 14.5334 0.52655   2
  -4   1  -1 0.34230 0.24905   4
  -4   1  -1 0.64992 0.25574   1
  -5   1  -1 21.9855 1.24912   1
   5  -1   1 22.9750 1.18800   4
   5  -1   1 22.1204 1.01041   3
  -6   1  -1 3.45734 0.65443   1
   6  -1   1 4.39956 0.67000   3
   6  -1   1 5.16913 0.85132   4
   6   0  -1 18.8191 1.22222   4
   6   0  -1 17.5475 0.99274   3
  -6   0   1 17.1989 1.20842   1
   5   0  -1 51.8409 1.81828   3
   5   0  -1 51.4231 2.10211   4
  -5   0   1 48.6394 1.76274   2
  -5   0   1 49.0985 2.19433   1
   4   0  -1 12.5657 0.57035   3
  -4   0   1 11.8293 0.76776   1
  -4   0   1 12.0973 0.71836   4
  -4   0   1 12.6263 0.55805   2
   3   0  -1 -0.0701 0.08166   3
   3   0  -1 -0.0586 0.11972   2
  -3   0   1 -0.0482 0.08721   2
  -3   0   1 -0.2463 0.11816   1
  -3   0   1 -0.0724 0.12178   4
   2   0  -1 5.33063 0.32501   1
   2   0  -1 5.66818 0.27409   3
   2   0  -1 5.75116 0.27453   2
   2   0  -1 5.66106 0.26996   3
  -2   0   1 5.24008 0.30630   4
  -2   0   1 5.27302 0.26452   2
  -2   0   1 5.79124 0.32662   1
   1   0  -1 762.057 28.5598   1
   1   0  -1 809.942 26.8076   2
   1   0  -1 766.776 27.4023   4
   1   0  -1 731.880 24.7411   3
  -1   0   1 927.317 25.0576   3
  -1   0   1 925.776 28.6080   1
  -1   0   1 939.574 26.9223   2
  -1   0   1 897.245 27.3699   4
   0   0   1 -0.3719 0.01343   1
  -1   0  -1 1.51313 0.13319   1
   1   0   1 1.43084 0.13789   1
   1   0   1 1.40697 0.08421   2
   1   0   1 1.39411 0.11705   4
   1   0   1 1.42873 0.08643   3
   1   0   1 1.29529 0.11254   4
  -2   0  -1 52.7881 1.90980   1
  -2   0  -1 51.4809 1.68196   2
  -2   0  -1 49.5781 1.59924   3
   2   0   1 47.6395 1.79629   4
   2   0   1 49.4871 1.58534   3
   2   0   1 52.3290 1.67512   2
  -3   0  -1 271.422 8.64903   2
  -3   0  -1 275.952 9.39075   1
   3   0   1 267.132 8.06502   3
   3   0   1 268.782 8.63489   2
  -4   0  -1 29.8561 1.41122   1
  -4   0  -1 29.6813 1.07503   2
   4   0   1 28.2921 1.05964   2
   4   0   1 29.8350 1.07154   3
   4   0   1 29.7738 1.30542   4
  -5   0  -1 4.67513 0.62606   1
  -5   0  -1 4.60315 0.36545   2
   5   0   1 3.99667 0.48482   3
   5   0   1 4.49520 0.60620   4
   6   0   1 1.51925 0.56640   4
   6   0   1 0.82627 0.32983   3
   6  -1  -1 1.05767 0.49491   4
  -6   1   1 0.66199 0.44315   1
   5  -1  -1 26.7546 1.21811   3
   5  -1  -1 25.0165 0.93276   2
  -5   1   1 24.6805 1.33496   1
  -5   1   1 23.8644 1.28286   4
   4  -1  -1 0.10580 0.15042   2
   4  -1  -1 0.24252 0.15142   3
   4  -1  -1 0.32041 0.11520   2
  -4   1   1 0.41151 0.23559   4
  -4   1   1 0.40301 0.20552   1
   3  -1  -1 0.19801 0.07721   2
   3  -1  -1 0.26622 0.10158   2
   3  -1  -1 0.08392 0.08833   3
  -3   1   1 0.08184 0.13855   1
  -3   1   1 0.44741 0.13294   4
   2  -1  -1 9.51562 0.37561   2
   2  -1  -1 9.31219 0.45349   1
   2  -1  -1 9.37499 0.37613   2
   2  -1  -1 8.94762 0.40394   3
  -2   1   1 9.15990 0.45298   1
  -2   1   1 9.07296 0.46037   4
   1  -1  -1 622.250 20.9011   1
   1  -1  -1 622.819 19.7884   2
   1  -1  -1 623.770 20.0054   4
   1  -1  -1 631.179 18.2043   3
  -1   1   1 588.067 20.1619   4
  -1   1   1 628.852 20.9567   1
  -1   1   1 644.767 19.7776   2
  -1   1   1 610.857 18.3335   3
   0  -1  -1 545.913 17.2629   1
   0  -1  -1 537.750 16.4050   2
   0  -1  -1 460.686 15.1405   3
   0   1   1 543.083 15.0530   3
   0   1   1 470.561 16.6080   4
  -1  -1  -1 1317.89 41.9893   2
  -1  -1  -1 1333.16 42.6209   4
  -1  -1  -1 1272.24 38.5373   3
  -1  -1  -1 1317.71 44.6685   1
   1   1   1 1333.88 44.1286   1
   1   1   1 1310.69 38.5353   3
   1   1   1 1304.52 41.9269   2
   1   1   1 1348.93 42.7718   4
  -2  -1  -1 3.52771 0.18947   3
  -2  -1  -1 3.19352 0.27061   1
  -2  -1  -1 3.56528 0.21563   2
   2   1   1 3.66899 0.21201   2
   2   1   1 3.46454 0.23588   4
   2   1   1 3.69780 0.17256   3
  -3  -1  -1 12.7494 0.55865   2
  -3  -1  -1 12.1763 0.67017   1
   3   1   1 12.8417 0.65681   4
   3   1   1 12.9627 0.58706   2
   3   1   1 12.9647 0.49907   3
  -4  -1  -1 36.9736 1.65025   1
  -4  -1  -1 34.5430 1.31822   2
   4   1   1 36.7091 1.52151   4
   4   1   1 34.8850 1.22056   3
  -5  -1  -1 0.07996 0.34995   1
  -5  -1  -1 -0.0355 0.19944   2
   5   1   1 -0.1193 0.19791   3
   5   1   1 -0.1081 0.32812   4
   6   1   1 0.82425 0.29238   3
   6  -2  -1 0.37004 0.34373   3
  -6   2   1 -0.0157 0.44415   4
  -6   2   1 0.18209 0.43566   1
   5  -2  -1 62.5814 2.23305   3
  -5   2   1 60.5823 2.53428   4
  -5   2   1 63.9043 2.59360   1
   4  -2  -1 41.1578 1.56117   3
   4  -2  -1 42.7679 1.44966   2
   4  -2  -1 42.5209 1.44147   2
  -4   2   1 43.8813 1.81465   1
  -4   2   1 42.0222 1.78212   4
   3  -2  -1 11.3243 0.45901   2
   3  -2  -1 12.0046 0.47309   2
  -3   2   1 12.1236 0.61135   1
  -3   2   1 11.3779 0.60145   4
   2  -2  -1 226.904 7.43464   2
   2  -2  -1 241.652 7.43810   2
   2  -2  -1 232.662 7.00024   3
   2  -2  -1 225.626 7.93027   1
  -2   2   1 240.622 7.70694   4
  -2   2   1 232.357 7.95448   1
   1  -2  -1 232.369 7.57076   2
   1  -2  -1 240.196 7.99290   1
   1  -2  -1 240.757 7.05706   3
   1  -2  -1 227.487 7.72266   4
   1  -2  -1 241.606 7.06238   3
  -1   2   1 233.362 7.73798   4
  -1   2   1 250.805 8.00451   1
  -1   2   1 235.040 7.57058   2
   0  -2  -1 1479.05 50.1544   2
   0  -2  -1 1600.11 53.0958   1
   0  -2  -1 1628.66 46.3551   3
   0   2   1 1621.90 46.4355   3
   0   2   1 1597.70 53.1014   1
   0   2   1 1463.47 51.1668   4
   0   2   1 1668.28 50.3485   2
  -1  -2  -1 197.078 6.66398   1
  -1  -2  -1 198.653 6.37346   4
  -1  -2  -1 194.893 6.28612   2
   1   2   1 197.803 6.37039   4
   1   2   1 198.925 5.69784   3
   1   2   1 186.767 6.65722   1
   1   2   1 190.914 6.27179   2
  -2  -2  -1 16.8897 0.53771   3
  -2  -2  -1 15.9386 0.74984   1
  -2  -2  -1 16.0089 0.67340   2
   2   2   1 16.2499 0.52287   3
   2   2   1 15.7608 0.68529   4
  -3  -2  -1 13.1467 0.60553   2
  -3  -2  -1 14.0926 0.83909   1
   3   2   1 12.8958 0.47674   3
   3   2   1 12.7296 0.50380   3
  -4  -2  -1 4.79968 0.55874   1
  -4  -2  -1 4.62985 0.36349   2
   4   2   1 4.26679 0.28262   3
  -5  -2  -1 -0.0900 0.34912   1
   5   2   1 0.15490 0.17811   3
   5   2   1 -0.2546 0.35288   4
  -6  -2  -1 0.62866 0.54579   1
   6  -3  -1 0.98975 0.35988   3
  -6   3   1 0.13954 0.47922   4
   5  -3  -1 0.92245 0.26840   3
  -5   3   1 1.12990 0.31783   1
  -5   3   1 0.67516 0.35051   4
   4  -3  -1 92.2924 3.08560   2
   4  -3  -1 95.4722 3.10083   2
   4  -3  -1 96.9659 3.16571   3
  -4   3   1 95.7328 3.51776   4
  -4   3   1 96.2411 3.57723   1
   3  -3  -1 10.1074 0.41509   2
   3  -3  -1 10.2240 0.42951   2
  -3   3   1 9.86235 0.55062   1
   2  -3  -1 55.5769 1.99022   1
   2  -3  -1 55.4933 1.84750   3
   2  -3  -1 57.3191 1.87775   2
  -2   3   1 56.1272 2.02237   1
  -2   3   1 57.0406 1.88148   2
  -2   3   1 52.7473 2.01187   4
   1  -3  -1 295.202 10.3142   1
   1  -3  -1 309.463 9.10846   3
   1  -3  -1 317.082 9.79727   2
   1  -3  -1 293.133 9.09302   3
  -1   3   1 293.932 9.98073   4
  -1   3   1 321.614 9.79249   2
  -1   3   1 317.835 10.3244   1
   0  -3  -1 20.9555 0.66392   3
   0  -3  -1 19.0350 0.76195   2
   0  -3  -1 19.9978 0.66763   3
   0   3   1 19.8963 0.75103   1
   0   3   1 20.0086 0.74712   1
   0   3   1 18.9160 0.75257   4
   0   3   1 18.4259 0.74975   2
  -1  -3  -1 5.68600 0.31721   1
   1   3   1 5.44121 0.29409   4
   1   3   1 5.20312 0.33224   1
  -2  -3  -1 30.6546 1.17523   2
  -2  -3  -1 30.9988 1.25715   1
   2   3   1 28.6340 1.15396   4
  -3  -3  -1 1.47956 0.18725   2
  -3  -3  -1 1.51435 0.28200   1
   3   3   1 1.57568 0.15390   3
   3   3   1 1.34435 0.24797   4
   3   3   1 1.74142 0.11133   3
  -4  -3  -1 37.9692 1.72031   1
   4   3   1 36.7528 1.55248   4
   4   3   1 35.5697 1.16366   3
  -5  -3  -1 1.43597 0.34823   2
   5   3   1 2.30304 0.43294   4
   6  -4  -1 6.74770 0.75596   3
  -6   4   1 4.52973 0.84508   1
   5  -4  -1 0.25224 0.28082   3
  -5   4   1 0.43879 0.39444   4
  -5   4   1 0.60413 0.33478   1
   4  -4  -1 76.3666 2.57962   3
   4  -4  -1 70.2956 2.42010   2
   4  -4  -1 70.4837 2.43208   2
  -4   4   1 76.7481 2.86544   1
  -4   4   1 76.5374 2.86519   4
   3  -4  -1 17.7311 0.68661   2
   3  -4  -1 17.0245 0.69497   2
  -3   4   1 17.9853 0.81900   1
  -3   4   1 18.5763 0.91367   4
   2  -4  -1 26.7423 1.00760   3
   2  -4  -1 26.2577 0.98165   2
  -2   4   1 27.8353 1.09983   4
  -2   4   1 26.4292 1.04112   1
  -2   4   1 25.1878 0.97452   2
   1  -4  -1 139.524 4.26345   3
   1  -4  -1 133.526 4.76166   1
   1  -4  -1 139.708 4.58257   2
  -1   4   1 145.827 4.77037   1
   0  -4  -1 208.226 6.05026   3
   0  -4  -1 201.583 6.04006   3
   0  -4  -1 186.212 6.59789   2
   0   4   1 209.802 6.69675   4
   0   4   1 207.047 6.92668   1
   0   4   1 207.072 6.91932   1
  -1  -4  -1 131.912 3.78922   3
  -1  -4  -1 125.484 4.30794   2
  -1  -4  -1 123.921 4.49149   1
  -1  -4  -1 131.164 3.79432   3
   1   4   1 131.692 4.33452   4
  -2  -4  -1 1.85118 0.23529   2
  -2  -4  -1 2.19770 0.25544   1
   2   4   1 1.91134 0.20843   4
  -3  -4  -1 0.93405 0.21981   2
  -3  -4  -1 0.75759 0.26190   1
   3   4   1 1.66018 0.30528   4
  -4  -4  -1 1.77648 0.37029   1
  -4  -4  -1 1.68113 0.32917   2
  -5  -4  -1 0.31400 0.34667   2
   5   4   1 0.61660 0.40485   4
   5  -5  -1 0.61675 0.29346   3
  -5   5   1 0.37480 0.34966   1
  -5   5   1 0.44831 0.39954   4
   4  -5  -1 0.28074 0.12672   2
   4  -5  -1 0.19481 0.22015   3
  -4   5   1 0.28098 0.25145   1
  -4   5   1 0.45983 0.31699   4
   3  -5  -1 4.29145 0.27119   2
  -3   5   1 4.23925 0.43901   4
  -3   5   1 4.01297 0.35262   1
   2  -5  -1 0.14717 0.10270   2
   2  -5  -1 -0.0154 0.11012   3
  -2   5   1 0.27663 0.11512   1
   1  -5  -1 19.8639 0.82141   2
   1  -5  -1 18.9222 0.77148   1
   1  -5  -1 19.1858 0.75371   3
  -1   5   1 19.9288 0.83337   4
  -1   5   1 19.1571 0.77354   1
   0  -5  -1 452.851 13.6444   3
   0  -5  -1 464.387 14.8675   2
   0  -5  -1 469.989 13.6520   3
   0   5   1 481.550 15.6521   1
   0   5   1 449.993 15.0579   4
  -1  -5  -1 8.64252 0.48892   2
  -1  -5  -1 8.35738 0.30317   3
  -1  -5  -1 8.31124 0.29927   3
  -1  -5  -1 8.47561 0.45998   1
   1   5   1 8.44519 0.44583   4
  -2  -5  -1 2.25141 0.33075   2
   2   5   1 2.13615 0.29139   4
  -3  -5  -1 0.37902 0.23312   1
  -3  -5  -1 0.27207 0.21367   2
   3   5   1 0.04977 0.21999   4
  -4  -5  -1 0.20782 0.30311   1
  -4  -5  -1 0.18893 0.28946   2
   4   5   1 0.38202 0.32959   4
  -5  -5  -1 0.40582 0.40330   2
  -5  -5  -1 0.90096 0.48551   1
   5   5   1 0.34174 0.51396   4
   5  -6  -1 15.1559 0.96287   3
  -5   6   1 16.8987 1.05416   1
  -5   6   1 15.7754 1.15174   4
   4  -6  -1 0.60247 0.16268   2
   4  -6  -1 0.42494 0.23547   3
  -4   6   1 0.16752 0.33176   4
  -4   6   1 1.04118 0.26223   1
   3  -6  -1 137.181 4.54530   2
   3  -6  -1 136.986 4.41540   3
  -3   6   1 140.981 4.87127   4
  -3   6   1 134.736 4.86587   1
   2  -6  -1 17.6578 0.79945   3
   2  -6  -1 17.6126 0.76881   2
  -2   6   1 17.0985 0.75333   1
  -2   6   1 17.8992 0.87323   4
   1  -6  -1 7.06669 0.43599   2
   1  -6  -1 7.35044 0.39787   3
  -1   6   1 7.73579 0.39898   1
   0  -6  -1 79.6986 2.43618   3
   0   6   1 74.4890 2.80102   4
   0   6   1 78.5146 2.78738   1
  -1  -6  -1 8.90260 0.33663   3
  -1  -6  -1 9.57236 0.58509   2
  -1  -6  -1 9.13281 0.33786   3
   1   6   1 8.42910 0.53339   4
   1   6   1 9.22974 0.51327   1
  -2  -6  -1 3.08587 0.40031   1
  -2  -6  -1 3.53305 0.43850   2
   2   6   1 3.46279 0.38713   4
  -3  -6  -1 1.13444 0.29464   2
  -3  -6  -1 0.70837 0.26006   1
   3   6   1 1.07527 0.29607   4
  -4  -6  -1 0.37849 0.35728   1
  -4  -6  -1 0.45655 0.36367   2
   4   6   1 1.20992 0.36015   4
   5  -7  -1 24.2654 1.28389   3
  -5   7   1 24.2539 1.30090   1
  -5   7   1 24.4756 1.43467   4
   4  -7  -1 1.15774 0.20841   2
   4  -7  -1 1.52832 0.30156   3
  -4   7   1 1.17685 0.33409   1
  -4   7   1 1.45787 0.44243   4
   3  -7  -1 2.09837 0.30482   2
   3  -7  -1 1.21644 0.24241   3
  -3   7   1 1.96344 0.32998   1
  -3   7   1 2.82744 0.47343   4
   2  -7  -1 11.3148 0.66291   3
  -2   7   1 12.2534 0.72709   4
  -2   7   1 12.7155 0.59757   1
   1  -7  -1 8.51437 0.55294   2
   1  -7  -1 8.48032 0.45965   3
  -1   7   1 8.51007 0.45729   1
  -1   7   1 8.06692 0.54292   4
   0  -7  -1 10.4403 0.47257   3
   0  -7  -1 11.1778 0.66490   2
   0   7   1 11.1446 0.55861   1
   0   7   1 10.8528 0.62285   4
  -1  -7  -1 4.29041 0.22645   3
  -1  -7  -1 4.18759 0.22758   3
   1   7   1 4.32427 0.42363   4
  -2  -7  -1 1.93234 0.33533   2
   2   7   1 2.56703 0.41353   4
  -3  -7  -1 1.88749 0.36973   2
  -3  -7  -1 3.05210 0.57032   1
   3   7   1 3.22705 0.53236   4
  -4  -7  -1 0.04386 0.41979   2
  -4  -7  -1 -0.4409 0.38094   1
   4   7   1 0.38747 0.45256   4
   4  -8  -1 8.18132 0.56779   2
   4  -8  -1 7.66295 0.75956   3
  -4   8   1 7.85438 0.68971   1
  -4   8   1 7.66325 0.89602   4
   3  -8  -1 15.8141 0.80570   2
   3  -8  -1 15.6036 0.87433   3
  -3   8   1 14.4505 0.77402   1
  -3   8   1 15.9212 0.97671   4
   2  -8  -1 25.5837 1.18355   2
   2  -8  -1 27.4932 1.14765   3
  -2   8   1 26.3501 1.09894   1
  -2   8   1 26.5552 1.25203   4
   1  -8  -1 1.04945 0.24458   2
   1  -8  -1 0.77168 0.18125   3
  -1   8   1 0.59045 0.19177   1
  -1   8   1 1.24043 0.29036   4
   0  -8  -1 0.22777 0.21795   2
   0  -8  -1 0.06267 0.13630   3
   0   8   1 0.23559 0.15819   1
   0   8   1 0.31207 0.20737   4
  -1  -8  -1 0.10048 0.26003   2
  -1  -8  -1 0.16872 0.10834   3
   1   8   1 0.15835 0.18852   1
   1   8   1 0.25323 0.21992   4
  -2  -8  -1 3.88277 0.60900   2
   2   8   1 3.61337 0.51863   4
   2   8   1 3.49613 0.52407   1
  -3  -8  -1 0.90733 0.37625   2
   3   8   1 0.52364 0.39534   1
   3   8   1 0.71079 0.39929   4
  -4  -8  -1 2.27494 0.54216   1
   4   8   1 3.46625 0.69470   4
   4  -9  -1 0.05676 0.35752   3
  -4   9   1 -0.1639 0.48269   4
   3  -9  -1 3.80880 0.60761   2
   3  -9  -1 3.80597 0.48328   3
  -3   9   1 5.38325 0.74937   4
   2  -9  -1 13.0626 0.81967   2
   2  -9  -1 12.8133 0.78746   3
  -2   9   1 13.1222 0.67317   1
  -2   9   1 14.0894 0.88522   4
   1  -9  -1 0.08395 0.25976   2
   1  -9  -1 0.35891 0.20739   3
  -1   9   1 -0.0080 0.21188   1
  -1   9   1 0.10787 0.26409   4
   0  -9  -1 0.99550 0.33428   2
   0  -9  -1 0.91089 0.16782   3
   0   9   1 0.75025 0.22740   1
   0   9   1 1.80574 0.35615   4
  -1  -9  -1 3.97487 0.59176   2
   1   9   1 3.59446 0.49709   4
   1   9   1 2.72557 0.48259   1
  -2  -9  -1 0.03748 0.38697   2
   2   9   1 0.56780 0.31947   1
   2   9   1 0.47134 0.33345   4
  -3  -9  -1 0.38109 0.44553   2
   3   9   1 -0.4010 0.46225   1
   3   9   1 1.16913 0.51189   4
   3 -10  -1 6.73194 0.68819   3
   3 -10  -1 6.87742 0.73991   2
  -3  10   1 5.95602 0.88469   4
   2 -10  -1 3.67717 0.55148   3
   2 -10  -1 2.07684 0.42515   2
  -2  10   1 2.20930 0.48079   4
   1 -10  -1 0.63264 0.27174   3
   1 -10  -1 0.91180 0.38693   2
  -1  10   1 0.92424 0.38263   4
  -1  10   1 0.94339 0.28714   1
   0 -10  -1 1.24233 0.37981   2
   0  10   1 2.09300 0.37495   4
   0  10   1 1.09435 0.30027   1
  -1 -10  -1 0.30926 0.39762   2
   1  10   1 0.21322 0.30714   1
   1  10   1 0.22188 0.38593   4
  -2 -10  -1 -0.0078 0.45560   2
   2  10   1 0.67088 0.44554   4
   2  10   1 0.27290 0.40669   1
   2 -11  -1 1.17604 0.46392   2
   2 -11  -1 0.92801 0.36913   3
  -2  11   1 0.76672 0.52858   4
   1 -11  -1 0.05780 0.29972   3
   1 -11  -1 0.72499 0.43259   2
  -1  11   1 0.71102 0.51674   4
   0 -11  -1 0.22763 0.43796   2
   0  11   1 0.15648 0.33467   1
   0  11   1 0.25517 0.46734   4
   1  11   1 0.71019 0.49152   4
   1  11   1 0.59856 0.40354   1
   0  12  -2 6.18007 0.89934   4
   0  12  -2 6.80689 0.82851   1
   0 -12   2 7.57670 1.03933   2
  -1  12  -2 0.47157 0.39091   1
  -1  12  -2 0.71288 0.49186   4
   1 -12   2 0.79866 0.48281   2
   1 -12   2 0.91394 0.35332   3
   2  11  -2 0.32740 0.46798   1
   2  11  -2 1.96937 0.49179   4
   1  11  -2 1.15061 0.43621   4
   1  11  -2 0.79970 0.41201   1
  -1 -11   2 0.87210 0.41884   2
   0  11  -2 1.22535 0.36612   1
   0  11  -2 1.53709 0.43127   4
   0 -11   2 0.87605 0.44501   2
   0 -11   2 1.14891 0.27622   3
  -1  11  -2 1.05637 0.35436   1
  -1  11  -2 1.35887 0.45916   4
   1 -11   2 1.41161 0.32190   3
   1 -11   2 1.14981 0.43340   2
  -2  11  -2 0.49210 0.34849   1
  -2  11  -2 1.15803 0.47166   4
   2 -11   2 0.95342 0.38758   2
   2 -11   2 0.20427 0.32201   3
  -3  11  -2 6.68933 1.01472   4
  -3  11  -2 8.05979 0.80427   1
   3 -11   2 9.81626 0.83553   3
   3 -11   2 6.28972 0.80575   2
   3  10  -2 1.72577 0.59113   1
   3  10  -2 2.58653 0.60601   4
  -3 -10   2 2.11610 0.58193   2
   2  10  -2 -0.4161 0.35184   1
   2  10  -2 0.69227 0.37304   4
  -2 -10   2 -0.5408 0.37832   2
   1  10  -2 -0.1093 0.30272   4
   1  10  -2 0.37086 0.32294   1
  -1 -10   2 -0.0303 0.31547   2
   0  10  -2 -0.1796 0.27658   1
   0  10  -2 0.06776 0.30629   4
   0 -10   2 0.51005 0.20724   3
   0 -10   2 0.10571 0.29266   2
  -1  10  -2 27.4019 1.28568   1
  -1  10  -2 27.2981 1.28311   4
   1 -10   2 26.5544 1.13513   3
   1 -10   2 26.5743 1.30666   2
  -2  10  -2 0.69132 0.37057   4
  -2  10  -2 1.01211 0.33888   1
   2 -10   2 0.03944 0.25229   3
   2 -10   2 -0.2530 0.29914   2
  -3  10  -2 4.56592 0.81686   4
  -3  10  -2 6.20194 0.65819   1
   3 -10   2 4.73959 0.65154   3
   3 -10   2 5.24845 0.55702   2
   3   9  -2 -0.2092 0.40024   4
   3   9  -2 0.22948 0.39587   1
  -3  -9   2 0.48537 0.41932   2
   2   9  -2 3.15423 0.52382   4
   2   9  -2 4.06817 0.57965   1
  -2  -9   2 3.66904 0.62792   2
   1   9  -2 0.48205 0.23844   1
   1   9  -2 0.24563 0.23170   4
  -1  -9   2 0.42852 0.11903   3
  -1  -9   2 0.73028 0.29752   2
   0   9  -2 4.73961 0.46341   4
   0   9  -2 4.66614 0.48983   1
   0  -9   2 4.97234 0.35204   3
   0  -9   2 5.39624 0.54690   2
  -1   9  -2 19.1861 0.98021   1
  -1   9  -2 20.5271 0.99859   4
   1  -9   2 21.5312 0.90200   3
   1  -9   2 19.3278 1.02789   2
  -2   9  -2 3.35831 0.49577   4
  -2   9  -2 3.10579 0.45104   1
   2  -9   2 2.60865 0.44093   3
   2  -9   2 3.05969 0.44692   2
  -3   9  -2 0.62518 0.39359   4
  -3   9  -2 0.37177 0.29933   1
   3  -9   2 1.06634 0.24170   2
   3  -9   2 0.55185 0.25762   3
  -4   9  -2 6.02070 0.77878   1
  -4   9  -2 7.85080 0.91632   4
   4  -9   2 5.89797 0.70046   3
   4   8  -2 1.74543 0.51243   4
   4   8  -2 0.67482 0.51282   1
  -4  -8   2 0.35735 0.42479   2
   3   8  -2 14.5795 0.97479   1
   3   8  -2 14.8284 0.88975   4
  -3  -8   2 14.4299 1.01414   2
   2   8  -2 0.71121 0.27885   4
   2   8  -2 0.73433 0.25294   1
  -2  -8   2 1.04093 0.29608   2
   1   8  -2 10.8393 0.63706   4
   1   8  -2 11.0153 0.68180   1
  -1  -8   2 10.2137 0.49699   3
  -1  -8   2 11.4002 0.72921   2
  -1  -8   2 10.8061 0.42713   3
   0   8  -2 -0.1857 0.16863   1
   0   8  -2 0.20290 0.17927   4
   0  -8   2 0.00336 0.18475   2
   0  -8   2 0.30594 0.11949   3
  -1   8  -2 33.3357 1.36969   4
  -1   8  -2 33.5626 1.43646   1
   1  -8   2 33.2061 1.24130   3
   1  -8   2 32.1928 1.38795   2
  -2   8  -2 93.4704 3.34640   1
  -2   8  -2 90.9883 3.27615   4
   2  -8   2 90.1834 2.99275   3
   2  -8   2 84.3171 3.10483   2
  -3   8  -2 1.55239 0.38479   4
  -3   8  -2 1.73813 0.32581   1
   3  -8   2 1.93026 0.32281   2
   3  -8   2 1.08795 0.24715   3
  -4   8  -2 7.97622 0.75427   1
  -4   8  -2 9.01604 0.87697   4
   4  -8   2 9.62343 0.74914   3
  -5   8  -2 5.07112 0.90317   1
   4   7  -2 9.62864 0.79809   4
  -4  -7   2 9.16986 0.78519   1
  -4  -7   2 8.30261 0.87211   2
   3   7  -2 5.34125 0.63860   1
   3   7  -2 6.30000 0.55164   4
  -3  -7   2 5.70071 0.63154   2
   2   7  -2 3.55014 0.43853   1
   2   7  -2 2.95100 0.39767   4
  -2  -7   2 3.77690 0.46005   2
   1   7  -2 0.05378 0.12338   3
   1   7  -2 0.02185 0.13118   4
   1   7  -2 0.01062 0.15933   1
  -1  -7   2 0.25181 0.17720   2
  -1  -7   2 0.10340 0.07260   3
   0   7  -2 0.09651 0.11653   4
   0   7  -2 0.10476 0.12722   1
   0  -7   2 0.18400 0.09963   3
  -1   7  -2 2.20322 0.24739   4
  -1   7  -2 2.06808 0.25267   1
   1  -7   2 2.11112 0.24522   3
   1  -7   2 2.32581 0.25790   2
  -2   7  -2 119.325 4.36597   4
  -2   7  -2 129.021 4.52863   1
   2  -7   2 130.833 4.00996   3
   2  -7   2 123.111 4.19822   2
  -3   7  -2 -0.2708 0.23004   1
   3  -7   2 0.16113 0.14865   2
   3  -7   2 0.01881 0.19510   3
  -4   7  -2 0.55754 0.32745   1
  -4   7  -2 0.86158 0.34563   4
   4  -7   2 0.92865 0.25568   3
  -5   7  -2 3.62672 0.68082   4
  -5   7  -2 3.21991 0.60641   1
   5  -7   2 2.75456 0.45188   3
   5   6  -2 -0.4791 0.50826   4
  -5  -6   2 -0.6983 0.41167   2
   4   6  -2 1.00081 0.35067   4
  -4  -6   2 0.43502 0.31570   2
  -4  -6   2 0.51716 0.31398   1
   3   6  -2 7.64146 0.56990   4
  -3  -6   2 7.32272 0.61367   1
  -3  -6   2 7.70959 0.64006   2
   2   6  -2 46.2336 1.84501   1
   2   6  -2 42.2565 1.66092   4
  -2  -6   2 43.8424 1.78249   2
   1   6  -2 1.33868 0.19844   4
   1   6  -2 1.38836 0.21524   1
   1   6  -2 1.22535 0.15896   3
  -1  -6   2 1.60285 0.12655   3
   0   6  -2 3.59374 0.28479   1
   0   6  -2 3.69760 0.25810   4
   0  -6   2 3.38411 0.27832   2
   0  -6   2 3.51204 0.21896   3
  -1   6  -2 30.7519 1.27284   1
  -1   6  -2 33.1590 1.25031   4
   1  -6   2 31.5186 1.23082   2
   1  -6   2 32.9956 1.14655   3
  -2   6  -2 139.978 5.01900   4
  -2   6  -2 154.792 5.18820   1
   2  -6   2 148.765 4.58852   3
   2  -6   2 143.915 4.81125   2
  -3   6  -2 176.717 6.11641   4
  -3   6  -2 173.040 5.68999   2
  -3   6  -2 185.398 6.32602   1
   3  -6   2 175.375 5.70478   2
   3  -6   2 177.260 5.56163   3
  -4   6  -2 0.84958 0.31024   1
  -4   6  -2 0.25502 0.33480   4
   4  -6   2 0.46458 0.23538   3
  -5   6  -2 0.65047 0.41728   1
  -5   6  -2 -0.8258 0.44698   4
   5  -6   2 0.17455 0.30769   3
   5   5  -2 -0.1161 0.42686   4
  -5  -5   2 0.30873 0.37922   2
   4   5  -2 0.66289 0.27155   4
  -4  -5   2 0.46801 0.26942   1
  -4  -5   2 0.15399 0.26958   2
   3   5  -2 25.1440 1.06509   4
  -3  -5   2 23.7987 1.16179   1
  -3  -5   2 23.8464 1.15355   2
   2   5  -2 19.4385 0.81841   4
  -2  -5   2 19.7789 0.96707   2
   1   5  -2 5.61891 0.23592   3
   1   5  -2 5.42651 0.35412   1
   1   5  -2 5.42868 0.30278   4
  -1  -5   2 5.26921 0.22370   3
  -1  -5   2 5.09755 0.34717   2
   0   5  -2 15.4310 0.59351   3
   0   5  -2 15.0784 0.69888   1
   0   5  -2 16.0463 0.65112   4
   0  -5   2 16.5572 0.71173   2
   0  -5   2 16.8035 0.59131   3
  -1   5  -2 159.507 5.08053   4
  -1   5  -2 141.086 5.27512   1
   1  -5   2 155.905 4.64180   3
   1  -5   2 153.036 4.99089   2
  -2   5  -2 0.52451 0.10096   2
  -2   5  -2 0.37932 0.12223   4
  -2   5  -2 0.37229 0.12282   1
   2  -5   2 0.36906 0.11236   3
   2  -5   2 0.44486 0.09073   2
  -3   5  -2 0.56738 0.24458   4
   3  -5   2 0.28160 0.20745   3
  -4   5  -2 14.1237 0.86179   1
  -4   5  -2 13.5743 0.88533   4
   4  -5   2 13.9594 0.77224   3
  -5   5  -2 4.24428 0.71841   1
  -5   5  -2 5.17114 0.73631   4
   5   4  -2 0.39359 0.35957   4
  -5  -4   2 0.40680 0.33720   1
  -5  -4   2 0.05910 0.32166   2
   4   4  -2 7.55060 0.33607   3
   4   4  -2 8.54366 0.58689   4
  -4  -4   2 7.48031 0.63998   1
  -4  -4   2 7.65603 0.62170   2
   3   4  -2 0.52872 0.07425   3
   3   4  -2 0.51927 0.06872   3
  -3  -4   2 0.37381 0.19765   1
   2   4  -2 1868.95 52.0824   3
   2   4  -2 1752.91 57.2799   4
  -2  -4   2 1765.87 56.8852   2
  -2  -4   2 1702.21 59.9705   1
  -2  -4   2 1830.74 52.1274   3
   1   4  -2 13.1138 0.59549   1
   1   4  -2 11.9243 0.42378   3
   1   4  -2 12.8276 0.51880   4
  -1  -4   2 11.4328 0.57540   2
  -1  -4   2 12.7161 0.42368   3
  -1  -4   2 12.4504 0.51527   4
   0   4  -2 300.500 10.1605   1
   0   4  -2 303.516 9.69903   4
   0   4  -2 290.427 8.83161   3
   0  -4   2 303.189 8.82942   3
   0  -4   2 297.057 9.69100   4
   0  -4   2 301.762 9.60727   2
  -1   4  -2 30.7792 1.13402   4
  -1   4  -2 29.9299 1.08467   2
  -1   4  -2 33.3313 1.19940   1
   1  -4   2 30.4017 1.09887   2
   1  -4   2 29.7422 1.11571   4
   1  -4   2 30.3318 1.05498   3
  -2   4  -2 0.00567 0.11449   1
  -2   4  -2 0.05753 0.11641   4
   2  -4   2 0.17798 0.08633   3
   2  -4   2 0.07880 0.06411   2
  -3   4  -2 6.28588 0.45652   1
  -3   4  -2 6.19836 0.53099   4
   3  -4   2 6.24905 0.43993   3
  -4   4  -2 23.3348 1.19204   4
  -4   4  -2 23.6774 1.21485   1
   4  -4   2 23.9721 1.06274   3
  -5   4  -2 0.32620 0.35604   4
  -5   4  -2 0.74990 0.37090   1
   5  -4   2 0.41583 0.27748   3
   5   3  -2 0.43686 0.33012   4
   5   3  -2 0.20903 0.19344   3
  -5  -3   2 -0.0857 0.32045   1
  -5  -3   2 -0.1776 0.27830   2
   4   3  -2 0.74656 0.12624   3
   4   3  -2 1.04379 0.25033   4
  -4  -3   2 0.60720 0.25165   1
   3   3  -2 8.30359 0.35714   3
   3   3  -2 8.96251 0.35858   3
   3   3  -2 9.14551 0.47696   4
  -3  -3   2 8.79005 0.49069   2
  -3  -3   2 8.78111 0.62031   1
   2   3  -2 28.7150 1.04632   4
   2   3  -2 27.7402 0.86401   3
  -2  -3   2 27.2776 1.09115   2
  -2  -3   2 26.7717 1.12436   1
  -2  -3   2 26.7865 0.87697   3
   1   3  -2 796.358 25.4990   4
   1   3  -2 810.129 22.9960   3
   1   3  -2 722.693 26.3653   1
  -1  -3   2 792.276 25.3502   4
  -1  -3   2 800.097 24.8832   2
  -1  -3   2 789.896 23.0735   3
   0   3  -2 38.4427 1.42888   1
   0   3  -2 39.2341 1.22815   3
   0   3  -2 38.1770 1.35681   2
   0   3  -2 40.6375 1.32884   4
   0  -3   2 37.5674 1.36181   2
   0  -3   2 38.2747 1.22384   3
   0  -3   2 38.6616 1.32171   4
  -1   3  -2 181.645 6.04558   4
  -1   3  -2 184.400 5.89067   2
  -1   3  -2 171.521 6.29791   1
   1  -3   2 184.843 5.52070   3
   1  -3   2 200.073 6.31638   1
   1  -3   2 183.737 6.03038   4
   1  -3   2 185.813 5.89996   2
  -2   3  -2 68.1853 2.46326   1
  -2   3  -2 65.1961 2.36245   4
   2  -3   2 67.3077 2.15294   3
  -3   3  -2 20.8489 0.98472   1
  -4   3  -2 55.4596 2.36530   1
  -4   3  -2 57.8893 2.30279   4
   4  -3   2 59.3832 2.02908   3
  -5   3  -2 19.9065 1.12895   4
  -5   3  -2 19.3246 1.18058   1
   5  -3   2 18.5664 0.95644   3
   6  -3   2 -0.0097 0.34939   3
   6   2  -2 15.6789 1.10899   4
   6   2  -2 14.7689 0.88127   3
   5   2  -2 5.89825 0.65420   4
  -5  -2   2 5.19106 0.66228   1
  -5  -2   2 5.52452 0.53817   2
   4   2  -2 0.13733 0.21272   4
   4   2  -2 -0.0111 0.12258   3
  -4  -2   2 0.07573 0.15839   2
  -4  -2   2 0.28804 0.22779   1
   3   2  -2 0.25055 0.07902   3
   3   2  -2 0.30345 0.11628   3
   3   2  -2 0.22161 0.12233   4
  -3  -2   2 0.22133 0.11475   2
  -3  -2   2 0.51791 0.14433   1
   2   2  -2 225.693 6.47622   3
   2   2  -2 214.077 7.18165   4
  -2  -2   2 214.916 7.52734   1
  -2  -2   2 215.926 6.48346   3
  -2  -2   2 225.436 7.10789   2
   1   2  -2 0.51829 0.05994   3
  -1  -2   2 0.59577 0.06690   3
   0   2  -2 25.4692 0.80320   3
   0   2  -2 25.4588 0.84512   4
   0   2  -2 23.8741 0.88248   2
   0   2  -2 25.7413 0.93576   1
   0  -2   2 24.0404 0.88921   2
   0  -2   2 26.0825 0.84417   4
   0  -2   2 25.3529 0.80375   3
  -1   2  -2 9.16482 0.42010   1
  -1   2  -2 8.52353 0.39318   4
  -1   2  -2 10.3039 0.34022   2
  -1   2  -2 8.77364 0.36692   3
   1  -2   2 9.61264 0.39239   4
   1  -2   2 9.13102 0.37036   3
   1  -2   2 8.76304 0.41207   1
   1  -2   2 9.15030 0.33695   2
  -2   2  -2 870.711 27.5376   4
  -2   2  -2 835.015 28.7062   1
   2  -2   2 853.966 25.0066   3
  -3   2  -2 113.735 3.89840   4
  -3   2  -2 108.926 4.04070   1
   3  -2   2 111.520 3.48128   3
  -4   2  -2 19.1333 1.01377   4
  -4   2  -2 20.0300 1.07356   1
   4  -2   2 20.6497 0.88641   3
  -5   2  -2 2.04285 0.43390   1
   5  -2   2 1.76208 0.31653   3
   5  -2   2 2.39693 0.40855   4
   6  -2   2 -0.4812 0.33120   3
   6   1  -2 4.57422 0.50198   3
   6   1  -2 7.14651 0.90644   4
  -6  -1   2 6.00192 0.86263   1
   5   1  -2 0.09727 0.32453   4
  -5  -1   2 -0.5049 0.27942   1
  -5  -1   2 0.24242 0.21678   2
   4   1  -2 0.10463 0.18258   4
   4   1  -2 -0.0502 0.12705   3
  -4  -1   2 -0.0061 0.14725   2
  -4  -1   2 0.00188 0.21139   1
   3   1  -2 0.94061 0.11535   3
  -3  -1   2 1.16922 0.16010   4
  -3  -1   2 1.31994 0.22600   1
  -3  -1   2 1.08197 0.18202   2
   2   1  -2 127.933 4.16402   2
   2   1  -2 127.251 3.82307   3
  -2  -1   2 123.859 3.83354   3
  -2  -1   2 126.009 4.16425   2
  -2  -1   2 127.273 4.25304   4
  -2  -1   2 130.691 4.44290   1
   1   1  -2 596.303 19.7817   1
   1   1  -2 566.732 18.9715   4
   1   1  -2 625.961 18.6604   2
   1   1  -2 606.829 17.2254   3
  -1  -1   2 571.818 18.6766   2
  -1  -1   2 577.509 19.9613   1
  -1  -1   2 588.660 19.1135   4
  -1  -1   2 582.868 17.4743   3
   0   1  -2 1045.01 33.9821   1
   0  -1   2 945.137 31.9633   2
   0  -1   2 1023.81 29.6307   3
  -1   1  -2 6.49306 0.32930   1
  -1   1  -2 6.29490 0.24636   2
  -1   1  -2 7.41697 0.25052   2
  -1   1  -2 6.44599 0.27383   3
  -1   1  -2 6.79422 0.30791   4
   1  -1   2 6.85765 0.27397   3
   1  -1   2 6.47979 0.32258   1
   1  -1   2 6.75714 0.30554   4
  -2   1  -2 211.629 7.50281   1
  -2   1  -2 222.302 7.19203   4
   2  -1   2 219.916 6.49647   3
  -3   1  -2 202.546 6.85683   1
  -3   1  -2 194.410 6.17429   2
  -3   1  -2 190.679 6.52948   4
   3  -1   2 190.164 5.87064   3
  -4   1  -2 1.30140 0.30698   1
   4  -1   2 1.14408 0.25775   4
  -5   1  -2 0.22974 0.31664   1
   5  -1   2 -0.2426 0.22231   3
   5  -1   2 -0.1152 0.33287   4
   6  -1   2 -0.6851 0.31981   3
   6   0  -2 15.3604 0.87400   3
   6   0  -2 15.8921 1.11129   4
  -6   0   2 11.7107 1.05222   1
   5   0  -2 14.6066 0.87897   4
   5   0  -2 14.2540 0.74806   3
  -5   0   2 12.9130 0.91743   1
   4   0  -2 0.09342 0.12646   3
  -4   0   2 0.42547 0.13973   2
  -4   0   2 -0.2328 0.20200   1
  -4   0   2 0.46652 0.20398   4
   3   0  -2 73.8463 2.40638   3
   3   0  -2 73.5548 2.53671   2
  -3   0   2 74.0666 2.68704   4
  -3   0   2 76.9078 2.54765   2
  -3   0   2 77.8175 2.78633   1
   2   0  -2 48.3870 1.57993   3
   2   0  -2 48.5625 1.80926   1
   2   0  -2 49.2362 1.68491   2
  -2   0   2 49.4198 1.59738   3
  -2   0   2 49.5032 1.76691   4
  -2   0   2 51.0054 1.69604   2
  -2   0   2 50.0875 1.81966   1
   1   0  -2 1002.90 34.0031   1
   1   0  -2 973.697 29.5354   3
   1   0  -2 1016.47 32.6856   4
   1   0  -2 1072.77 32.1348   2
  -1   0   2 997.680 34.0227   1
  -1   0   2 1018.55 32.1857   2
  -1   0   2 1005.61 29.8734   3
  -1   0   2 987.887 32.6791   4
   0   0  -2 255.724 7.96066   2
   0   0  -2 248.695 8.41290   1
   0   0   2 260.387 8.41365   1
   0   0   2 232.559 8.12914   4
   0   0   2 256.548 7.35388   3
  -1   0  -2 44.4781 1.33714   3
  -1   0  -2 43.8756 1.43798   2
  -1   0  -2 40.6006 1.57237   1
  -1   0  -2 43.6264 1.49580   4
   1   0   2 43.8664 1.57554   1
   1   0   2 44.1477 1.33359   3
   1   0   2 41.8741 1.43370   2
   1   0   2 44.0832 1.49103   4
  -2   0  -2 59.6271 2.30535   1
  -2   0  -2 63.4816 2.05604   2
  -2   0  -2 61.5983 1.93802   3
   2   0   2 61.3426 2.17950   4
   2   0   2 64.2014 2.05263   2
   2   0   2 62.5313 1.92866   3
  -3   0  -2 15.6456 0.58672   2
  -3   0  -2 14.5237 0.78525   1
   3   0   2 15.4792 0.57845   2
   3   0   2 14.2120 0.58006   3
   3   0   2 13.4218 0.73727   4
  -4   0  -2 0.54513 0.27665   1
  -4   0  -2 0.40776 0.12467   2
   4   0   2 0.54166 0.23977   4
   4   0   2 0.41662 0.15687   2
   4   0   2 0.39953 0.13190   3
  -5   0  -2 4.64374 0.60429   1
   5   0   2 2.53554 0.30487   3
   5   0   2 4.23970 0.58040   4
   6   0   2 0.82627 0.31596   3
   6  -1  -2 0.77384 0.50081   4
   6  -1  -2 0.26288 0.34776   3
  -6   1   2 0.01114 0.39967   1
   5  -1  -2 42.0443 1.54412   2
   5  -1  -2 43.1520 1.65663   3
  -5   1   2 44.7076 1.95474   1
  -5   1   2 43.9730 1.90421   4
   4  -1  -2 3.35939 0.33915   3
   4  -1  -2 3.06569 0.25542   2
  -4   1   2 2.19317 0.40096   1
  -4   1   2 2.97761 0.39391   4
   3  -1  -2 35.0944 1.24969   2
   3  -1  -2 32.9733 1.23534   3
   3  -1  -2 36.1119 1.25569   2
  -3   1   2 36.0076 1.41143   1
  -3   1   2 34.6506 1.39089   4
   2  -1  -2 261.371 8.35790   2
   2  -1  -2 266.801 8.35488   2
   2  -1  -2 254.551 7.79963   3
   2  -1  -2 261.249 8.87969   1
  -2   1   2 262.620 8.58436   4
  -2   1   2 262.671 8.88901   1
   1  -1  -2 132.001 3.96337   3
   1  -1  -2 133.651 4.46038   1
   1  -1  -2 131.807 4.33376   4
   1  -1  -2 137.620 4.26871   2
  -1   1   2 136.565 4.46190   1
  -1   1   2 125.325 4.33692   4
  -1   1   2 132.518 4.26425   2
  -1   1   2 127.534 3.96553   3
   0  -1  -2 10.0913 0.39459   4
   0  -1  -2 9.38236 0.34704   3
   0  -1  -2 10.0431 0.38241   1
   0  -1  -2 9.69300 0.40443   2
   0   1   2 9.87399 0.35591   3
   0   1   2 10.4959 0.40057   4
   0   1   2 9.74246 0.37910   1
   0   1   2 10.2099 0.40474   2
  -1  -1  -2 435.602 13.2011   3
  -1  -1  -2 439.097 14.4730   4
  -1  -1  -2 464.758 15.1289   1
  -1  -1  -2 455.139 14.2237   2
   1   1   2 445.110 13.1799   3
   1   1   2 458.234 14.2239   2
   1   1   2 443.791 14.4723   4
   1   1   2 446.828 15.1129   1
  -2  -1  -2 21.5781 0.81723   2
  -2  -1  -2 22.0410 0.94780   1
  -2  -1  -2 21.4016 0.72584   3
   2   1   2 22.0870 0.71704   3
   2   1   2 21.4848 0.80823   2
   2   1   2 20.6813 0.86007   4
  -3  -1  -2 248.668 7.99110   2
   3   1   2 247.098 7.36359   3
  -4  -1  -2 16.1164 0.69003   2
  -4  -1  -2 15.5981 0.94022   1
   4   1   2 15.8484 0.84927   4
   4   1   2 15.8595 0.63208   3
  -5  -1  -2 2.77626 0.38912   2
  -5  -1  -2 2.48737 0.48760   1
   5   1   2 3.01358 0.44114   4
   6   1   2 -0.7656 0.57567   4
   6  -2  -2 -0.0702 0.34521   3
  -6   2   2 0.11643 0.42866   4
  -6   2   2 -0.0100 0.40004   1
   5  -2  -2 22.8080 0.90144   2
   5  -2  -2 24.2266 1.13200   3
  -5   2   2 26.0718 1.33533   4
  -5   2   2 25.6312 1.29915   1
   4  -2  -2 14.7472 0.60024   2
   4  -2  -2 13.7466 0.62223   2
   4  -2  -2 15.1831 0.74283   3
  -4   2   2 14.6245 0.84553   4
   3  -2  -2 3.45198 0.21381   2
   3  -2  -2 2.69564 0.24563   2
   3  -2  -2 2.91841 0.26486   3
  -3   2   2 3.32218 0.28007   4
  -3   2   2 3.25734 0.27987   1
   2  -2  -2 342.553 11.2923   1
   2  -2  -2 329.301 10.6535   2
   2  -2  -2 326.919 9.95510   3
  -2   2   2 341.853 10.9441   4
  -2   2   2 331.783 11.3038   1
   1  -2  -2 361.504 11.4614   2
   1  -2  -2 353.227 10.6303   3
   1  -2  -2 365.996 11.6715   4
   1  -2  -2 344.993 12.0686   1
  -1   2   2 350.679 11.6743   4
  -1   2   2 349.425 10.6371   3
  -1   2   2 367.150 12.0705   1
  -1   2   2 389.128 11.4734   2
   0  -2  -2 224.893 7.36028   2
   0  -2  -2 233.722 7.46666   4
   0  -2  -2 227.684 7.72272   1
   0  -2  -2 225.216 6.76055   3
   0   2   2 232.347 7.73204   1
   0   2   2 231.606 7.36021   2
   0   2   2 234.477 7.47339   4
   0   2   2 226.289 6.76990   3
  -1  -2  -2 2.21346 0.16708   2
  -1  -2  -2 2.29770 0.10828   3
  -1  -2  -2 2.29003 0.19370   1
   1   2   2 1.94201 0.17944   2
   1   2   2 2.05036 0.21128   1
   1   2   2 2.42304 0.11090   3
  -2  -2  -2 38.3610 1.53791   1
  -2  -2  -2 38.5457 1.40600   2
  -2  -2  -2 38.9759 1.19984   3
   2   2   2 38.2969 1.18805   3
  -3  -2  -2 14.5116 0.55427   3
  -3  -2  -2 15.2587 0.83464   1
  -3  -2  -2 15.3485 0.67378   2
   3   2   2 14.4885 0.51976   3
   3   2   2 14.0151 0.72417   4
  -4  -2  -2 0.01647 0.27442   1
  -4  -2  -2 0.30241 0.17142   2
   4   2   2 0.08685 0.11557   3
   4   2   2 0.20837 0.22840   4
  -5  -2  -2 0.84260 0.40490   1
   5   2   2 0.52920 0.36818   4
   5   2   2 1.21153 0.17784   3
   6  -3  -2 -0.1316 0.37398   3
  -6   3   2 -0.4313 0.49784   4
  -6   3   2 0.04154 0.43360   1
   5  -3  -2 -0.3480 0.24753   3
  -5   3   2 -0.3041 0.36092   4
  -5   3   2 0.28771 0.28585   1
   4  -3  -2 -0.1940 0.17672   3
   4  -3  -2 0.03142 0.11755   2
   4  -3  -2 0.14884 0.17794   2
  -4   3   2 0.06745 0.21612   1
  -4   3   2 0.63962 0.27548   4
   3  -3  -2 0.11807 0.09051   2
   3  -3  -2 0.29708 0.14536   2
  -3   3   2 -0.2216 0.13702   1
   2  -3  -2 3.34544 0.22452   1
   2  -3  -2 3.11717 0.24316   3
   2  -3  -2 3.59440 0.22357   2
  -2   3   2 3.54511 0.23538   2
  -2   3   2 3.86849 0.23236   1
  -2   3   2 3.56712 0.27065   4
   1  -3  -2 1197.01 34.8971   3
   1  -3  -2 1195.24 39.7585   1
   1  -3  -2 1195.45 37.6957   2
  -1   3   2 1223.33 39.7701   1
  -1   3   2 1089.11 38.5321   4
  -1   3   2 1201.81 37.3795   2
   0  -3  -2 1.18045 0.13910   2
   0  -3  -2 1.35811 0.11929   3
   0   3   2 1.29042 0.14484   1
   0   3   2 1.45643 0.11945   3
   0   3   2 1.60769 0.13846   4
  -1  -3  -2 6.97731 0.37845   1
  -1  -3  -2 7.23761 0.39209   2
  -1  -3  -2 7.36745 0.25661   3
   1   3   2 7.21311 0.37356   4
   1   3   2 7.51938 0.26866   3
  -2  -3  -2 6.64811 0.41620   1
  -2  -3  -2 6.31137 0.23287   3
  -2  -3  -2 6.77715 0.39222   2
   2   3   2 6.41439 0.38126   4
  -3  -3  -2 -0.0397 0.14633   2
  -3  -3  -2 0.12048 0.21527   1
   3   3   2 -0.1593 0.14757   4
   3   3   2 -0.0186 0.06234   3
   3   3   2 -0.0918 0.09695   3
  -4  -3  -2 3.71556 0.45989   2
  -4  -3  -2 4.23912 0.56199   1
   4   3   2 3.18694 0.22352   3
   4   3   2 4.35152 0.47333   4
  -5  -3  -2 0.40338 0.32370   2
   5   3   2 1.03819 0.38765   4
   6  -4  -2 5.33367 0.79187   3
  -6   4   2 5.11199 0.85072   1
   5  -4  -2 -0.2798 0.25013   3
  -5   4   2 0.17842 0.29336   1
  -5   4   2 -0.4209 0.37450   4
   4  -4  -2 87.6739 2.94507   3
   4  -4  -2 85.6639 2.87208   2
  -4   4   2 84.8943 3.26028   4
  -4   4   2 86.6874 3.21146   1
   3  -4  -2 29.8512 1.18418   3
   3  -4  -2 28.5686 1.08568   2
  -3   4   2 29.3350 1.19415   1
   2  -4  -2 25.9923 0.97535   3
   2  -4  -2 22.8987 0.92797   1
   2  -4  -2 25.6751 0.96320   2
  -2   4   2 25.1007 0.95944   1
  -2   4   2 24.1177 1.03143   4
   1  -4  -2 262.882 9.11014   1
   1  -4  -2 268.897 8.72746   2
   1  -4  -2 267.750 8.08948   3
  -1   4   2 279.590 9.11066   1
  -1   4   2 273.136 8.87968   4
   0  -4  -2 94.9323 2.98300   3
   0  -4  -2 96.7829 3.32612   2
   0  -4  -2 100.066 3.00657   3
   0   4   2 96.2856 3.34290   4
   0   4   2 100.220 3.40141   1
   0   4   2 100.765 3.41126   1
  -1  -4  -2 36.4641 1.12734   3
  -1  -4  -2 37.1224 1.40961   2
  -1  -4  -2 37.5600 1.14537   3
  -1  -4  -2 35.8737 1.41544   1
   1   4   2 36.7152 1.38874   4
  -2  -4  -2 2.59837 0.28901   1
  -2  -4  -2 2.10055 0.24806   2
  -3  -4  -2 1.33429 0.24153   2
  -3  -4  -2 1.38069 0.28968   1
   3   4   2 1.25738 0.25909   4
  -4  -4  -2 -0.2203 0.30890   1
  -4  -4  -2 0.56203 0.25013   2
   4   4   2 0.49249 0.27026   4
  -5  -4  -2 2.77044 0.44588   2
  -5  -4  -2 2.49098 0.53981   1
   5   4   2 2.31581 0.46447   4
   5  -5  -2 1.19671 0.32189   3
  -5   5   2 1.33078 0.45348   4
  -5   5   2 1.28208 0.36906   1
   4  -5  -2 3.76735 0.31559   2
   4  -5  -2 5.09407 0.51452   3
  -4   5   2 4.29301 0.57441   4
  -4   5   2 4.13056 0.43548   1
   3  -5  -2 36.4847 1.35917   2
   3  -5  -2 37.1282 1.43392   3
  -3   5   2 37.1193 1.44625   1
  -3   5   2 36.4972 1.56701   4
   2  -5  -2 37.7224 1.42443   1
   2  -5  -2 38.5276 1.44762   2
  -2   5   2 39.3032 1.44933   1
  -2   5   2 40.7624 1.58121   4
   1  -5  -2 97.5207 3.09983   3
   1  -5  -2 97.8658 3.35992   2
  -1   5   2 97.0069 3.39745   1
  -1   5   2 105.681 3.40546   1
  -1   5   2 93.9652 3.39952   4
   0  -5  -2 2.47886 0.20384   3
   0  -5  -2 2.71068 0.24530   2
   0   5   2 3.15047 0.20503   1
   0   5   2 2.69965 0.27534   1
   0   5   2 2.90254 0.23787   4
  -1  -5  -2 46.1974 1.75982   1
  -1  -5  -2 45.5743 1.41817   3
  -1  -5  -2 47.2059 1.43593   3
  -2  -5  -2 19.3048 0.94610   2
   2   5   2 19.2479 0.90058   4
  -3  -5  -2 4.02845 0.48826   2
  -3  -5  -2 3.61831 0.49081   1
   3   5   2 3.98808 0.44659   4
  -4  -5  -2 1.99792 0.38105   2
  -4  -5  -2 1.69967 0.41515   1
   4   5   2 3.28749 0.58445   4
  -5  -5  -2 0.76491 0.43953   2
  -5  -5  -2 0.22469 0.47174   1
   5   5   2 0.34624 0.50054   4
   5  -6  -2 9.67879 0.78759   3
  -5   6   2 10.3852 0.92064   4
   4  -6  -2 10.6875 0.71251   3
   4  -6  -2 9.37777 0.50571   2
  -4   6   2 9.53161 0.63533   1
  -4   6   2 10.0240 0.77430   4
   3  -6  -2 35.7927 1.37519   2
   3  -6  -2 37.3028 1.46368   3
  -3   6   2 36.2749 1.43741   1
  -3   6   2 36.4351 1.59884   4
   2  -6  -2 9.08881 0.45069   1
   2  -6  -2 9.80992 0.55703   3
   2  -6  -2 9.33262 0.50008   2
  -2   6   2 9.29297 0.46017   1
  -2   6   2 9.06337 0.58696   4
   1  -6  -2 2.99209 0.28885   2
   1  -6  -2 2.93168 0.26012   3
  -1   6   2 2.82497 0.23748   1
  -1   6   2 2.88803 0.32011   4
  -1   6   2 2.90506 0.28982   1
   0  -6  -2 1.35670 0.19201   3
   0  -6  -2 0.84948 0.20776   2
   0   6   2 1.47502 0.18690   1
   0   6   2 1.13805 0.20497   4
  -1  -6  -2 15.3428 0.56070   3
  -1  -6  -2 16.8712 0.57649   3
  -1  -6  -2 17.3840 0.87187   2
   1   6   2 16.7612 0.82250   4
   1   6   2 17.0313 0.79302   1
  -2  -6  -2 7.56434 0.55503   1
  -2  -6  -2 7.05236 0.58593   2
   2   6   2 7.23288 0.53578   4
  -3  -6  -2 11.3820 0.79369   2
  -3  -6  -2 11.2941 0.79866   1
   3   6   2 11.7761 0.76505   4
  -4  -6  -2 -0.6672 0.36588   1
  -4  -6  -2 -0.3690 0.34690   2
   4   6   2 0.18555 0.37943   4
   5  -7  -2 0.38108 0.39873   3
  -5   7   2 0.44805 0.48555   4
  -5   7   2 0.01495 0.41555   1
   4  -7  -2 3.46849 0.47360   3
   4  -7  -2 4.62523 0.40889   2
  -4   7   2 3.87367 0.67641   4
   3  -7  -2 25.1871 1.16691   3
  -3   7   2 28.1824 1.32124   4
  -3   7   2 24.7715 1.08738   1
   2  -7  -2 2.53083 0.35099   2
   2  -7  -2 1.45424 0.25620   3
  -2   7   2 2.03936 0.37334   4
  -2   7   2 2.14449 0.25649   1
   1  -7  -2 8.33041 0.57893   2
  -1   7   2 8.42582 0.57519   4
  -1   7   2 8.06659 0.44252   1
   0  -7  -2 19.7520 0.99295   2
   0  -7  -2 20.3985 0.76376   3
   0   7   2 20.4817 0.95114   4
   0   7   2 18.9263 0.84722   1
  -1  -7  -2 2.79873 0.41755   2
  -1  -7  -2 2.75312 0.20592   3
  -1  -7  -2 2.79108 0.20013   3
   1   7   2 2.41172 0.36329   4
  -2  -7  -2 0.46872 0.25110   2
  -2  -7  -2 0.36727 0.22782   1
   2   7   2 0.43984 0.27044   4
  -3  -7  -2 -0.3430 0.32248   2
  -3  -7  -2 0.16382 0.30439   1
   3   7   2 0.18541 0.35622   4
  -4  -7  -2 1.71893 0.52970   2
  -4  -7  -2 0.98050 0.46992   1
   4  -8  -2 10.6749 0.70126   2
   4  -8  -2 10.8612 0.82006   3
  -4   8   2 10.1319 0.90741   4
   3  -8  -2 1.81053 0.34183   3
   3  -8  -2 2.19557 0.34258   2
  -3   8   2 2.80199 0.47285   4
  -3   8   2 2.28763 0.37053   1
   2  -8  -2 0.56168 0.24266   2
   2  -8  -2 0.56852 0.24180   3
  -2   8   2 0.78886 0.17850   1
  -2   8   2 1.11857 0.33672   4
   1  -8  -2 1.89789 0.31744   2
   1  -8  -2 1.85746 0.26496   3
  -1   8   2 2.71187 0.42694   4
  -1   8   2 2.38561 0.30585   1
   0  -8  -2 6.45546 0.57897   2
   0  -8  -2 6.37703 0.39421   3
   0   8   2 5.74863 0.51055   4
   0   8   2 6.20418 0.42436   1
  -1  -8  -2 2.46099 0.23461   3
   1   8   2 2.66846 0.38686   1
   1   8   2 2.50175 0.41507   4
  -2  -8  -2 0.99671 0.36793   2
   2   8   2 0.79403 0.30147   1
   2   8   2 0.80155 0.35228   4
  -3  -8  -2 0.35319 0.42154   2
  -3  -8  -2 0.54586 0.36497   1
   3   8   2 0.13660 0.39952   4
   4  -9  -2 -0.3275 0.36745   3
  -4   9   2 0.03188 0.50613   4
   3  -9  -2 2.17312 0.35198   3
  -3   9   2 3.31450 0.55275   4
   2  -9  -2 1.16414 0.32050   2
   2  -9  -2 1.53908 0.29140   3
  -2   9   2 1.12389 0.21574   1
  -2   9   2 0.96556 0.37666   4
   1  -9  -2 0.29780 0.22977   3
   1  -9  -2 0.53355 0.29125   2
  -1   9   2 0.20320 0.21532   1
  -1   9   2 0.30345 0.30186   4
   0  -9  -2 0.02878 0.28130   2
   0  -9  -2 -0.1798 0.17652   3
   0   9   2 0.27712 0.27704   4
   0   9   2 -0.0617 0.21167   1
  -1  -9  -2 3.90951 0.68395   2
   1   9   2 5.03768 0.55651   4
   1   9   2 3.50884 0.50256   1
  -2  -9  -2 -0.4761 0.37308   2
   2   9   2 -0.4403 0.36731   4
   2   9   2 0.10172 0.33944   1
  -3  -9  -2 -0.4525 0.48070   2
   3   9   2 -0.1922 0.49770   1
   3   9   2 -0.1708 0.51059   4
   3 -10  -2 0.03388 0.37227   3
   3 -10  -2 0.41586 0.41240   2
   2 -10  -2 0.36534 0.36136   2
   2 -10  -2 -0.0433 0.30653   3
  -2  10   2 -0.7148 0.40377   4
   1 -10  -2 4.82443 0.51200   3
  -1  10   2 3.72533 0.66746   4
   0 -10  -2 0.39432 0.40869   2
   0 -10  -2 0.71768 0.25065   3
   0  10   2 0.45378 0.28987   1
   0  10   2 1.08435 0.39320   4
  -1 -10  -2 0.15393 0.40843   2
   1  10   2 0.44116 0.32102   1
   1  10   2 -0.7614 0.39713   4
   2  10   2 1.01899 0.41746   1
   2  10   2 0.68772 0.47554   4
   1 -11  -2 1.10561 0.49622   2
   1 -11  -2 1.35698 0.33894   3
  -1  11   2 1.53614 0.52988   4
   0 -11  -2 5.24477 0.89101   2
   0  11   2 4.39263 0.71030   4
   0  12  -3 5.63681 0.88305   4
   0  12  -3 6.85072 0.84618   1
   0 -12   3 4.63685 0.72520   2
  -1  12  -3 -0.0532 0.38141   1
  -1  12  -3 -0.0334 0.48635   4
   1 -12   3 0.65277 0.34459   3
   2  11  -3 1.31109 0.45321   4
   2  11  -3 0.63172 0.46365   1
  -2 -11   3 1.19657 0.51985   2
   1  11  -3 2.00965 0.44817   4
   1  11  -3 0.84998 0.41289   1
  -1 -11   3 0.38278 0.44463   2
   0  11  -3 4.09686 0.63446   4
   0  11  -3 3.37576 0.63364   1
   0 -11   3 3.03172 0.35339   3
   0 -11   3 2.27754 0.51186   2
  -1  11  -3 0.89568 0.36134   1
  -1  11  -3 1.42896 0.42494   4
   1 -11   3 0.61353 0.39432   2
  -2  11  -3 0.70450 0.44963   4
  -2  11  -3 0.67525 0.35572   1
   2 -11   3 0.09673 0.37743   2
   2 -11   3 -0.3129 0.30779   3
  -3  11  -3 4.02205 0.73074   1
   3 -11   3 2.67289 0.46571   3
   3  10  -3 1.03937 0.51952   4
   3  10  -3 0.41978 0.47582   1
  -3 -10   3 0.95257 0.47426   2
   2  10  -3 1.48029 0.40090   4
   2  10  -3 1.22383 0.38552   1
  -2 -10   3 1.12530 0.40775   2
   1  10  -3 0.31194 0.30169   1
   1  10  -3 0.01685 0.28711   4
  -1 -10   3 -0.2299 0.14803   3
   0  10  -3 8.68357 0.67555   4
   0  10  -3 9.64493 0.71741   1
   0 -10   3 9.41550 0.79929   2
   0 -10   3 9.62449 0.56425   3
  -1  10  -3 16.0885 0.95003   1
  -1  10  -3 17.2741 0.95301   4
   1 -10   3 16.9876 0.85277   3
   1 -10   3 16.6799 0.99443   2
  -2  10  -3 1.02342 0.38864   4
  -2  10  -3 0.76957 0.29873   1
   2 -10   3 0.21200 0.26432   3
   2 -10   3 -0.0847 0.30813   2
  -3  10  -3 3.06677 0.56944   4
  -3  10  -3 1.71063 0.41312   1
   3 -10   3 2.02674 0.37512   2
   3 -10   3 1.87418 0.37330   3
   4   9  -3 0.69404 0.55099   4
  -4  -9   3 -0.1067 0.52762   2
   3   9  -3 0.14971 0.36856   1
   3   9  -3 0.01542 0.39229   4
  -3  -9   3 0.05435 0.39317   2
   2   9  -3 0.07384 0.29260   4
   2   9  -3 -0.2431 0.26964   1
  -2  -9   3 -0.0674 0.29431   2
   1   9  -3 0.04635 0.24014   1
   1   9  -3 0.21912 0.23618   4
  -1  -9   3 0.34369 0.28425   2
  -1  -9   3 0.24175 0.12084   3
   0   9  -3 0.74323 0.25719   1
   0   9  -3 0.78616 0.22810   4
   0  -9   3 0.76485 0.15508   3
   0  -9   3 0.74959 0.25477   2
  -1   9  -3 59.3441 2.21394   4
  -1   9  -3 55.1842 2.27400   1
   1  -9   3 58.5632 2.00152   3
   1  -9   3 57.5673 2.24087   2
  -2   9  -3 -0.1530 0.23552   1
  -2   9  -3 0.06011 0.30130   4
   2  -9   3 -0.3340 0.24965   2
   2  -9   3 0.05978 0.22747   3
  -3   9  -3 -0.0370 0.29789   1
  -3   9  -3 -0.4742 0.36984   4
   3  -9   3 0.22872 0.23222   2
   3  -9   3 0.07583 0.25947   3
  -4   9  -3 5.68232 0.79227   4
  -4   9  -3 5.02290 0.74645   1
   4  -9   3 4.10961 0.65011   3
   4   8  -3 0.89063 0.47707   4
   4   8  -3 0.78409 0.48612   1
  -4  -8   3 0.51528 0.43281   2
   3   8  -3 6.28811 0.62404   4
   3   8  -3 7.37622 0.70016   1
  -3  -8   3 7.62703 0.77114   2
   2   8  -3 0.50254 0.25312   4
   2   8  -3 0.60405 0.26210   1
  -2  -8   3 0.28132 0.28271   2
   1   8  -3 -0.1246 0.18496   1
  -1  -8   3 0.08852 0.10010   3
  -1  -8   3 0.07602 0.19836   2
   0   8  -3 14.5955 0.79906   1
   0   8  -3 15.4814 0.75711   4
   0  -8   3 15.5304 0.62670   3
   0  -8   3 15.5799 0.83961   2
  -1   8  -3 72.9221 2.71761   1
   1  -8   3 71.9067 2.37999   3
   1  -8   3 70.1382 2.63377   2
  -2   8  -3 121.187 4.38388   4
  -2   8  -3 124.818 4.53282   1
   2  -8   3 124.022 4.21398   2
   2  -8   3 128.792 4.01825   3
  -3   8  -3 0.23262 0.27264   1
  -3   8  -3 0.42749 0.32451   4
   3  -8   3 0.07577 0.21340   3
   3  -8   3 0.68889 0.19439   2
  -4   8  -3 0.87108 0.40992   4
   4  -8   3 -0.1300 0.27115   3
  -4  -7   3 4.38642 0.75129   2
   3   7  -3 8.80292 0.72709   1
   3   7  -3 8.30365 0.61709   4
  -3  -7   3 7.44233 0.72125   2
   2   7  -3 -0.0616 0.19392   1
  -2  -7   3 0.20030 0.22888   2
   1   7  -3 6.23481 0.37845   4
   1   7  -3 6.87194 0.49283   1
   1   7  -3 6.11158 0.32731   3
  -1  -7   3 6.57456 0.52376   2
  -1  -7   3 6.85279 0.30385   3
   0   7  -3 40.3967 1.48811   4
   0   7  -3 38.1213 1.63524   1
   0  -7   3 41.4979 1.34814   3
  -1   7  -3 0.05989 0.14534   1
  -1   7  -3 0.13698 0.13829   4
   1  -7   3 -0.0756 0.13524   2
  -2   7  -3 0.20776 0.20314   4
  -2   7  -3 0.21282 0.17905   1
   2  -7   3 0.14117 0.13916   2
  -3   7  -3 6.64824 0.57631   1
  -3   7  -3 6.82920 0.62820   4
   3  -7   3 7.44978 0.55491   3
   3  -7   3 7.24659 0.37795   2
  -4   7  -3 4.66361 0.66951   4
  -4   7  -3 4.51754 0.61616   1
   4  -7   3 4.57164 0.53800   3
  -5   7  -3 11.6344 1.08648   4
  -5   7  -3 10.7427 1.07466   1
   5  -7   3 13.1985 0.90500   3
   5   6  -3 0.92409 0.51554   4
  -5  -6   3 1.12952 0.45586   2
   4   6  -3 0.68852 0.32754   4
  -4  -6   3 0.21694 0.30615   2
  -4  -6   3 0.59160 0.30595   1
   3   6  -3 193.539 6.40052   4
  -3  -6   3 185.552 6.44182   2
  -3  -6   3 190.258 6.77050   1
   2   6  -3 0.62482 0.07813   3
   2   6  -3 0.90799 0.24550   1
   2   6  -3 0.69694 0.15570   4
  -2  -6   3 0.56589 0.19201   2
   1   6  -3 14.6020 0.56055   3
   1   6  -3 15.8550 0.75913   1
   1   6  -3 15.5048 0.65807   4
  -1  -6   3 15.8044 0.55578   3
   0   6  -3 13.4419 0.64273   1
   0   6  -3 12.6109 0.56158   4
   0  -6   3 12.4483 0.62648   2
   0  -6   3 13.1588 0.52024   3
  -1   6  -3 1.33550 0.18009   4
  -1   6  -3 1.32792 0.20494   1
   1  -6   3 1.58913 0.20731   2
   1  -6   3 2.00607 0.19928   3
  -2   6  -3 8.31138 0.47666   1
  -2   6  -3 7.57549 0.47075   4
   2  -6   3 7.90004 0.48418   3
   2  -6   3 7.56586 0.40365   2
  -3   6  -3 26.3950 1.26789   4
  -3   6  -3 28.6691 1.30749   1
   3  -6   3 27.7115 1.16528   3
  -4   6  -3 0.35825 0.35829   4
  -4   6  -3 0.58599 0.30358   1
   4  -6   3 0.49948 0.24373   3
  -5   6  -3 1.33121 0.48399   1
  -5   6  -3 1.88604 0.51146   4
   5  -6   3 1.37427 0.34630   3
   5   5  -3 -0.2969 0.39807   4
  -5  -5   3 -0.0865 0.37746   2
   4   5  -3 0.30408 0.24727   4
  -4  -5   3 0.24360 0.26818   2
  -4  -5   3 0.26429 0.24001   1
   3   5  -3 4.64629 0.38245   4
   3   5  -3 3.83012 0.19486   3
   3   5  -3 3.67765 0.18429   3
  -3  -5   3 4.85576 0.46114   1
  -3  -5   3 2.98326 0.46640   2
   2   5  -3 140.356 4.78085   4
   2   5  -3 143.381 4.24362   3
  -2  -5   3 145.820 4.25319   3
   1   5  -3 2.60197 0.19125   4
   1   5  -3 2.34845 0.16562   3
   1   5  -3 2.82740 0.25562   1
  -1  -5   3 2.58419 0.15240   3
  -1  -5   3 2.88227 0.25087   2
   0   5  -3 85.4791 2.96641   4
   0   5  -3 91.2845 3.17161   1
   0  -5   3 88.0394 2.72029   3
   0  -5   3 86.6509 2.96036   4
   0  -5   3 91.1764 3.02972   2
  -1   5  -3 63.0590 2.29063   4
  -1   5  -3 72.5847 2.44731   1
   1  -5   3 64.1313 2.26766   2
   1  -5   3 65.5040 2.12603   3
  -2   5  -3 35.7576 1.21413   2
  -2   5  -3 34.1008 1.41422   1
  -2   5  -3 33.5402 1.35693   4
   2  -5   3 36.3090 1.23195   2
  -3   5  -3 111.553 3.92528   1
  -3   5  -3 100.133 3.73831   4
   3  -5   3 104.169 3.40627   3
  -4   5  -3 40.5664 1.83711   1
  -4   5  -3 40.7221 1.78189   4
   4  -5   3 41.4667 1.59213   3
  -5   5  -3 0.35462 0.41655   1
  -5   5  -3 0.09270 0.40026   4
   5  -5   3 0.59474 0.28839   3
   5   4  -3 -0.5460 0.36533   4
   5   4  -3 -0.3109 0.20151   3
  -5  -4   3 -0.0105 0.33258   1
  -5  -4   3 -0.0672 0.33007   2
   4   4  -3 0.59248 0.25920   4
   4   4  -3 0.80019 0.12662   3
  -4  -4   3 0.61603 0.24990   1
  -4  -4   3 0.73709 0.25996   2
   3   4  -3 32.7654 1.30361   4
   3   4  -3 34.2774 1.09238   3
   3   4  -3 33.0603 1.06642   3
  -3  -4   3 33.6506 1.45704   1
   2   4  -3 8.09857 0.31090   3
   2   4  -3 9.16434 0.41901   4
  -2  -4   3 9.14244 0.48292   1
  -2  -4   3 8.43755 0.47843   2
  -2  -4   3 7.49995 0.32463   3
   1   4  -3 39.4848 1.20214   3
   1   4  -3 34.2023 1.45368   1
   1   4  -3 38.8575 1.33240   4
  -1  -4   3 39.0105 1.20124   3
  -1  -4   3 39.3552 1.43664   2
  -1  -4   3 37.9496 1.32812   4
   0   4  -3 0.16363 0.05250   4
   0   4  -3 0.21913 0.07888   1
   0  -4   3 0.03220 0.07392   2
   0  -4   3 0.18281 0.05783   4
   0  -4   3 0.18812 0.05242   3
  -1   4  -3 790.186 25.7028   4
  -1   4  -3 729.326 26.8210   1
  -1   4  -3 808.683 25.2282   2
   1  -4   3 834.279 25.3562   2
   1  -4   3 824.415 23.4139   3
   1  -4   3 802.774 25.6755   4
  -2   4  -3 207.762 6.89649   4
  -2   4  -3 206.129 7.18466   1
  -2   4  -3 213.017 6.59112   2
   2  -4   3 205.189 6.27569   3
   2  -4   3 204.706 6.59627   2
  -3   4  -3 39.5999 1.70605   1
   3  -4   3 41.8557 1.48863   3
  -4   4  -3 2.34973 0.41069   4
  -4   4  -3 2.63891 0.47998   1
  -5   4  -3 1.27149 0.44237   1
  -5   4  -3 1.20541 0.38450   4
   5  -4   3 1.29300 0.31150   3
   6   3  -3 1.39149 0.60597   4
  -6  -3   3 -0.7523 0.43413   2
   5   3  -3 -0.0274 0.19618   3
   5   3  -3 0.04500 0.32969   4
  -5  -3   3 0.14883 0.32231   1
  -5  -3   3 0.60373 0.28459   2
   4   3  -3 0.05230 0.13092   3
   4   3  -3 -0.1463 0.20120   4
  -4  -3   3 0.46362 0.20413   2
  -4  -3   3 0.05580 0.21923   1
   3   3  -3 15.9337 0.71788   4
   3   3  -3 15.7611 0.58028   3
  -3  -3   3 16.0450 0.74743   2
   2   3  -3 195.533 5.72395   3
   2   3  -3 188.129 6.34843   4
  -2  -3   3 200.939 6.70340   1
  -2  -3   3 193.114 5.74293   3
  -2  -3   3 189.207 6.33974   2
   1   3  -3 169.909 5.67153   4
   1   3  -3 179.798 6.01751   1
   1   3  -3 173.978 5.16886   3
  -1  -3   3 182.661 5.71902   2
  -1  -3   3 166.620 5.67697   4
  -1  -3   3 175.927 5.17446   3
   0   3  -3 0.34335 0.05524   4
   0   3  -3 0.31893 0.05660   3
   0   3  -3 0.26372 0.07601   1
   0   3  -3 0.18605 0.08322   2
   0  -3   3 0.32219 0.07362   2
   0  -3   3 0.16611 0.04169   3
  -1   3  -3 504.177 15.6281   4
  -1   3  -3 485.338 15.3117   2
  -1   3  -3 476.775 16.3201   1
   1  -3   3 501.443 15.6076   4
   1  -3   3 462.925 15.3112   2
   1  -3   3 472.918 14.2333   3
  -2   3  -3 539.414 17.2292   4
  -2   3  -3 532.701 17.9785   1
   2  -3   3 519.967 15.6525   3
  -4   3  -3 0.18777 0.25352   4
  -4   3  -3 0.09274 0.25492   1
   4  -3   3 0.03619 0.17298   3
  -5   3  -3 1.38819 0.41066   1
   5  -3   3 0.80307 0.30275   3
   5  -3   3 1.21159 0.37599   4
   6   2  -3 3.57476 0.62142   4
  -6  -2   3 2.65656 0.55879   1
   5   2  -3 -0.0817 0.35319   4
   5   2  -3 0.27728 0.20594   3
  -5  -2   3 -0.1539 0.29344   1
  -5  -2   3 -0.2217 0.26998   2
   4   2  -3 14.2767 0.76000   4
   4   2  -3 12.4932 0.58331   3
  -4  -2   3 14.4090 0.83112   1
  -4  -2   3 13.9537 0.67478   2
   3   2  -3 -0.0875 0.12466   4
  -3  -2   3 -0.0334 0.11602   2
  -3  -2   3 0.11622 0.12291   1
   2   2  -3 164.834 4.94533   3
   2   2  -3 164.075 5.47989   4
  -2  -2   3 168.894 5.44559   2
  -2  -2   3 164.245 4.96441   3
  -2  -2   3 168.032 5.75035   1
   1   2  -3 66.2589 2.34259   2
   1   2  -3 70.3854 2.30399   4
   1   2  -3 70.0540 2.45600   1
   1   2  -3 69.1998 2.10441   3
   1   2  -3 73.8926 2.46489   1
   1   2  -3 68.9751 2.29165   4
  -1  -2   3 69.1890 2.10982   3
  -1  -2   3 67.4959 2.34982   2
   0   2  -3 73.4463 2.45228   1
   0   2  -3 67.7733 2.12184   3
   0   2  -3 73.5625 2.32186   2
   0  -2   3 65.7729 2.31353   2
   0  -2   3 68.8635 2.12537   3
  -1   2  -3 67.4214 2.31338   1
  -1   2  -3 65.1364 2.10069   2
  -1   2  -3 65.6906 2.18412   4
   1  -2   3 64.9158 2.17848   4
   1  -2   3 63.2180 1.99995   3
   1  -2   3 63.4162 2.09813   2
   1  -2   3 61.0307 2.28824   1
  -2   2  -3 21.4539 0.93094   1
  -2   2  -3 20.1787 0.86628   4
   2  -2   3 21.2942 0.77794   3
   3  -2   3 5.52831 0.32254   3
  -4   2  -3 13.1305 0.85681   1
   4  -2   3 12.8223 0.66843   3
   4  -2   3 13.2373 0.77476   4
  -5   2  -3 0.66665 0.39755   1
   5  -2   3 0.61417 0.25120   3
   5  -2   3 0.91894 0.35430   4
   6  -2   3 0.42160 0.34664   3
   6   1  -3 15.4999 1.10719   4
   6   1  -3 12.8539 0.87071   3
  -6  -1   3 10.8727 1.00295   1
   5   1  -3 0.25013 0.21580   3
   5   1  -3 0.29468 0.31138   4
  -5  -1   3 -0.2707 0.27992   1
  -5  -1   3 0.11636 0.22710   2
   4   1  -3 5.74217 0.37591   3
  -4  -1   3 6.37755 0.42612   2
  -4  -1   3 5.87609 0.48274   4
  -4  -1   3 6.03599 0.52088   1
   3   1  -3 45.3759 1.55149   3
  -3  -1   3 46.5094 1.67821   2
  -3  -1   3 46.2683 1.74467   4
  -3  -1   3 47.3703 1.81460   1
   2   1  -3 47.3690 1.73981   4
   2   1  -3 47.3080 1.72010   2
   2   1  -3 48.2145 1.55689   3
  -2  -1   3 51.4845 1.81830   1
  -2  -1   3 50.2246 1.72854   2
  -2  -1   3 50.0239 1.58070   3
  -2  -1   3 48.8347 1.74354   4
   1   1  -3 47.1017 1.61868   1
   1   1  -3 45.0819 1.40859   3
   1   1  -3 44.6278 1.55701   2
   1   1  -3 41.9416 1.60933   1
   1   1  -3 45.0932 1.52502   4
  -1  -1   3 44.5499 1.41925   3
  -1  -1   3 48.5218 1.53542   4
   0   1  -3 791.157 24.3790   4
   0   1  -3 724.296 22.3182   3
   0   1  -3 758.172 24.0373   2
   0   1  -3 758.949 25.7026   1
   0  -1   3 751.463 24.3919   4
   0  -1   3 744.276 23.9147   2
   0  -1   3 774.494 22.4722   3
  -1   1  -3 38.0826 1.23024   2
  -1   1  -3 36.0883 1.37140   1
  -1   1  -3 34.3047 1.16648   3
   1  -1   3 37.0199 1.35665   1
   1  -1   3 37.7802 1.29129   4
   1  -1   3 37.8792 1.23487   2
   1  -1   3 35.0358 1.27190   4
   1  -1   3 36.7480 1.17241   3
  -2   1  -3 1120.43 37.0813   1
  -2   1  -3 1104.80 34.9649   2
   2  -1   3 1116.50 34.8214   2
   2  -1   3 1082.65 35.5096   4
   2  -1   3 1091.01 32.3324   3
  -3   1  -3 76.2213 2.48998   2
   3  -1   3 79.3664 2.49129   2
   3  -1   3 74.4671 2.43661   3
  -4   1  -3 25.5899 1.32480   1
   4  -1   3 27.7492 1.05516   3
   4  -1   3 26.9262 1.23139   4
  -5   1  -3 0.13350 0.37043   1
   5  -1   3 0.17549 0.23659   3
   5  -1   3 0.55533 0.36963   4
   6  -1   3 0.05419 0.34354   3
   6   0  -3 7.77940 0.93354   4
   6   0  -3 6.09836 0.70702   3
  -6   0   3 5.70438 0.83468   1
   5   0  -3 3.91401 0.48245   3
   5   0  -3 4.16699 0.38662   2
  -5   0   3 2.49640 0.44066   1
  -5   0   3 3.10343 0.54717   4
  -4   0   3 0.93248 0.24440   1
  -4   0   3 0.96017 0.15494   2
  -4   0   3 1.02203 0.23790   4
   3   0  -3 123.649 3.84899   3
  -3   0   3 123.242 4.26014   4
  -3   0   3 123.342 4.38510   1
  -3   0   3 124.942 4.10195   2
   2   0  -3 202.593 6.58906   2
   2   0  -3 204.546 6.97891   1
  -2   0   3 196.237 6.11850   3
  -2   0   3 206.741 6.97379   1
  -2   0   3 209.391 6.59714   2
  -2   0   3 205.859 6.73447   4
   1   0  -3 96.9581 3.24457   1
   1   0  -3 98.3331 3.13303   4
   1   0  -3 94.6518 3.12724   2
   1   0  -3 97.7846 3.24568   1
   1   0  -3 89.9020 3.11442   2
   1   0  -3 90.2619 2.87212   3
  -1   0   3 96.6151 3.14064   4
   0   0  -3 3.35732 0.17492   4
   0   0  -3 3.19888 0.17830   3
   0   0  -3 3.14398 0.18952   1
   0   0   3 3.21762 0.18038   4
   0   0   3 3.24631 0.18946   1
   0   0   3 3.31127 0.20786   2
  -1   0  -3 267.478 8.76929   4
  -1   0  -3 276.225 8.60847   2
  -1   0  -3 266.967 9.18089   1
  -1   0  -3 275.264 7.95896   3
   1   0   3 281.792 8.60773   2
   1   0   3 269.912 9.16840   1
   1   0   3 257.411 8.76053   4
   1   0   3 267.197 7.95691   3
  -2   0  -3 44.4691 1.51359   2
  -2   0  -3 41.7968 1.41616   3
  -2   0  -3 43.3972 1.72797   1
   2   0   3 44.5062 1.41725   3
   2   0   3 43.7821 1.60833   4
   2   0   3 47.8400 1.51809   2
  -3   0  -3 0.05993 0.08871   2
  -3   0  -3 0.03803 0.18536   1
   3   0   3 0.01769 0.11043   2
  -4   0  -3 6.47018 0.61690   1
  -4   0  -3 6.17979 0.34498   2
   4   0   3 5.32411 0.35926   3
   4   0   3 6.23547 0.36413   2
   4   0   3 6.30449 0.52544   4
  -5   0  -3 -0.0258 0.32329   1
   5   0   3 0.34816 0.32449   4
   5   0   3 0.28741 0.21552   3
  -6   0  -3 -0.7234 0.61350   1
   6  -1  -3 0.31362 0.33033   3
  -6   1   3 0.17733 0.44826   4
  -6   1   3 -0.2508 0.39086   1
   5  -1  -3 1.08543 0.25542   3
   5  -1  -3 1.00970 0.20231   2
  -5   1   3 1.32421 0.34709   1
  -5   1   3 1.25222 0.37583   4
   4  -1  -3 0.15063 0.13739   2
   4  -1  -3 0.02323 0.15722   3
  -4   1   3 0.09665 0.24346   4
   3  -1  -3 1.48788 0.19505   3
   3  -1  -3 1.26184 0.17989   2
  -3   1   3 1.23551 0.21843   1
  -3   1   3 1.18809 0.21378   4
   2  -1  -3 964.762 29.3706   2
   2  -1  -3 916.453 29.3674   2
   2  -1  -3 976.647 31.1362   1
  -2   1   3 940.735 31.1635   1
  -2   1   3 880.658 29.9295   4
  -2   1   3 893.329 27.2272   3
   1  -1  -3 0.28191 0.06779   4
   1  -1  -3 0.10451 0.04472   1
   1  -1  -3 0.23077 0.06705   3
   1  -1  -3 0.21903 0.04990   1
   1  -1  -3 0.06561 0.06079   2
  -1   1   3 0.12489 0.06384   2
  -1   1   3 0.10780 0.05635   4
  -1   1   3 0.13190 0.05085   3
   0  -1  -3 17.3782 0.68283   2
   0  -1  -3 17.1411 0.59674   3
   0  -1  -3 17.8037 0.65946   1
   0   1   3 18.2209 0.66937   4
   0   1   3 17.4744 0.67794   2
   0   1   3 17.7057 0.65212   1
   0   1   3 18.3187 0.61131   3
  -1  -1  -3 81.0238 2.93810   4
  -1  -1  -3 89.3650 2.63854   3
  -1  -1  -3 90.2961 2.91388   2
  -1  -1  -3 90.6009 3.10794   1
   1   1   3 87.5961 3.09089   1
   1   1   3 85.9656 2.90336   2
   1   1   3 89.4381 2.94932   4
   1   1   3 88.5479 2.64002   3
  -2  -1  -3 17.1913 0.61329   3
  -2  -1  -3 16.1146 0.80015   1
  -2  -1  -3 18.3667 0.70548   2
   2   1   3 17.7893 0.60509   3
   2   1   3 17.8058 0.74114   4
   2   1   3 16.7937 0.68246   2
  -3  -1  -3 17.3547 0.71263   2
  -3  -1  -3 18.0475 0.92861   1
   3   1   3 16.0524 0.62716   3
   3   1   3 16.7157 0.81689   4
  -4  -1  -3 0.76422 0.25142   1
  -4  -1  -3 0.61964 0.15583   2
   4   1   3 0.29557 0.13167   3
   4   1   3 0.51935 0.25156   4
  -5  -1  -3 0.61139 0.22786   2
  -5  -1  -3 0.15424 0.39203   1
   5   1   3 0.47275 0.22170   3
   5   1   3 -0.1555 0.33069   4
   6  -2  -3 -0.1199 0.33335   3
  -6   2   3 0.70740 0.45937   4
  -6   2   3 -0.2376 0.40122   1
   5  -2  -3 21.9857 0.89041   2
   5  -2  -3 23.9226 1.08854   3
  -5   2   3 22.0868 1.22986   4
  -5   2   3 22.1188 1.17697   1
   4  -2  -3 16.4984 0.69317   2
   4  -2  -3 16.5462 0.81987   3
  -4   2   3 15.4990 0.81164   1
  -4   2   3 16.6249 0.91091   4
   3  -2  -3 8.54961 0.41445   2
  -3   2   3 8.45233 0.45767   1
   2  -2  -3 288.981 9.89052   2
   2  -2  -3 318.048 10.4293   1
  -2   2   3 310.927 10.1370   4
  -2   2   3 315.538 9.92007   2
  -2   2   3 312.577 10.4381   1
   1  -2  -3 366.160 11.3066   2
  -1   2   3 352.604 11.2965   2
  -1   2   3 343.222 11.4784   4
  -1   2   3 353.543 10.4722   3
   0  -2  -3 108.233 3.23948   3
   0  -2  -3 104.761 3.58500   4
   0  -2  -3 103.359 3.55878   2
   0  -2  -3 108.494 3.67413   1
   0   2   3 110.023 3.25758   3
   0   2   3 109.579 3.67557   1
   0   2   3 109.711 3.57198   2
   0   2   3 108.376 3.59862   4
  -1  -2  -3 3.29396 0.22973   2
  -1  -2  -3 3.12007 0.15809   3
  -1  -2  -3 3.13524 0.23223   1
   1   2   3 3.39339 0.16105   3
   1   2   3 3.21699 0.26216   1
   1   2   3 3.31560 0.21408   4
  -2  -2  -3 1.10000 0.13822   3
  -2  -2  -3 1.08910 0.17830   2
   2   2   3 0.89155 0.15787   4
   2   2   3 1.34234 0.11747   3
  -3  -2  -3 0.45701 0.19346   1
  -3  -2  -3 0.09531 0.13209   3
  -3  -2  -3 0.12987 0.13142   2
   3   2   3 0.20666 0.08015   3
   3   2   3 0.22083 0.15258   4
  -4  -2  -3 11.7201 0.62664   2
  -4  -2  -3 11.0666 0.84649   1
   4   2   3 11.9265 0.48363   3
   4   2   3 12.7874 0.73332   4
   5   2   3 0.17865 0.32128   4
   5   2   3 0.17324 0.18075   3
   6  -3  -3 0.44760 0.34775   3
  -6   3   3 0.70638 0.50956   4
  -6   3   3 0.36473 0.43110   1
   5  -3  -3 2.29028 0.35229   3
   5  -3  -3 3.13259 0.32488   2
  -5   3   3 3.89843 0.55997   1
  -5   3   3 3.39154 0.56821   4
   4  -3  -3 35.1842 1.29891   2
   4  -3  -3 35.5366 1.41851   3
  -4   3   3 34.3879 1.45612   1
  -4   3   3 36.1018 1.57653   4
   3  -3  -3 37.8738 1.40204   2
   3  -3  -3 38.5644 1.44017   3
  -3   3   3 39.3997 1.59168   4
  -3   3   3 38.6549 1.49140   1
   2  -3  -3 192.356 6.25054   2
   2  -3  -3 191.134 6.50078   1
  -2   3   3 193.425 6.52576   1
  -2   3   3 192.304 6.41685   4
   1  -3  -3 -0.0096 0.07149   2
  -1   3   3 -0.0468 0.06809   3
  -1   3   3 0.10353 0.07050   4
   0  -3  -3 281.038 8.35262   3
   0  -3  -3 286.428 9.52869   1
   0  -3  -3 287.710 9.11706   2
   0   3   3 285.828 8.37379   3
   0   3   3 279.884 9.53831   1
   0   3   3 275.238 9.23122   4
  -1  -3  -3 128.889 4.22317   2
  -1  -3  -3 126.583 3.75175   3
  -1  -3  -3 127.166 4.41215   1
   1   3   3 127.375 3.76900   3
   1   3   3 121.018 4.24123   4
  -2  -3  -3 24.9420 1.08962   1
  -2  -3  -3 25.1575 1.01788   2
  -2  -3  -3 23.2479 0.78000   3
   2   3   3 24.6694 0.78212   3
  -3  -3  -3 7.95453 0.35030   3
  -3  -3  -3 8.50623 0.49493   2
  -3  -3  -3 8.29499 0.63622   1
   3   3   3 7.98526 0.31663   3
   3   3   3 8.34433 0.53568   4
  -4  -3  -3 0.28543 0.32063   1
  -4  -3  -3 0.20378 0.23230   2
   4   3   3 0.21531 0.24390   4
   4   3   3 0.15127 0.11379   3
  -5  -3  -3 1.67292 0.36834   2
  -5  -3  -3 0.56671 0.44084   1
   5   3   3 1.70872 0.41888   4
  -6   4   3 5.61578 0.99144   4
  -6   4   3 6.54693 0.85679   1
   5  -4  -3 3.51140 0.56645   3
  -5   4   3 4.67433 0.67816   4
  -5   4   3 2.94257 0.45016   1
   4  -4  -3 18.3536 0.77418   2
   4  -4  -3 19.3627 0.94025   3
  -4   4   3 17.8219 0.88219   1
  -4   4   3 19.3602 1.05111   4
   3  -4  -3 18.1136 0.84598   3
   3  -4  -3 18.0750 0.76302   2
  -3   4   3 17.6451 0.77571   1
   2  -4  -3 9.74304 0.47886   2
   2  -4  -3 9.29943 0.48236   3
   2  -4  -3 9.30699 0.39794   1
  -2   4   3 9.69975 0.41997   1
  -2   4   3 10.0236 0.54207   4
   1  -4  -3 1.44164 0.17836   3
   1  -4  -3 1.64576 0.18840   2
  -1   4   3 1.67971 0.11914   1
  -1   4   3 2.05227 0.13693   1
  -1   4   3 1.51634 0.18263   4
   0  -4  -3 49.7498 1.60400   3
   0  -4  -3 49.4249 1.82443   2
   0   4   3 52.5086 1.79955   1
   0   4   3 49.6184 1.80669   1
   0   4   3 49.3799 1.82173   4
   0   4   3 50.2848 1.62536   3
  -1  -4  -3 45.2508 1.72640   1
  -1  -4  -3 46.3412 1.72295   2
  -1  -4  -3 46.1287 1.41521   3
   1   4   3 45.1519 1.43485   3
   1   4   3 45.9960 1.70671   4
  -2  -4  -3 52.7941 2.06767   1
   2   4   3 52.8557 1.97947   4
  -3  -4  -3 0.43507 0.22674   2
  -3  -4  -3 0.21875 0.25636   1
   3   4   3 0.80981 0.23783   4
  -4  -4  -3 0.42297 0.27088   2
  -4  -4  -3 -0.3702 0.33217   1
   4   4   3 -0.2108 0.31230   4
  -5  -4  -3 0.95413 0.39656   2
  -5  -4  -3 0.23434 0.48798   1
   5   4   3 0.26944 0.47075   4
  -5   5   3 2.32946 0.39182   1
  -5   5   3 2.68750 0.53147   4
   4  -5  -3 28.4079 1.12102   2
   4  -5  -3 28.6051 1.27671   3
  -4   5   3 29.9206 1.23848   1
  -4   5   3 28.9110 1.41809   4
   3  -5  -3 7.51879 0.42971   2
   3  -5  -3 7.90574 0.55839   3
  -3   5   3 7.48924 0.59010   4
  -3   5   3 7.50512 0.42976   1
   2  -5  -3 25.4692 0.95933   1
   2  -5  -3 26.3751 1.06294   2
   2  -5  -3 26.5639 1.06525   3
  -2   5   3 26.0879 1.14348   4
  -2   5   3 25.7517 0.98080   1
   1  -5  -3 70.1367 2.64586   2
   1  -5  -3 76.6029 2.46612   3
  -1   5   3 80.8317 2.62407   1
  -1   5   3 75.4282 2.62604   1
   0  -5  -3 2.27245 0.24017   2
   0  -5  -3 2.69416 0.21947   3
   0   5   3 1.87807 0.28712   1
   0   5   3 2.60476 0.19275   1
  -1  -5  -3 13.0670 0.70850   2
  -1  -5  -3 12.5088 0.61525   1
  -1  -5  -3 13.5296 0.48820   3
  -1  -5  -3 12.4794 0.45963   3
   1   5   3 13.2025 0.67155   4
  -2  -5  -3 0.00907 0.19444   1
  -2  -5  -3 0.21616 0.17289   2
   2   5   3 0.49673 0.17261   4
  -3  -5  -3 15.1658 0.88567   2
  -3  -5  -3 14.5770 0.91199   1
   3   5   3 15.0039 0.84404   4
  -4  -5  -3 0.33217 0.32445   2
  -4  -5  -3 -0.5806 0.36694   1
   4   5   3 -0.4012 0.34112   4
   5  -6  -3 5.15898 0.74817   3
  -5   6   3 6.80574 0.86066   4
  -5   6   3 7.11805 0.69566   1
   4  -6  -3 1.01713 0.21399   2
   4  -6  -3 1.28857 0.31565   3
  -4   6   3 1.41950 0.39463   4
   3  -6  -3 0.96060 0.18580   2
  -3   6   3 0.93410 0.17324   1
  -3   6   3 0.62959 0.28767   4
   2  -6  -3 0.80962 0.20543   3
   2  -6  -3 0.67959 0.12791   1
  -2   6   3 0.89512 0.13640   1
  -2   6   3 0.53241 0.22243   4
   1  -6  -3 40.6681 1.44382   3
   1  -6  -3 40.5819 1.61242   2
  -1   6   3 38.2555 1.48048   1
  -1   6   3 42.3193 1.63391   4
  -1   6   3 41.5682 1.47514   1
   0  -6  -3 13.7718 0.76208   2
   0  -6  -3 14.5578 0.58991   3
   0   6   3 14.3985 0.72771   4
   0   6   3 13.3187 0.61801   1
  -1  -6  -3 2.95083 0.21591   3
  -1  -6  -3 3.02666 0.28782   1
  -1  -6  -3 2.71271 0.19475   3
  -1  -6  -3 2.57538 0.37654   2
  -2  -6  -3 2.24712 0.40541   2
  -2  -6  -3 1.71020 0.31090   1
   2   6   3 2.22546 0.39796   4
  -3  -6  -3 2.42783 0.42216   1
  -3  -6  -3 3.36647 0.56015   2
   3   6   3 3.56376 0.51794   4
  -4  -6  -3 -0.5263 0.41472   1
  -4  -6  -3 0.44527 0.38136   2
   4   6   3 -0.1748 0.40660   4
   4  -7  -3 5.50292 0.51547   2
   4  -7  -3 4.81178 0.63137   3
  -4   7   3 4.40106 0.49505   1
  -4   7   3 5.69391 0.70186   4
   3  -7  -3 1.40297 0.29015   2
   3  -7  -3 1.95745 0.32060   3
  -3   7   3 2.10531 0.30688   1
  -3   7   3 2.21924 0.42187   4
   2  -7  -3 0.33364 0.21026   3
  -2   7   3 0.37860 0.14730   1
  -2   7   3 0.38132 0.23441   4
   1  -7  -3 2.30366 0.34112   3
   1  -7  -3 2.46939 0.39461   2
  -1   7   3 2.23019 0.24821   1
  -1   7   3 2.13512 0.34440   4
   0  -7  -3 24.1604 1.16031   2
   0  -7  -3 24.1719 0.90064   3
   0   7   3 23.5854 1.09396   4
   0   7   3 23.7247 0.98390   1
  -1  -7  -3 0.21430 0.11968   3
  -1  -7  -3 -0.0902 0.21360   2
   1   7   3 -0.0822 0.20559   4
  -2  -7  -3 -0.1910 0.26001   2
  -2  -7  -3 0.36359 0.24182   1
   2   7   3 0.14938 0.25968   4
  -3  -7  -3 8.52339 0.83834   2
  -3  -7  -3 8.18366 0.75885   1
   3   7   3 8.27339 0.76892   4
  -4  -7  -3 0.67794 0.45945   2
  -4  -7  -3 -0.3967 0.46287   1
   4  -8  -3 0.38973 0.31415   2
   4  -8  -3 0.11994 0.35768   3
  -4   8   3 0.43609 0.43863   4
   3  -8  -3 0.04332 0.27600   3
   3  -8  -3 0.19378 0.27779   2
  -3   8   3 0.10956 0.34529   4
   2  -8  -3 7.52678 0.60318   3
   2  -8  -3 7.90782 0.64083   2
  -2   8   3 7.10398 0.64855   4
  -2   8   3 7.23949 0.42269   1
   1  -8  -3 1.56256 0.25453   3
   1  -8  -3 1.12965 0.30517   2
  -1   8   3 1.49523 0.20270   1
  -1   8   3 1.60546 0.35267   4
   0  -8  -3 0.37134 0.17114   3
   0  -8  -3 -0.3988 0.24319   2
   0   8   3 -0.0784 0.16481   1
   0   8   3 -0.0306 0.21427   4
  -1  -8  -3 3.38231 0.28138   3
  -1  -8  -3 3.60594 0.54972   2
   1   8   3 4.43712 0.45683   1
   1   8   3 3.20942 0.47384   4
  -2  -8  -3 -0.6779 0.34777   2
   2   8   3 0.26536 0.31933   1
   2   8   3 0.23303 0.36329   4
  -3  -8  -3 -0.4363 0.42949   2
  -3  -8  -3 0.31443 0.38872   1
   3   8   3 0.16904 0.43052   4
   3  -9  -3 0.69266 0.35937   2
   3  -9  -3 0.31525 0.33167   3
  -3   9   3 1.88125 0.47546   4
   2  -9  -3 5.05075 0.65187   2
   2  -9  -3 4.90233 0.62291   3
   1  -9  -3 14.0358 0.91582   2
   1  -9  -3 13.0661 0.75914   3
  -1   9   3 12.1894 0.63595   1
  -1   9   3 15.0538 0.90897   4
   0  -9  -3 1.77466 0.37214   2
   0   9   3 1.90494 0.38623   4
  -1  -9  -3 -0.0884 0.36191   2
   1   9   3 -0.0584 0.25986   1
   1   9   3 0.51193 0.31967   4
  -2  -9  -3 1.98146 0.47351   2
   2   9   3 0.96654 0.37237   1
   2   9   3 1.34087 0.43617   4
   3 -10  -3 0.88743 0.41509   3
   3 -10  -3 1.64225 0.46191   2
   2 -10  -3 0.29336 0.39072   2
   2 -10  -3 -0.1261 0.33574   3
  -2  10   3 -0.0709 0.43836   4
   1 -10  -3 0.89770 0.32023   3
   1 -10  -3 1.26583 0.41001   2
   0 -10  -3 0.01096 0.37997   2
   0 -10  -3 -0.3529 0.25519   3
   0  10   3 0.86634 0.42313   4
   0  10   3 0.09584 0.28379   1
  -1 -10  -3 1.26069 0.50777   2
   1  10   3 0.76449 0.33011   1
   1  10   3 0.77196 0.42876   4
   1  12  -4 1.50915 0.54550   1
   0  12  -4 1.98616 0.53448   1
   0  12  -4 0.84374 0.47778   4
   0 -12   4 0.97670 0.30473   3
   0 -12   4 1.97393 0.54062   2
  -1  12  -4 0.39315 0.49696   4
  -1  12  -4 -0.0866 0.38981   1
   1 -12   4 0.38447 0.33427   3
   1 -12   4 0.70312 0.50816   2
   2  11  -4 -0.4014 0.41474   4
   2  11  -4 0.02610 0.43748   1
  -2 -11   4 1.19393 0.51697   2
   1  11  -4 -0.4572 0.38634   1
   1  11  -4 0.82911 0.37142   4
  -1 -11   4 0.35634 0.42432   2
   0  11  -4 18.3467 1.00663   4
   0  11  -4 17.3628 1.08150   1
   0 -11   4 19.8681 1.16819   2
   0 -11   4 17.7892 0.83655   3
  -1  11  -4 0.57097 0.40712   4
   1 -11   4 1.07883 0.41654   2
   1 -11   4 0.86922 0.27743   3
  -2  11  -4 0.06498 0.46250   4
  -2  11  -4 0.42771 0.35221   1
   2 -11   4 0.35290 0.30653   3
   2 -11   4 0.13418 0.37842   2
  -3  11  -4 1.44478 0.43855   1
  -3  11  -4 2.88530 0.65160   4
   3 -11   4 1.37073 0.42370   3
   3  10  -4 0.11046 0.48050   4
  -3 -10   4 -0.2996 0.46441   2
   2  10  -4 0.19035 0.33644   4
  -2 -10   4 0.09344 0.38682   2
   1  10  -4 4.06017 0.50175   4
   1  10  -4 2.91202 0.57728   1
  -1 -10   4 2.73680 0.31601   3
  -1 -10   4 4.54500 0.66111   2
   0  10  -4 22.1261 1.15058   1
   0  10  -4 21.8331 1.03504   4
   0 -10   4 20.7110 0.90145   3
   0 -10   4 21.2410 1.17932   2
  -1  10  -4 48.0721 1.90437   4
  -1  10  -4 47.6699 2.00817   1
   1 -10   4 46.3732 1.71752   3
   1 -10   4 45.6552 1.93794   2
  -2  10  -4 -0.5408 0.35897   4
  -2  10  -4 0.25859 0.31217   1
   2 -10   4 -0.2844 0.24564   3
   2 -10   4 0.03892 0.30975   2
  -3  10  -4 0.71061 0.35756   1
  -3  10  -4 0.95315 0.46655   4
   3 -10   4 0.31267 0.31909   3
   4   9  -4 2.38131 0.61334   4
  -4  -9   4 1.37259 0.54939   2
   3   9  -4 -0.1324 0.36380   1
   3   9  -4 -0.3610 0.35823   4
  -3  -9   4 -0.0749 0.37991   2
   2   9  -4 0.76514 0.31689   4
   2   9  -4 0.73133 0.32048   1
  -2  -9   4 1.02781 0.31964   2
   1   9  -4 5.90129 0.47478   4
   1   9  -4 5.32151 0.55716   1
  -1  -9   4 6.87273 0.64452   2
  -1  -9   4 5.85963 0.34036   3
   0   9  -4 1.45189 0.25299   4
   0   9  -4 1.36427 0.32430   1
   0  -9   4 1.01033 0.28814   2
  -1   9  -4 1.59695 0.30674   4
  -1   9  -4 1.23923 0.29108   1
   1  -9   4 0.93113 0.23091   3
   1  -9   4 1.08444 0.27534   2
  -2   9  -4 2.82207 0.45907   1
  -2   9  -4 2.98605 0.52698   4
   2  -9   4 3.36682 0.47103   3
   2  -9   4 3.98820 0.47931   2
  -3   9  -4 3.56275 0.64893   4
  -3   9  -4 2.41806 0.43038   1
   3  -9   4 2.41057 0.39647   2
   3  -9   4 1.98466 0.32137   3
  -4   9  -4 14.1494 1.01910   1
  -4   9  -4 12.1209 1.06246   4
   4  -9   4 11.0364 0.91362   3
   4   8  -4 22.5261 1.23423   4
  -4  -8   4 20.1602 1.33952   2
   3   8  -4 -0.5297 0.28684   4
   3   8  -4 0.08562 0.30540   1
  -3  -8   4 -0.2931 0.29440   2
   2   8  -4 0.04267 0.21531   4
   2   8  -4 0.01340 0.22254   1
  -2  -8   4 0.25165 0.08961   3
  -2  -8   4 0.52026 0.28179   2
   1   8  -4 1.38595 0.23361   4
   1   8  -4 0.92491 0.23299   1
  -1  -8   4 0.94719 0.11655   3
  -1  -8   4 1.32934 0.28024   2
   0   8  -4 1.46521 0.23809   4
   0   8  -4 1.53089 0.29990   1
   0  -8   4 1.65895 0.24357   3
   0  -8   4 1.39730 0.27237   2
  -1   8  -4 5.41248 0.38567   4
  -1   8  -4 6.20017 0.49523   1
   1  -8   4 6.16334 0.44371   3
  -2   8  -4 14.7067 0.82471   1
  -2   8  -4 14.2857 0.81323   4
   2  -8   4 13.3550 0.67715   2
   2  -8   4 13.6995 0.75660   3
  -3   8  -4 0.21479 0.32465   4
  -3   8  -4 -0.1389 0.26193   1
   3  -8   4 0.27092 0.17808   2
   3  -8   4 0.05338 0.23526   3
  -4   8  -4 2.14813 0.43223   1
  -4   8  -4 1.98473 0.49542   4
   4  -8   4 1.50891 0.34420   3
   5   7  -4 0.57131 0.56037   4
  -5  -7   4 0.12511 0.52057   2
   4   7  -4 0.50047 0.45867   1
   4   7  -4 0.99388 0.37998   4
  -4  -7   4 -0.0421 0.36927   2
   3   7  -4 21.8313 1.16517   1
   3   7  -4 21.9623 1.00777   4
  -3  -7   4 20.4108 1.14938   2
   2   7  -4 0.20894 0.15565   4
   2   7  -4 0.17029 0.21801   1
   2   7  -4 -0.0632 0.11618   3
  -2  -7   4 0.38381 0.21411   2
   1   7  -4 9.08406 0.59193   1
   1   7  -4 8.75255 0.44412   4
  -1  -7   4 9.32378 0.62352   2
  -1  -7   4 8.56511 0.38311   3
   0   7  -4 23.2232 1.08029   1
   0   7  -4 23.8435 0.93494   4
   0  -7   4 24.3234 0.87737   3
  -1   7  -4 3.10008 0.35849   1
  -1   7  -4 3.82615 0.29626   4
   1  -7   4 3.44355 0.32444   2
  -2   7  -4 93.2483 3.45059   1
   2  -7   4 92.5367 3.15165   2
   2  -7   4 92.5390 3.04369   3
  -3   7  -4 39.2612 1.64201   4
  -3   7  -4 36.6757 1.68099   1
   3  -7   4 39.3080 1.49602   3
   3  -7   4 35.9522 1.30123   2
  -4   7  -4 -0.5308 0.38376   4
  -4   7  -4 0.40122 0.34740   1
   4  -7   4 -0.1089 0.27123   3
  -5   7  -4 6.26484 0.91802   1
  -5   7  -4 5.20698 0.89464   4
   5  -7   4 4.35437 0.74818   3
   5   6  -4 0.64475 0.45156   4
  -5  -6   4 0.12651 0.43450   2
   4   6  -4 6.33654 0.61227   4
  -4  -6   4 5.50644 0.59917   1
  -4  -6   4 6.55923 0.69445   2
   3   6  -4 4.83794 0.57862   1
   3   6  -4 3.64441 0.20917   3
  -3  -6   4 3.76436 0.21226   3
  -3  -6   4 3.14420 0.47574   2
   2   6  -4 4.10717 0.29603   4
   2   6  -4 5.10891 0.45103   1
   2   6  -4 3.80471 0.22816   3
  -2  -6   4 4.30371 0.21910   3
  -2  -6   4 3.76603 0.45289   2
   1   6  -4 1.05481 0.15297   4
  -1  -6   4 0.85970 0.12772   3
   0   6  -4 231.889 7.17897   4
   0   6  -4 206.156 7.57258   1
   0  -6   4 208.639 7.18560   2
   0  -6   4 229.557 6.57495   3
  -1   6  -4 83.9515 3.12773   1
  -1   6  -4 85.1812 2.94326   4
   1  -6   4 85.6743 2.93270   2
   1  -6   4 88.1480 2.73512   3
  -2   6  -4 25.7467 1.15626   1
  -2   6  -4 24.1121 1.06354   4
  -2   6  -4 23.0291 0.93854   2
   2  -6   4 26.5666 0.97117   2
   2  -6   4 28.8788 1.05831   3
  -3   6  -4 1.86820 0.35205   1
  -3   6  -4 1.60309 0.36759   4
   3  -6   4 1.12408 0.23423   3
  -4   6  -4 1.65432 0.38648   1
  -4   6  -4 1.38160 0.41019   4
   4  -6   4 1.67654 0.30839   3
  -5   6  -4 0.25311 0.43856   1
  -5   6  -4 -0.5051 0.43564   4
   5  -6   4 -0.4647 0.31257   3
   5   5  -4 -0.5951 0.41518   4
  -5  -5   4 -0.3943 0.37135   1
  -5  -5   4 -0.6121 0.36389   2
   4   5  -4 1.49052 0.24625   3
   4   5  -4 2.43877 0.44012   4
  -4  -5   4 1.31666 0.35967   1
  -4  -5   4 1.49359 0.35436   2
   3   5  -4 41.7070 1.37474   3
  -3  -5   4 45.0207 1.83714   1
  -3  -5   4 46.1320 1.81128   2
  -3  -5   4 43.2107 1.40196   3
   2   5  -4 23.5279 0.91844   4
   2   5  -4 23.2323 0.78596   3
  -2  -5   4 24.1024 0.80395   3
   1   5  -4 1.41774 0.14562   4
   1   5  -4 1.60996 0.16352   3
   1   5  -4 1.63911 0.20603   1
  -1  -5   4 1.65330 0.13250   3
  -1  -5   4 1.65551 0.16146   4
  -1  -5   4 1.92404 0.21664   2
   0   5  -4 124.901 4.44965   1
   0   5  -4 131.549 4.16291   4
   0  -5   4 127.357 4.23067   2
   0  -5   4 121.366 4.14965   4
   0  -5   4 126.659 3.84305   3
  -1   5  -4 409.446 12.5319   4
  -1   5  -4 371.626 13.1095   1
   1  -5   4 388.473 11.4391   3
   1  -5   4 372.731 12.3224   2
  -2   5  -4 12.5092 0.64747   1
  -2   5  -4 11.7308 0.60068   4
  -2   5  -4 11.9094 0.48592   2
   2  -5   4 12.5395 0.50448   2
  -3   5  -4 2.09972 0.39491   4
  -3   5  -4 2.50918 0.38904   1
   3  -5   4 2.32417 0.30041   3
  -4   5  -4 2.83289 0.51432   4
  -4   5  -4 3.10149 0.53017   1
   4  -5   4 2.48278 0.34973   3
  -5   5  -4 1.00596 0.42095   1
  -5   5  -4 -0.0270 0.40968   4
   5  -5   4 0.11529 0.28728   3
   5   4  -4 2.04033 0.44988   4
   5   4  -4 1.71387 0.21626   3
  -5  -4   4 1.59620 0.39351   1
  -5  -4   4 2.40892 0.42122   2
   4   4  -4 0.80441 0.14240   3
   4   4  -4 0.49771 0.25443   4
  -4  -4   4 1.03403 0.24062   1
  -4  -4   4 1.17031 0.26647   2
   3   4  -4 14.9570 0.59321   3
   3   4  -4 15.7650 0.70270   4
  -3  -4   4 16.1019 0.83439   1
  -3  -4   4 15.2180 0.58768   3
  -3  -4   4 15.4573 0.81349   2
   2   4  -4 0.20247 0.14815   1
   2   4  -4 0.33997 0.09091   4
  -2  -4   4 0.14711 0.06665   3
   1   4  -4 20.3438 0.87881   1
   1   4  -4 21.2112 0.70220   3
   1   4  -4 19.5877 0.73352   4
  -1  -4   4 20.6062 0.70367   3
  -1  -4   4 19.8993 0.73822   4
  -1  -4   4 20.4280 0.86706   2
   0   4  -4 42.4429 1.62850   1
   0   4  -4 45.0200 1.45862   4
   0  -4   4 42.7176 1.39225   3
   0  -4   4 41.1979 1.54826   2
   0  -4   4 44.2522 1.45094   4
  -1   4  -4 -0.1138 0.10016   2
  -1   4  -4 -0.0858 0.08548   4
  -1   4  -4 0.02556 0.08566   1
   1  -4   4 0.06558 0.08278   4
   1  -4   4 0.07965 0.06776   3
   1  -4   4 0.03421 0.07808   2
  -2   4  -4 8.47850 0.47317   4
  -2   4  -4 9.38867 0.52462   1
  -2   4  -4 9.29273 0.35827   2
   2  -4   4 8.97930 0.36037   2
   2  -4   4 9.38540 0.45341   3
  -3   4  -4 21.2106 1.05332   4
  -3   4  -4 19.5140 1.02619   1
   3  -4   4 21.2737 0.89236   3
  -4   4  -4 2.37715 0.43747   4
  -4   4  -4 2.33362 0.45207   1
   4  -4   4 1.42961 0.26324   3
  -5   4  -4 1.57860 0.47130   1
   5  -4   4 1.05776 0.31642   3
   6   3  -4 -1.0197 0.53545   4
  -6  -3   4 -0.6932 0.44191   2
   5   3  -4 0.66519 0.37148   4
  -5  -3   4 0.38874 0.31458   2
  -5  -3   4 0.23930 0.30157   1
   4   3  -4 5.28302 0.35656   3
   4   3  -4 5.92829 0.52665   4
  -4  -3   4 5.51103 0.52029   1
  -4  -3   4 6.85129 0.55529   2
   3   3  -4 1.10558 0.16638   4
  -3  -3   4 0.99343 0.17397   2
  -3  -3   4 1.37729 0.17760   3
   2   3  -4 7.62688 0.32657   3
   2   3  -4 7.49942 0.36434   4
   2   3  -4 7.67115 0.38757   4
  -2  -3   4 7.16679 0.42786   2
  -2  -3   4 8.05909 0.34278   3
  -2  -3   4 8.08346 0.43083   1
   1   3  -4 164.953 4.68458   3
   1   3  -4 155.929 5.10246   4
   1   3  -4 148.964 5.08119   4
   1   3  -4 161.279 5.43250   1
  -1  -3   4 156.698 5.16167   2
  -1  -3   4 153.974 4.68244   3
   0   3  -4 12.2956 0.47641   3
   0   3  -4 12.6399 0.54111   2
   0   3  -4 13.4517 0.45010   4
   0   3  -4 11.5592 0.55676   1
   0  -3   4 13.3818 0.44339   4
   0  -3   4 12.3387 0.54615   2
   0  -3   4 13.6442 0.49205   3
  -1   3  -4 1339.28 42.4209   2
  -1   3  -4 1309.57 45.4804   1
  -1   3  -4 1376.83 43.0863   4
   1  -3   4 1290.84 42.4182   2
   1  -3   4 1317.38 39.4242   3
   1  -3   4 1394.13 43.2191   4
  -2   3  -4 145.195 4.90396   4
  -2   3  -4 138.335 5.14273   1
  -2   3  -4 150.836 4.64389   2
   2  -3   4 148.859 4.47165   3
  -3   3  -4 86.0801 3.23971   1
   3  -3   4 83.8877 2.75385   3
  -4   3  -4 3.87602 0.53556   1
  -4   3  -4 4.64052 0.49092   4
   4  -3   4 4.40714 0.43367   3
  -5   3  -4 0.58158 0.39806   1
   5  -3   4 0.46646 0.35968   4
   5  -3   4 -0.0586 0.26630   3
   6   2  -4 0.85984 0.58367   4
   6   2  -4 0.67543 0.32875   3
  -6  -2   4 -0.3424 0.39138   2
  -6  -2   4 -0.5319 0.42222   1
   5   2  -4 1.75826 0.28264   3
   5   2  -4 2.62273 0.47482   4
  -5  -2   4 1.66583 0.37028   1
  -5  -2   4 1.45262 0.31508   2
   4   2  -4 20.6047 0.84137   3
   4   2  -4 22.6697 1.02938   4
  -4  -2   4 21.0739 1.07375   1
   3   2  -4 46.7981 1.80306   4
  -3  -2   4 50.7348 1.91617   1
  -3  -2   4 48.5769 1.80823   2
  -3  -2   4 50.1085 1.63165   3
   2   2  -4 27.2925 1.07326   4
  -2  -2   4 29.7357 0.99494   3
  -2  -2   4 29.2597 1.13151   2
  -2  -2   4 29.8650 1.15387   1
  -2  -2   4 28.8299 1.07764   4
   1   2  -4 5.85877 0.24881   4
   1   2  -4 5.61447 0.30929   1
   1   2  -4 6.09272 0.26245   3
   1   2  -4 5.00762 0.30168   1
  -1  -2   4 5.89138 0.26505   3
  -1  -2   4 6.12159 0.33937   2
  -1  -2   4 5.64465 0.32670   1
   0   2  -4 186.365 6.01934   1
   0   2  -4 173.648 5.23513   3
   0   2  -4 169.580 5.67616   2
   0  -2   4 168.828 5.68089   2
   0  -2   4 181.648 5.24869   3
  -1   2  -4 53.1451 1.69469   2
  -1   2  -4 47.9520 1.68708   2
  -1   2  -4 49.7524 1.85604   1
   1  -2   4 50.8533 1.61004   3
   1  -2   4 49.3102 1.72766   4
  -2   2  -4 0.08201 0.06506   2
  -2   2  -4 0.10144 0.04932   2
  -2   2  -4 -0.0443 0.09515   4
  -2   2  -4 0.06827 0.11703   1
   2  -2   4 -0.0889 0.07511   3
  -3   2  -4 17.1324 0.90235   1
   3  -2   4 16.3599 0.68792   3
  -4   2  -4 0.16928 0.26975   1
   4  -2   4 -0.0599 0.22480   4
   4  -2   4 -0.0342 0.17032   3
  -5   2  -4 2.26232 0.46878   1
   5  -2   4 1.33542 0.43181   4
   5  -2   4 1.55694 0.29816   3
   6   1  -4 0.41692 0.34229   3
   6   1  -4 -0.1010 0.37761   2
   6   1  -4 0.83972 0.56692   4
  -6  -1   4 0.96811 0.43243   1
   5   1  -4 0.35225 0.30339   4
   5   1  -4 0.29905 0.21758   3
  -5  -1   4 -0.0904 0.24628   2
  -5  -1   4 -0.3795 0.26816   1
  -4  -1   4 3.79265 0.35837   2
  -4  -1   4 3.29062 0.41305   1
  -4  -1   4 3.28683 0.40761   4
  -3  -1   4 299.978 9.62080   2
  -3  -1   4 298.127 10.1911   1
  -3  -1   4 293.423 9.80025   4
  -3  -1   4 297.287 8.90191   3
   2   1  -4 2.89951 0.21913   4
  -2  -1   4 3.20429 0.22792   1
  -2  -1   4 3.40304 0.24874   2
  -2  -1   4 3.24445 0.20780   3
  -2  -1   4 3.21967 0.23059   4
   1   1  -4 9.21299 0.35600   4
   1   1  -4 9.21476 0.40331   1
   1   1  -4 9.06138 0.39579   1
   1   1  -4 8.20786 0.34915   3
   1   1  -4 7.94743 0.40496   2
  -1  -1   4 9.16002 0.42960   2
  -1  -1   4 8.84625 0.36900   3
  -1  -1   4 9.46267 0.36766   4
   0   1  -4 77.2410 2.66372   2
   0   1  -4 84.3661 2.62418   4
   0   1  -4 79.6669 2.45133   3
   0   1  -4 80.4945 2.79475   1
   0   1  -4 79.7989 2.67399   2
   0  -1   4 78.1442 2.78697   1
   0  -1   4 83.1361 2.62624   4
   0  -1   4 80.8510 2.45612   3
  -1   1  -4 170.992 5.22046   2
  -1   1  -4 155.396 4.84429   3
  -1   1  -4 160.125 5.59289   1
   1  -1   4 163.150 4.84754   3
   1  -1   4 162.997 5.30392   4
   1  -1   4 167.048 5.22474   2
   1  -1   4 164.796 5.32238   4
   1  -1   4 151.108 5.58067   1
  -2   1  -4 55.7506 1.77660   2
  -2   1  -4 53.1741 2.03788   1
   2  -1   4 52.0679 1.89027   4
   2  -1   4 52.9898 1.77407   2
   2  -1   4 50.8386 1.69825   3
  -3   1  -4 3.07372 0.38844   1
  -3   1  -4 2.80728 0.19110   2
   3  -1   4 2.68210 0.23476   3
   3  -1   4 3.08952 0.20343   2
  -4   1  -4 5.54566 0.58154   1
   4  -1   4 5.33410 0.42414   3
   4  -1   4 5.78657 0.51650   4
  -5   1  -4 6.04840 0.79876   1
   5  -1   4 6.76945 0.56120   3
   5  -1   4 6.99265 0.71945   4
   6   0  -4 2.67134 0.43069   3
  -6   0   4 2.97646 0.52968   1
   5   0  -4 4.59780 0.43170   2
   5   0  -4 4.70505 0.51857   3
  -5   0   4 3.12073 0.56669   1
  -5   0   4 4.46543 0.58114   4
   4   0  -4 -0.0074 0.16279   3
  -4   0   4 -0.0278 0.18443   1
  -4   0   4 0.19620 0.22189   4
  -3   0   4 103.080 3.54849   1
  -3   0   4 99.4281 3.35138   2
  -3   0   4 94.5716 3.13473   3
  -3   0   4 98.6673 3.45631   4
   2   0  -4 192.156 6.18299   2
   2   0  -4 187.498 6.48267   1
  -2   0   4 189.890 6.47008   1
  -2   0   4 187.707 5.72517   3
  -2   0   4 190.832 6.26960   4
   1   0  -4 28.5527 0.99287   4
   1   0  -4 29.1419 1.01626   1
   1   0  -4 27.2764 1.04294   2
   1   0  -4 26.3604 1.02884   2
   1   0  -4 28.6923 1.01456   1
  -1   0   4 27.5174 0.99977   4
  -1   0   4 29.0654 0.96198   3
   0   0  -4 2.54492 0.15319   1
   0   0  -4 2.02580 0.13000   3
   0   0  -4 2.08877 0.12995   4
   0   0  -4 2.20035 0.16369   2
   0   0   4 2.11375 0.13972   3
   0   0   4 2.02770 0.15271   1
   0   0   4 2.07050 0.16006   2
   0   0   4 2.25748 0.13373   4
  -1   0  -4 85.8931 2.83298   2
  -1   0  -4 84.8219 2.87510   4
  -1   0  -4 92.3164 3.05393   1
  -1   0  -4 83.5882 2.60434   3
   1   0   4 84.2417 2.83146   2
   1   0   4 86.7307 2.86729   4
   1   0   4 88.0161 2.61337   3
   1   0   4 79.0108 3.00145   1
  -2   0  -4 7.21029 0.43320   1
  -2   0  -4 7.14516 0.34199   2
   2   0   4 6.66124 0.31387   3
   2   0   4 6.92444 0.36501   4
   2   0   4 6.73348 0.33422   2
  -3   0  -4 31.7188 1.15438   2
  -3   0  -4 31.7381 1.43567   1
   3   0   4 32.0094 1.10355   3
   3   0   4 30.1769 1.13754   2
   3   0   4 33.3394 1.31623   4
  -4   0  -4 1.28680 0.35945   1
  -4   0  -4 1.77676 0.24151   2
   4   0   4 1.19884 0.27745   4
  -5   0  -4 3.49932 0.65989   1
   5   0   4 2.94042 0.47556   3
   5   0   4 3.23452 0.60839   4
   6  -1  -4 1.09262 0.34875   3
  -6   1   4 1.07457 0.46756   4
  -6   1   4 0.74665 0.43093   1
   5  -1  -4 14.4228 0.80967   3
   5  -1  -4 13.2330 0.66332   2
  -5   1   4 13.4405 0.86823   1
  -5   1   4 12.9991 0.90313   4
   4  -1  -4 6.76079 0.41161   2
   4  -1  -4 6.65943 0.48371   3
  -4   1   4 6.43332 0.56160   4
  -4   1   4 6.09856 0.45191   1
   3  -1  -4 97.5952 3.23158   2
  -3   1   4 96.0044 3.36326   4
  -3   1   4 92.8644 3.05982   3
  -3   1   4 93.9715 3.38480   1
   2  -1  -4 1.30517 0.18444   1
   2  -1  -4 1.24037 0.15523   2
  -2   1   4 1.21649 0.16843   3
  -2   1   4 0.99162 0.13553   1
  -2   1   4 1.41527 0.16371   4
   1  -1  -4 232.761 7.94805   4
   1  -1  -4 251.727 7.88587   2
  -1   1   4 242.820 7.28985   3
  -1   1   4 250.549 7.97149   4
   0  -1  -4 635.339 18.7813   2
   0  -1  -4 599.823 19.8257   1
   0  -1  -4 595.267 17.3214   3
   0  -1  -4 567.080 19.0612   4
   0   1   4 614.573 17.3374   3
   0   1   4 561.700 18.7579   2
   0   1   4 588.423 19.8709   1
   0   1   4 566.618 19.3419   4
  -1  -1  -4 112.781 3.73857   2
  -1  -1  -4 117.623 3.98037   1
  -1  -1  -4 110.639 3.39963   3
   1   1   4 114.579 3.78222   4
   1   1   4 117.529 3.41132   3
   1   1   4 106.140 3.94191   1
  -2  -1  -4 12.7466 0.65944   1
  -2  -1  -4 13.2639 0.51240   3
  -2  -1  -4 13.2583 0.57932   2
   2   1   4 12.9388 0.49463   3
   2   1   4 13.4940 0.60725   4
  -3  -1  -4 0.12882 0.23180   1
  -3  -1  -4 -0.0809 0.11515   2
   3   1   4 -0.0456 0.14421   4
   3   1   4 -0.0971 0.09053   3
  -4  -1  -4 7.56194 0.45320   2
  -4  -1  -4 7.60233 0.65944   1
   4   1   4 7.18123 0.38593   3
   4   1   4 7.02717 0.57271   4
   5   1   4 1.22355 0.36826   4
   6  -2  -4 0.25448 0.35920   3
  -6   2   4 0.39906 0.45687   4
  -6   2   4 0.85146 0.40813   1
   5  -2  -4 4.01067 0.53325   3
   5  -2  -4 2.44109 0.36436   2
  -5   2   4 3.22290 0.51953   4
  -5   2   4 2.31652 0.38756   1
   4  -2  -4 7.85745 0.56226   3
   4  -2  -4 8.08227 0.44296   2
  -4   2   4 7.26547 0.49211   1
  -4   2   4 8.01315 0.61373   4
   3  -2  -4 3.72369 0.27518   2
   3  -2  -4 3.29626 0.35736   3
  -3   2   4 3.48396 0.27190   1
   2  -2  -4 3.29224 0.20237   1
   2  -2  -4 3.28492 0.23308   2
  -2   2   4 3.18608 0.18713   1
  -2   2   4 3.07736 0.25413   3
  -2   2   4 3.21323 0.25082   4
   1  -2  -4 71.4373 2.33613   2
  -1   2   4 67.4486 2.33041   4
  -1   2   4 63.1466 2.14504   3
   0  -2  -4 67.4910 2.19058   3
   0  -2  -4 67.4172 2.43523   2
   0  -2  -4 72.5619 2.47211   1
   0   2   4 71.7223 2.21999   3
   0   2   4 73.2432 2.46537   1
   0   2   4 74.1847 2.45462   4
  -1  -2  -4 186.696 5.66263   3
  -1  -2  -4 196.678 6.58993   1
  -1  -2  -4 189.511 6.23441   2
   1   2   4 191.863 5.67554   3
   1   2   4 190.471 6.30730   4
  -2  -2  -4 2.03539 0.19032   3
  -2  -2  -4 2.81541 0.24681   2
  -2  -2  -4 2.47643 0.26875   1
   2   2   4 2.27428 0.16114   3
   2   2   4 2.57078 0.23239   4
  -3  -2  -4 2.02481 0.35639   1
  -3  -2  -4 1.33176 0.18778   2
   3   2   4 1.00437 0.20657   4
   3   2   4 1.28383 0.17176   3
  -4  -2  -4 0.13258 0.20414   2
  -4  -2  -4 -0.2136 0.30771   1
   4   2   4 -0.1524 0.12797   3
   4   2   4 0.15109 0.24862   4
  -5  -2  -4 0.98203 0.31619   2
  -5  -2  -4 1.22624 0.48050   1
   5   2   4 0.34072 0.38367   4
   6  -3  -4 0.22582 0.38506   3
  -6   3   4 0.37451 0.41313   1
   5  -3  -4 17.7690 0.77930   2
   5  -3  -4 17.8976 0.98140   3
  -5   3   4 18.4065 1.11754   4
  -5   3   4 17.6464 0.99278   1
   4  -3  -4 4.00867 0.32582   2
   4  -3  -4 3.64194 0.44507   3
  -4   3   4 4.09030 0.49067   4
  -4   3   4 4.06348 0.36493   1
   3  -3  -4 35.4636 1.37814   3
   3  -3  -4 35.4616 1.34776   2
   3  -3  -4 33.3907 1.32907   1
  -3   3   4 36.8157 1.50550   4
  -3   3   4 37.0799 1.36040   1
   2  -3  -4 91.7864 3.05269   2
  -2   3   4 89.1571 2.88738   3
  -2   3   4 86.9304 3.12160   4
   1  -3  -4 4.76436 0.30385   2
  -1   3   4 4.66397 0.29216   3
  -1   3   4 4.90096 0.30122   4
   0  -3  -4 100.695 3.47439   2
   0  -3  -4 104.620 3.52418   1
   0   3   4 104.168 3.15585   3
   0   3   4 100.168 3.48656   4
   0   3   4 103.330 3.53233   1
  -1  -3  -4 35.4435 1.17110   3
  -1  -3  -4 36.4372 1.40313   2
  -1  -3  -4 36.9462 1.43443   1
   1   3   4 37.4355 1.40270   4
   1   3   4 38.0160 1.19764   3
  -2  -3  -4 101.605 3.47662   2
  -2  -3  -4 98.9430 3.03896   3
  -2  -3  -4 101.942 3.70048   1
   2   3   4 100.515 3.51662   4
   2   3   4 102.363 3.04882   3
  -3  -3  -4 12.6391 0.51517   3
  -3  -3  -4 14.0549 0.84586   1
  -3  -3  -4 13.3699 0.72147   2
   3   3   4 13.1130 0.48057   3
   3   3   4 13.1995 0.74366   4
  -4  -3  -4 -0.2021 0.34359   1
  -4  -3  -4 0.07998 0.25400   2
   4   3   4 0.26887 0.13475   3
   4   3   4 0.31771 0.23214   4
  -5  -3  -4 0.79170 0.48761   1
  -5  -3  -4 0.83941 0.37553   2
   5   3   4 0.99446 0.42194   4
   5  -4  -4 0.22248 0.26884   3
   5  -4  -4 0.38292 0.22507   2
  -5   4   4 0.80835 0.43351   4
  -5   4   4 0.54727 0.30978   1
   4  -4  -4 4.43223 0.50510   3
   4  -4  -4 3.82567 0.34750   2
  -4   4   4 4.14413 0.52777   4
  -4   4   4 4.11292 0.37136   1
   3  -4  -4 0.23740 0.13342   1
   3  -4  -4 0.10515 0.16137   3
   3  -4  -4 0.00282 0.13952   2
  -3   4   4 0.01183 0.12974   1
  -3   4   4 0.00465 0.19018   4
   2  -4  -4 79.5776 2.77468   2
   1  -4  -4 15.4413 0.73646   2
  -1   4   4 16.1099 0.73668   4
  -1   4   4 17.7121 0.70311   3
   0  -4  -4 8.69242 0.48425   2
   0  -4  -4 8.80338 0.39699   1
   0   4   4 8.70223 0.41109   3
   0   4   4 9.62848 0.48628   4
  -1  -4  -4 19.1632 0.82425   1
  -1  -4  -4 18.0425 0.64068   3
   1   4   4 18.8803 0.67047   3
  -2  -4  -4 22.4754 0.76195   3
  -2  -4  -4 25.0018 1.09141   2
   2   4   4 23.4293 0.77579   3
   2   4   4 23.8171 1.06156   4
  -3  -4  -4 2.43323 0.40917   1
  -3  -4  -4 2.42250 0.43104   2
   3   4   4 2.59350 0.39315   4
  -4  -4  -4 0.28419 0.39516   1
  -4  -4  -4 0.42756 0.31620   2
   4   4   4 1.40108 0.39166   4
  -5  -4  -4 -0.4758 0.40829   2
  -5  -4  -4 -0.5620 0.53244   1
   5  -5  -4 3.43661 0.49421   3
  -5   5   4 2.87931 0.55594   4
  -5   5   4 2.94891 0.56201   1
   4  -5  -4 0.75356 0.21022   2
   4  -5  -4 0.62947 0.25685   3
  -4   5   4 1.17910 0.35461   4
   3  -5  -4 0.62923 0.17157   2
   3  -5  -4 0.66396 0.22000   3
   3  -5  -4 0.42435 0.12745   1
  -3   5   4 0.87968 0.14734   1
  -3   5   4 1.09007 0.29139   4
   2  -5  -4 3.54568 0.35964   3
  -2   5   4 3.36179 0.36380   4
   1  -5  -4 86.5815 2.88663   3
  -1   5   4 93.5055 3.20147   4
   0  -5  -4 0.33333 0.13970   2
   0   5   4 0.27081 0.14209   4
   0   5   4 -0.0828 0.18310   1
   0   5   4 0.32519 0.09291   1
   0   5   4 0.32500 0.10901   3
  -1  -5  -4 2.09753 0.25276   1
  -1  -5  -4 1.92719 0.18043   3
  -1  -5  -4 2.28206 0.34281   2
   1   5   4 1.76000 0.31219   4
   1   5   4 2.25052 0.20576   3
  -2  -5  -4 31.7076 1.41320   2
  -2  -5  -4 33.3356 1.43658   1
  -3  -5  -4 -0.4515 0.29245   1
  -3  -5  -4 -0.4453 0.25676   2
   3   5   4 0.32116 0.26962   4
  -4  -5  -4 -0.1090 0.35332   2
   4   5   4 -0.2671 0.36166   4
   5  -6  -4 0.80533 0.37601   3
  -5   6   4 -0.1347 0.47449   4
   4  -6  -4 0.11635 0.26696   3
   4  -6  -4 0.22667 0.24385   2
  -4   6   4 0.73043 0.32156   4
  -4   6   4 0.66523 0.21942   1
   3  -6  -4 8.70042 0.63545   3
   3  -6  -4 7.79947 0.56368   2
  -3   6   4 7.53924 0.64177   4
  -3   6   4 7.63760 0.40551   1
   2  -6  -4 1.52608 0.26135   2
   2  -6  -4 1.52411 0.24984   3
  -2   6   4 1.34513 0.28429   4
   1  -6  -4 0.06700 0.17398   2
  -1   6   4 0.03847 0.14941   4
  -1   6   4 0.18113 0.09452   1
  -1   6   4 -0.0668 0.15227   1
   0  -6  -4 15.0223 0.63327   3
   0  -6  -4 14.0826 0.80297   2
   0   6   4 14.4412 0.76221   4
   0   6   4 15.0274 0.64287   1
  -1  -6  -4 -0.1856 0.11979   3
  -1  -6  -4 -0.3252 0.20589   2
  -1  -6  -4 -0.1236 0.14959   1
   1   6   4 -0.0798 0.19280   4
  -2  -6  -4 0.68088 0.24603   1
  -2  -6  -4 0.39779 0.23250   2
   2   6   4 0.84782 0.28167   4
  -3  -6  -4 4.22346 0.66135   2
  -3  -6  -4 3.03833 0.58572   1
   3   6   4 4.10185 0.55648   4
  -4  -6  -4 -0.0116 0.43421   2
  -4  -6  -4 -0.3598 0.43723   1
   4   6   4 0.07689 0.48071   4
   4  -7  -4 1.87119 0.36856   3
   4  -7  -4 2.93921 0.50807   2
  -4   7   4 2.44231 0.51901   4
   3  -7  -4 18.9272 0.96482   2
   3  -7  -4 17.7870 0.96952   3
  -3   7   4 18.0752 1.04957   4
   2  -7  -4 39.6361 1.52220   3
   2  -7  -4 37.2056 1.58961   2
  -2   7   4 36.9097 1.63947   4
   1  -7  -4 20.5588 0.91859   3
   1  -7  -4 20.4376 1.04085   2
  -1   7   4 20.7156 1.02725   4
  -1   7   4 19.2550 0.78294   1
   0  -7  -4 2.84651 0.32641   3
   0  -7  -4 2.92726 0.45616   2
   0   7   4 2.75736 0.39683   4
   0   7   4 3.34073 0.27530   1
  -1  -7  -4 3.26121 0.28939   3
   1   7   4 4.02250 0.43840   4
  -2  -7  -4 -0.2853 0.28162   2
  -2  -7  -4 -0.1545 0.26306   1
   2   7   4 0.07716 0.28051   4
  -3  -7  -4 0.58569 0.38372   2
  -3  -7  -4 0.32052 0.35848   1
   3   7   4 0.25493 0.39938   4
   4  -8  -4 0.40181 0.37045   3
  -4   8   4 0.10912 0.45941   4
   3  -8  -4 -0.2772 0.29809   2
   3  -8  -4 -0.0564 0.30510   3
  -3   8   4 0.53248 0.36657   4
   2  -8  -4 1.73806 0.34293   2
   2  -8  -4 2.36248 0.34745   3
  -2   8   4 3.00175 0.52607   4
   1  -8  -4 1.09387 0.23645   3
   1  -8  -4 1.16784 0.31224   2
  -1   8   4 1.20190 0.33103   4
  -1   8   4 1.30178 0.16853   1
   0  -8  -4 1.24108 0.29074   2
   0  -8  -4 1.30894 0.19514   3
   0   8   4 1.67309 0.32197   4
   0   8   4 1.37836 0.20826   1
  -1  -8  -4 4.05944 0.59477   2
  -1  -8  -4 3.50701 0.35569   3
   1   8   4 4.44619 0.56168   4
   1   8   4 5.02578 0.48056   1
  -2  -8  -4 0.02459 0.35823   2
   2   8   4 0.24811 0.35789   4
   2   8   4 0.92469 0.38320   1
  -3  -8  -4 -0.1201 0.40383   1
  -3  -8  -4 -0.0257 0.45928   2
   3   8   4 0.99425 0.49138   4
   3  -9  -4 0.47504 0.39280   2
   3  -9  -4 1.00814 0.37899   3
  -3   9   4 1.96161 0.54066   4
   2  -9  -4 -0.1187 0.36423   2
   2  -9  -4 0.33752 0.31281   3
  -2   9   4 -0.0405 0.37880   4
   1  -9  -4 3.94267 0.56018   3
   1  -9  -4 3.45554 0.63102   2
  -1   9   4 4.84360 0.62280   4
   0  -9  -4 0.64063 0.25556   3
   0  -9  -4 0.36862 0.33976   2
   0   9   4 0.80179 0.39275   4
   0   9   4 0.69523 0.21290   1
  -1  -9  -4 12.3113 0.96292   2
   1   9   4 13.7095 0.88441   4
  -2  -9  -4 7.51306 0.98440   2
   2   9   4 8.76374 0.82910   4
   2   9   4 6.34023 0.77136   1
   2 -10  -4 -0.1318 0.43949   2
   2 -10  -4 0.11989 0.35805   3
  -2  10   4 0.28202 0.46889   4
   1 -10  -4 1.90412 0.49096   2
   1 -10  -4 2.35724 0.37578   3
  -1  10   4 2.43553 0.49082   4
   0 -10  -4 -0.1665 0.42331   2
   0  10   4 0.78918 0.43089   4
   1  10   4 0.69638 0.38829   1
   1  12  -5 3.07899 0.65249   1
   1  12  -5 2.95111 0.52561   4
  -1 -12   5 3.55649 0.72706   2
   0  12  -5 10.8132 0.85761   4
   0  12  -5 9.63652 0.94901   1
   0 -12   5 11.4207 1.07827   2
   0 -12   5 9.23952 0.69656   3
  -1  12  -5 0.86526 0.49244   4
  -1  12  -5 -0.3976 0.40290   1
   1 -12   5 -0.1918 0.32887   3
   1 -12   5 -0.2775 0.50191   2
   2  11  -5 0.93666 0.46676   1
   2  11  -5 -0.2950 0.39466   4
  -2 -11   5 0.29546 0.47200   2
   1  11  -5 0.94904 0.43497   1
   1  11  -5 1.61583 0.37232   4
  -1 -11   5 0.94508 0.42588   2
   0  11  -5 1.72947 0.43379   1
   0  11  -5 1.30857 0.36091   4
   0 -11   5 1.02460 0.40619   2
  -1  11  -5 1.55249 0.42589   1
  -1  11  -5 2.40839 0.44726   4
   1 -11   5 1.42206 0.30136   3
   1 -11   5 1.34179 0.41335   2
  -2  11  -5 1.30289 0.39901   1
   2 -11   5 0.93304 0.32005   3
   2 -11   5 1.26485 0.41083   2
  -3  11  -5 6.07964 0.82032   1
   3  10  -5 0.66846 0.43954   4
  -3 -10   5 0.02844 0.44697   2
   2  10  -5 0.59331 0.34639   1
  -2 -10   5 0.33357 0.39990   2
   1  10  -5 0.71212 0.27298   4
   1  10  -5 0.13760 0.30129   1
  -1 -10   5 0.28720 0.15369   3
  -1 -10   5 0.45916 0.34871   2
   0  10  -5 3.21690 0.53771   1
   0  10  -5 2.70724 0.45324   4
   0 -10   5 3.17341 0.42025   3
   0 -10   5 2.86534 0.46827   2
  -1  10  -5 5.34791 0.56530   4
  -1  10  -5 3.62936 0.53572   1
   1 -10   5 3.72633 0.50535   3
   1 -10   5 4.18009 0.61927   2
  -2  10  -5 -0.2518 0.34905   4
  -2  10  -5 -0.2341 0.29960   1
   2 -10   5 0.25086 0.26373   3
   2 -10   5 -0.1640 0.30383   2
  -3  10  -5 0.93018 0.45879   4
  -3  10  -5 0.77045 0.37083   1
   3 -10   5 0.94065 0.33461   3
   4   9  -5 3.94180 0.62317   4
  -4  -9   5 2.51972 0.57763   2
   3   9  -5 0.06482 0.34533   4
   3   9  -5 -0.2194 0.33577   1
  -3  -9   5 -0.1883 0.38298   2
   2   9  -5 -0.1999 0.27596   1
   2   9  -5 0.14542 0.26795   4
  -2  -9   5 0.21522 0.12169   3
  -2  -9   5 -0.0370 0.30195   2
   1   9  -5 7.09318 0.61249   1
  -1  -9   5 6.89620 0.67414   2
  -1  -9   5 6.78870 0.37726   3
   0   9  -5 0.52955 0.20343   4
   0   9  -5 1.07628 0.29486   1
   0  -9   5 0.35974 0.25222   2
   0  -9   5 0.89139 0.18356   3
  -1   9  -5 40.7012 1.58742   4
  -1   9  -5 39.3593 1.71083   1
   1  -9   5 38.4048 1.47123   3
   1  -9   5 38.3698 1.63972   2
  -2   9  -5 13.4667 0.87020   1
  -2   9  -5 15.1373 0.88011   4
   2  -9   5 16.3492 0.81560   3
  -3   9  -5 0.37537 0.33735   1
  -3   9  -5 1.11312 0.40042   4
   3  -9   5 0.37735 0.23284   2
   3  -9   5 0.44263 0.29262   3
  -4   9  -5 3.65020 0.58941   1
  -4   9  -5 4.88689 0.65249   4
   4  -9   5 3.53080 0.50631   3
   4   8  -5 1.21307 0.47809   4
  -4  -8   5 0.89973 0.45736   2
   3   8  -5 -0.0703 0.29165   4
   3   8  -5 0.75433 0.31292   1
  -3  -8   5 0.02462 0.33623   2
   2   8  -5 0.57352 0.24254   1
  -2  -8   5 0.86050 0.11456   3
  -2  -8   5 0.51167 0.29556   2
   1   8  -5 25.7257 1.00357   4
   1   8  -5 25.4970 1.22322   1
  -1  -8   5 25.6429 0.91431   3
  -1  -8   5 25.2958 1.22168   2
   0   8  -5 12.4849 0.59288   4
   0   8  -5 12.5629 0.74370   1
   0  -8   5 13.5954 0.77357   2
  -1   8  -5 4.10796 0.34666   4
  -1   8  -5 4.10368 0.42976   1
   1  -8   5 4.50383 0.40852   3
  -2   8  -5 1.58974 0.33987   4
  -2   8  -5 1.99756 0.39422   1
   2  -8   5 1.83696 0.23461   2
   2  -8   5 2.35101 0.37104   3
  -3   8  -5 0.87872 0.32683   4
  -3   8  -5 0.29362 0.29263   1
   3  -8   5 0.28942 0.17114   2
   3  -8   5 0.43256 0.23320   3
  -4   8  -5 -0.4752 0.44100   4
  -4   8  -5 0.22050 0.41001   1
   4  -8   5 -0.4709 0.30172   3
   5   7  -5 1.95686 0.57153   4
  -5  -7   5 0.92034 0.51581   2
   4   7  -5 11.1633 0.79660   4
   4   7  -5 11.2094 0.90873   1
  -4  -7   5 10.6578 0.93900   2
   3   7  -5 5.24853 0.57735   1
   3   7  -5 5.54156 0.48054   4
  -3  -7   5 4.09787 0.62857   2
  -3  -7   5 4.83142 0.27705   3
   2   7  -5 0.00276 0.19986   1
   2   7  -5 0.26393 0.14757   4
  -2  -7   5 0.10861 0.09419   3
  -2  -7   5 0.02686 0.22228   2
   1   7  -5 8.30163 0.40377   4
   1   7  -5 8.65965 0.56957   1
  -1  -7   5 8.64374 0.61199   2
  -1  -7   5 8.50036 0.38801   3
   0   7  -5 98.5420 3.24301   4
   0   7  -5 95.0022 3.53139   1
   0  -7   5 93.5564 2.99533   3
  -1   7  -5 -0.1470 0.16349   1
  -1   7  -5 0.11926 0.14487   4
   1  -7   5 -0.0243 0.14836   2
   1  -7   5 0.04401 0.12886   3
  -2   7  -5 2.97507 0.32893   4
  -2   7  -5 3.23734 0.38933   1
   2  -7   5 2.76903 0.38331   3
   2  -7   5 3.03838 0.29597   2
  -3   7  -5 2.62075 0.40265   4
  -3   7  -5 1.85998 0.35376   1
   3  -7   5 2.61837 0.41331   3
   3  -7   5 2.29774 0.23899   2
  -4   7  -5 -0.1791 0.36458   4
  -4   7  -5 0.12925 0.35486   1
   4  -7   5 -0.5637 0.27133   3
  -5   7  -5 2.99108 0.61897   4
  -5   7  -5 2.59799 0.59894   1
   5   6  -5 0.54382 0.49591   1
   5   6  -5 0.60726 0.46966   4
  -5  -6   5 0.76129 0.46664   2
   4   6  -5 1.17049 0.41043   1
   4   6  -5 1.29037 0.32207   4
   4   6  -5 0.53245 0.15176   3
  -4  -6   5 0.22357 0.32058   2
   3   6  -5 0.81803 0.14744   3
   3   6  -5 0.67442 0.29454   1
  -3  -6   5 0.71991 0.12017   3
  -3  -6   5 0.24327 0.27815   2
   2   6  -5 3.35990 0.26175   4
   2   6  -5 3.27692 0.39472   1
  -2  -6   5 3.76370 0.22083   3
  -2  -6   5 3.75447 0.44980   2
   1   6  -5 5.74885 0.45673   1
   1   6  -5 5.77365 0.28827   4
  -1  -6   5 5.69625 0.28850   3
  -1  -6   5 5.73188 0.29897   4
   0   6  -5 9.21832 0.53562   1
   0   6  -5 9.67791 0.42027   4
   0  -6   5 9.72188 0.44002   3
   0  -6   5 9.96761 0.54300   2
   0  -6   5 9.39052 0.41700   4
  -1   6  -5 4.03011 0.27577   4
   1  -6   5 3.89892 0.31012   2
   1  -6   5 4.12133 0.28584   3
  -2   6  -5 7.72868 0.45870   4
  -2   6  -5 7.06589 0.52457   1
  -2   6  -5 7.36934 0.41100   2
   2  -6   5 7.79568 0.48285   3
  -3   6  -5 2.59406 0.45933   4
  -3   6  -5 2.43841 0.41827   1
   3  -6   5 2.51550 0.37893   3
  -4   6  -5 8.36898 0.73003   4
  -4   6  -5 8.09732 0.75762   1
   4  -6   5 8.34821 0.64886   3
  -5   6  -5 0.55360 0.48071   4
  -5   6  -5 0.56818 0.47835   1
   5  -6   5 0.98459 0.33731   3
   5   5  -5 1.03837 0.41815   4
  -5  -5   5 0.62272 0.35893   1
  -5  -5   5 0.94478 0.42249   2
   4   5  -5 0.68012 0.16272   3
   4   5  -5 0.46406 0.25913   4
  -4  -5   5 0.75767 0.28992   1
  -4  -5   5 1.01009 0.30014   2
   3   5  -5 1.93428 0.24701   4
   3   5  -5 1.80954 0.32748   1
  -3  -5   5 1.75036 0.21250   3
  -3  -5   5 1.62334 0.32028   2
   2   5  -5 7.81224 0.52753   1
   2   5  -5 7.09537 0.37117   4
  -2  -5   5 8.57695 0.56374   2
  -2  -5   5 7.86077 0.34908   3
   1   5  -5 0.06523 0.10607   1
   1   5  -5 0.07195 0.06989   4
  -1  -5   5 0.17629 0.12355   2
  -1  -5   5 0.04486 0.06029   3
  -1  -5   5 0.15226 0.08886   4
   0   5  -5 395.934 12.3355   4
   0   5  -5 367.592 13.0139   1
   0  -5   5 361.511 12.2828   2
   0  -5   5 395.150 12.3265   4
   0  -5   5 391.480 11.3163   3
  -1   5  -5 60.5392 2.23108   1
  -1   5  -5 59.0805 2.04287   4
   1  -5   5 58.0283 1.92276   3
   1  -5   5 55.9237 2.00306   4
   1  -5   5 59.9133 2.04999   2
  -2   5  -5 77.0207 2.71150   4
  -2   5  -5 80.4663 2.91329   1
  -2   5  -5 73.7127 2.53236   2
   2  -5   5 78.8380 2.51942   3
   2  -5   5 74.0229 2.54623   2
  -3   5  -5 15.6874 0.82953   4
  -3   5  -5 15.6181 0.89756   1
   3  -5   5 14.6885 0.75091   3
  -4   5  -5 0.62145 0.31220   1
  -4   5  -5 0.59569 0.30364   4
   4  -5   5 -0.0068 0.21132   3
  -5   5  -5 0.00243 0.43581   1
  -5   5  -5 0.22385 0.40289   4
   5  -5   5 0.45809 0.31850   3
   5   4  -5 2.19438 0.45235   4
  -5  -4   5 1.91520 0.39753   2
  -5  -4   5 1.70664 0.40591   1
   4   4  -5 4.22705 0.46156   4
   4   4  -5 4.19985 0.33478   3
  -4  -4   5 4.61347 0.54714   2
  -4  -4   5 4.11833 0.49054   1
   3   4  -5 7.06609 0.39805   4
  -3  -4   5 6.28949 0.34451   3
  -3  -4   5 7.05687 0.52447   2
  -3  -4   5 6.16603 0.49513   1
   2   4  -5 -0.0803 0.15591   4
   2   4  -5 -0.0728 0.12109   1
   2   4  -5 0.04591 0.08699   4
  -2  -4   5 -0.1178 0.13166   2
  -2  -4   5 0.11893 0.07114   3
   1   4  -5 16.9596 0.72837   1
   1   4  -5 15.2322 0.55513   4
   1   4  -5 14.7103 0.56275   4
  -1  -4   5 15.3262 0.70857   2
  -1  -4   5 14.8610 0.57297   3
   0   4  -5 20.9694 0.87301   1
   0   4  -5 19.4528 0.69736   4
   0  -4   5 19.6886 0.73611   3
   0  -4   5 20.1628 0.83525   2
   0  -4   5 20.1490 0.69020   4
  -1   4  -5 18.2640 0.80396   1
  -1   4  -5 17.2990 0.69608   2
  -1   4  -5 18.0680 0.69246   4
   1  -4   5 16.1032 0.69059   2
   1  -4   5 17.6290 0.66873   4
  -2   4  -5 18.2683 0.65251   2
  -2   4  -5 17.0173 0.83380   1
  -2   4  -5 17.7295 0.76557   4
  -2   4  -5 17.0066 0.64471   2
  -3   4  -5 1.12398 0.23110   4
  -3   4  -5 0.73991 0.21068   1
   3  -4   5 1.03758 0.19898   3
  -4   4  -5 2.71780 0.43642   4
  -4   4  -5 3.03880 0.50861   1
   4  -4   5 2.77279 0.41301   3
  -5   4  -5 0.67129 0.43980   1
   5  -4   5 0.85240 0.29538   3
   5  -4   5 1.64230 0.43328   4
   6   3  -5 -0.2352 0.36274   3
   6   3  -5 -0.1100 0.58899   4
  -6  -3   5 0.02717 0.46231   2
   5   3  -5 3.61978 0.47193   3
  -5  -3   5 2.29606 0.43083   2
  -5  -3   5 2.16538 0.39008   1
   4   3  -5 46.9757 1.79078   4
  -4  -3   5 44.3132 1.89272   1
  -4  -3   5 43.3863 1.80328   2
   3   3  -5 6.36636 0.38151   4
  -3  -3   5 6.00745 0.34121   3
   2   3  -5 1.10118 0.14396   4
   2   3  -5 0.84288 0.14274   1
   2   3  -5 0.75348 0.13680   4
  -2  -3   5 1.07108 0.13868   3
  -2  -3   5 0.55764 0.13178   2
   1   3  -5 9.87870 0.37224   4
   1   3  -5 9.37140 0.35657   4
   1   3  -5 10.8515 0.50584   1
  -1  -3   5 10.4323 0.51303   2
  -1  -3   5 9.35609 0.40369   3
   0   3  -5 231.753 7.99701   1
   0  -3   5 226.155 6.96359   3
   0  -3   5 243.624 7.56381   2
  -1   3  -5 31.3925 1.25949   1
  -1   3  -5 32.4289 1.13154   4
  -1   3  -5 29.0748 1.11983   2
   1  -3   5 30.7078 1.12664   2
   1  -3   5 32.5605 1.13031   4
   1  -3   5 32.9216 1.09310   3
  -2   3  -5 23.1788 1.04466   1
  -2   3  -5 22.1296 0.93544   4
  -2   3  -5 24.5195 0.82465   2
  -2   3  -5 22.9537 0.82519   2
   2  -3   5 23.4306 0.88086   3
  -3   3  -5 16.4341 0.90543   1
   3  -3   5 15.3341 0.71907   3
  -4   3  -5 4.59931 0.57744   1
   4  -3   5 5.54564 0.46415   3
   4  -3   5 5.11914 0.53511   4
  -5   3  -5 0.83578 0.44753   1
   5  -3   5 0.40605 0.38257   4
   5  -3   5 0.61231 0.26719   3
   6   2  -5 1.28426 0.61733   4
   6   2  -5 0.01430 0.33974   3
  -6  -2   5 0.75574 0.40585   2
  -6  -2   5 0.81464 0.41169   1
   5   2  -5 0.14382 0.24745   3
   5   2  -5 0.17555 0.35294   4
  -5  -2   5 -0.1763 0.26975   1
  -5  -2   5 0.31617 0.30938   2
   4   2  -5 18.9835 0.91898   4
  -4  -2   5 17.8904 0.93431   1
  -4  -2   5 18.0440 0.93178   2
  -3  -2   5 25.7405 1.08771   2
  -3  -2   5 26.2204 0.96655   3
  -3  -2   5 25.7600 1.05111   4
  -3  -2   5 25.8361 1.10865   1
   2   2  -5 5.17909 0.29153   4
   2   2  -5 4.93971 0.32406   1
  -2  -2   5 4.89585 0.32785   2
  -2  -2   5 5.14832 0.28476   4
  -2  -2   5 5.23120 0.27148   3
   1   2  -5 8.94155 0.43913   1
   1   2  -5 9.18335 0.34634   4
  -1  -2   5 9.34459 0.35655   4
  -1  -2   5 9.28775 0.39126   3
  -1  -2   5 9.76860 0.45647   1
   0   2  -5 322.209 11.0653   2
   0   2  -5 360.916 11.7349   1
   0  -2   5 360.181 11.0875   2
   0  -2   5 342.699 10.2361   3
   0  -2   5 347.626 11.1772   4
  -1   2  -5 7.52279 0.36282   2
  -1   2  -5 7.55943 0.42459   1
  -1   2  -5 7.73106 0.35971   2
   1  -2   5 7.61508 0.34261   4
   1  -2   5 7.26483 0.34374   3
   1  -2   5 8.04556 0.36199   4
  -2   2  -5 40.0711 1.70985   1
  -2   2  -5 45.0774 1.47328   2
  -2   2  -5 43.5681 1.46145   2
   2  -2   5 43.1742 1.45294   3
   2  -2   5 43.2219 1.58025   4
  -3   2  -5 9.06688 0.62442   1
   3  -2   5 7.44406 0.52192   4
  -4   2  -5 8.07804 0.72337   1
   4  -2   5 9.52868 0.56576   3
   4  -2   5 8.42259 0.63539   4
  -5   2  -5 10.6443 0.90571   1
   5  -2   5 9.36919 0.70664   3
   5  -2   5 10.6000 0.84054   4
   6   1  -5 2.07431 0.39849   3
   6   1  -5 1.98802 0.44105   2
  -6  -1   5 1.94025 0.48191   1
   5   1  -5 -0.0602 0.23481   3
  -5  -1   5 -0.0056 0.26754   2
  -5  -1   5 -0.2343 0.26750   1
  -5  -1   5 0.07138 0.29573   4
   4   1  -5 12.7073 0.65443   3
  -4  -1   5 12.4296 0.73348   4
  -4  -1   5 12.4150 0.72591   1
  -3  -1   5 8.57007 0.47517   4
  -3  -1   5 8.68460 0.45723   3
  -3  -1   5 8.69787 0.49139   2
  -3  -1   5 9.19887 0.49083   1
   2   1  -5 43.0740 1.57306   4
   2   1  -5 42.5273 1.65051   1
  -2  -1   5 46.0206 1.63556   2
  -2  -1   5 46.1087 1.50109   3
  -2  -1   5 44.7404 1.59498   4
   1   1  -5 805.441 25.6940   4
   1   1  -5 808.717 26.8037   1
  -1  -1   5 800.212 26.9557   1
  -1  -1   5 766.835 25.5994   4
  -1  -1   5 829.244 25.2517   2
  -1  -1   5 766.352 23.3590   3
   0   1  -5 126.331 4.21044   2
   0   1  -5 131.226 4.41205   1
   0   1  -5 119.273 4.19300   2
   0   1  -5 132.928 4.16917   4
   0  -1   5 129.149 4.17113   4
   0  -1   5 128.748 3.87507   3
   0  -1   5 129.414 4.40332   1
  -1   1  -5 0.19173 0.06471   2
  -1   1  -5 0.23893 0.11084   1
  -1   1  -5 0.37750 0.10259   4
   1  -1   5 0.30484 0.09583   2
  -2   1  -5 0.58203 0.14313   1
  -2   1  -5 0.70784 0.12840   2
   2  -1   5 0.38084 0.09762   4
   2  -1   5 0.33103 0.08300   3
   2  -1   5 0.65842 0.11139   2
  -3   1  -5 28.3797 1.34328   1
  -3   1  -5 28.6967 1.02510   2
   3  -1   5 27.9240 1.02608   2
   3  -1   5 28.9939 1.20588   4
   3  -1   5 28.4288 1.03661   3
  -4   1  -5 5.79423 0.61056   1
  -4   1  -5 5.05179 0.29381   2
   4  -1   5 5.27713 0.49712   4
   4  -1   5 5.09090 0.43571   3
   5  -1   5 0.84662 0.27614   3
   5  -1   5 1.70502 0.40893   4
   6   0  -5 0.10118 0.35359   3
   6   0  -5 0.00804 0.37686   2
  -6   0   5 -0.1815 0.39722   1
  -6   0   5 0.33544 0.43375   4
   5   0  -5 0.62895 0.26585   3
   5   0  -5 0.67591 0.25840   2
  -5   0   5 0.99903 0.35426   4
  -5   0   5 0.69976 0.28721   1
   4   0  -5 0.58851 0.17720   2
   4   0  -5 0.61557 0.19532   3
  -4   0   5 0.88296 0.27178   4
   3   0  -5 12.3428 0.61132   2
  -3   0   5 12.5190 0.59812   1
  -3   0   5 13.0196 0.59091   3
  -3   0   5 12.2252 0.62185   4
   2   0  -5 48.6775 1.77413   1
   2   0  -5 47.9307 1.76547   1
   2   0  -5 49.7422 1.77292   2
  -2   0   5 47.7181 1.63436   3
  -2   0   5 49.6251 1.76053   4
   1   0  -5 6.69506 0.30719   4
   1   0  -5 7.19252 0.31056   1
   1   0  -5 6.81361 0.37910   2
  -1   0   5 6.86813 0.31555   1
  -1   0   5 6.14819 0.32527   3
  -1   0   5 6.41757 0.31611   4
   0   0  -5 192.969 6.54742   1
   0   0  -5 189.299 6.26663   4
   0   0   5 198.498 6.54000   1
   0   0   5 191.151 5.75191   3
   0   0   5 191.498 6.27553   4
  -1   0  -5 1.20062 0.14613   2
  -1   0  -5 1.38217 0.18475   1
   1   0   5 1.16283 0.12659   4
   1   0   5 0.79169 0.11827   3
  -2   0  -5 5.55853 0.40396   1
  -2   0  -5 5.55537 0.30839   2
   2   0   5 5.49580 0.32053   4
   2   0   5 5.52203 0.28671   3
  -3   0  -5 1.02001 0.27430   1
  -3   0  -5 1.16017 0.19844   2
   3   0   5 1.32656 0.19922   3
   3   0   5 0.80392 0.22204   4
  -4   0  -5 4.39820 0.33906   2
  -4   0  -5 4.34868 0.58640   1
   4   0   5 3.67946 0.48108   4
   4   0   5 4.95652 0.37468   3
   5   0   5 7.61619 0.56555   3
   5   0   5 6.90323 0.75127   4
   6  -1  -5 6.49003 0.75768   3
  -6   1   5 7.74856 0.85750   4
  -6   1   5 7.14408 0.80382   1
   5  -1  -5 0.39790 0.26710   3
  -5   1   5 -0.0864 0.25808   1
  -5   1   5 -0.1461 0.33674   4
   4  -1  -5 21.7082 0.91970   2
   4  -1  -5 20.0264 0.96449   3
  -4   1   5 20.7896 0.94520   1
  -4   1   5 20.8213 1.05507   4
   3  -1  -5 29.4247 1.18238   2
  -3   1   5 30.3221 1.17638   1
  -3   1   5 29.6736 1.23832   4
   2  -1  -5 23.2383 0.89521   1
   2  -1  -5 22.8626 0.88182   1
   2  -1  -5 23.5554 0.95739   2
  -2   1   5 23.1780 0.95088   4
  -2   1   5 24.5747 0.92033   3
   1  -1  -5 174.707 5.69469   1
   1  -1  -5 155.651 5.53119   2
   1  -1  -5 182.394 5.69675   1
  -1   1   5 174.584 5.57386   4
  -1   1   5 158.024 5.11095   3
   0  -1  -5 419.528 12.9074   4
   0  -1  -5 398.826 13.3731   1
   0  -1  -5 391.578 12.7013   2
   0   1   5 391.476 11.7151   3
   0   1   5 393.250 13.3469   1
   0   1   5 388.592 12.8626   4
  -1  -1  -5 476.615 15.1204   2
  -1  -1  -5 475.528 16.0342   1
   1   1   5 467.473 15.3417   4
   1   1   5 475.517 13.9313   3
  -2  -1  -5 184.754 6.52298   1
  -2  -1  -5 187.221 6.07168   2
   2   1   5 188.122 5.56353   3
   2   1   5 182.848 6.18400   4
  -3  -1  -5 0.21656 0.12936   2
  -3  -1  -5 -0.0845 0.22689   1
   3   1   5 0.16131 0.18498   4
   3   1   5 0.10035 0.09931   3
  -4  -1  -5 3.94569 0.59971   1
  -4  -1  -5 4.71195 0.40620   2
   4   1   5 4.45978 0.48171   4
   4   1   5 4.03009 0.33145   3
   5   1   5 2.70718 0.45145   3
   5   1   5 1.66204 0.45143   4
   6  -2  -5 -0.0546 0.38171   3
  -6   2   5 0.67326 0.51987   4
  -6   2   5 -0.1306 0.37250   1
   5  -2  -5 7.39353 0.66660   3
  -5   2   5 6.80211 0.70235   4
  -5   2   5 5.73476 0.60559   1
   4  -2  -5 0.23459 0.18324   3
   4  -2  -5 0.17369 0.17026   2
  -4   2   5 0.02119 0.23751   4
  -4   2   5 0.42097 0.17437   1
   3  -2  -5 33.5654 1.35848   1
   3  -2  -5 36.0218 1.38034   2
  -3   2   5 36.3180 1.50184   4
  -3   2   5 37.3747 1.35519   1
   2  -2  -5 0.91561 0.09561   1
   2  -2  -5 0.75682 0.12905   1
   2  -2  -5 0.87482 0.13195   2
  -2   2   5 0.90721 0.14682   4
  -2   2   5 0.92431 0.14141   3
   1  -2  -5 47.0367 1.75775   2
  -1   2   5 50.8482 1.75821   4
  -1   2   5 48.4467 1.63446   3
   0  -2  -5 152.461 5.13286   2
   0  -2  -5 160.305 5.30784   1
   0   2   5 154.646 4.70179   3
   0   2   5 154.428 5.28332   1
  -1  -2  -5 145.439 5.06988   1
  -1  -2  -5 144.847 4.82093   2
   1   2   5 144.412 4.86240   4
   1   2   5 145.670 4.37225   3
  -2  -2  -5 41.1625 1.53599   2
  -2  -2  -5 40.8955 1.65994   1
   2   2   5 39.8582 1.31229   3
  -3  -2  -5 1.32311 0.19117   2
  -3  -2  -5 0.96222 0.26967   1
   3   2   5 1.30480 0.19707   3
   3   2   5 1.34060 0.26537   4
  -4  -2  -5 0.40996 0.25155   2
  -4  -2  -5 0.21771 0.30689   1
   4   2   5 0.13890 0.14730   3
   4   2   5 0.36376 0.26003   4
  -5  -2  -5 -0.1382 0.49282   1
   5   2   5 0.35755 0.41602   4
  -6   3   5 0.42316 0.41435   1
   5  -3  -5 0.18295 0.28555   3
  -5   3   5 0.33693 0.28831   1
  -5   3   5 0.45740 0.38765   4
   4  -3  -5 -0.0049 0.17523   2
   4  -3  -5 0.15383 0.21193   3
  -4   3   5 0.30135 0.17219   1
  -4   3   5 -0.1505 0.26389   4
   3  -3  -5 0.09026 0.15487   3
   3  -3  -5 0.18115 0.15997   1
   3  -3  -5 0.42097 0.14351   2
  -3   3   5 0.37568 0.11179   1
  -3   3   5 0.12332 0.18100   4
   2  -3  -5 119.782 4.06856   2
  -2   3   5 120.877 4.13872   4
   1  -3  -5 17.4718 0.76952   2
  -1   3   5 17.5542 0.76045   4
  -1   3   5 17.2503 0.71242   3
   0  -3  -5 21.7547 0.81319   1
   0  -3  -5 21.1143 0.90798   2
   0   3   5 20.8178 0.87499   4
   0   3   5 21.2844 0.79290   3
   0   3   5 21.0078 0.81572   1
  -1  -3  -5 99.8615 3.54042   2
  -1  -3  -5 102.951 3.67589   1
   1   3   5 106.491 3.57197   4
   1   3   5 103.502 3.16303   3
  -2  -3  -5 1.08180 0.12682   3
  -2  -3  -5 1.52975 0.29778   1
   2   3   5 1.20182 0.16809   3
   2   3   5 1.47009 0.27631   4
  -3  -3  -5 0.79353 0.22471   2
   3   3   5 0.98167 0.25472   4
   3   3   5 0.98112 0.11903   3
  -4  -3  -5 0.89990 0.32412   2
  -4  -3  -5 0.34831 0.42469   1
   4   3   5 0.85085 0.15733   3
   4   3   5 1.03285 0.36656   4
  -5  -3  -5 5.10856 0.99421   1
  -5  -3  -5 3.14637 0.51566   2
   5  -4  -5 0.29217 0.32638   3
  -5   4   5 1.24704 0.40388   4
  -5   4   5 0.97763 0.30537   1
   4  -4  -5 4.79169 0.54650   3
  -4   4   5 4.72744 0.57284   4
  -4   4   5 4.70360 0.37008   1
   3  -4  -5 0.12279 0.18131   3
   3  -4  -5 -0.1164 0.10179   1
  -3   4   5 0.24150 0.10774   1
  -3   4   5 0.06502 0.21840   4
   2  -4  -5 1.15203 0.17066   2
  -2   4   5 1.14237 0.20870   4
  -1   4   5 48.5408 1.66796   3
   0  -4  -5 -0.0456 0.08491   1
   0   4   5 -0.1087 0.15176   1
   0   4   5 0.06421 0.09973   3
  -1  -4  -5 12.2149 0.66230   2
  -1  -4  -5 11.4548 0.57592   1
   1   4   5 10.6723 0.47437   3
   1   4   5 11.5182 0.62437   4
  -2  -4  -5 26.6102 1.22233   1
  -2  -4  -5 27.2031 1.19071   2
  -2  -4  -5 23.9023 0.86074   3
   2   4   5 26.7961 1.17248   4
   2   4   5 26.3904 0.88516   3
  -3  -4  -5 0.30925 0.23088   2
  -3  -4  -5 -0.3873 0.29738   1
   3   4   5 -0.0069 0.12075   3
   3   4   5 0.24457 0.24424   4
  -4  -4  -5 1.68716 0.38793   2
  -4  -4  -5 0.44180 0.43629   1
   4   4   5 0.94213 0.37096   4
   5  -5  -5 2.32519 0.40651   3
   5  -5  -5 1.73020 0.32475   2
  -5   5   5 2.25067 0.53614   4
   4  -5  -5 25.8116 1.23161   3
   4  -5  -5 25.1865 1.14006   2
  -4   5   5 25.1486 1.02318   1
  -4   5   5 25.2974 1.34102   4
   3  -5  -5 48.6877 1.88573   3
   3  -5  -5 48.9739 1.91907   2
  -3   5   5 52.6718 2.06814   4
   2  -5  -5 72.0795 2.63328   2
   2  -5  -5 72.7019 2.47854   3
  -2   5   5 71.7817 2.68954   4
   1  -5  -5 17.2131 0.86166   2
  -1   5   5 17.3905 0.83910   4
   0  -5  -5 3.25092 0.37720   2
   0   5   5 2.50791 0.26418   3
   0   5   5 1.88303 0.30363   1
   0   5   5 2.49001 0.20885   1
   0   5   5 2.83197 0.30127   4
  -1  -5  -5 10.8013 0.68299   2
  -1  -5  -5 11.0483 0.56311   1
   1   5   5 10.6634 0.64845   4
   1   5   5 10.2948 0.46710   3
  -2  -5  -5 0.07753 0.25226   1
  -2  -5  -5 -0.1007 0.21361   2
   2   5   5 0.19226 0.22490   4
   2   5   5 0.04287 0.11761   3
  -3  -5  -5 5.10303 0.60140   2
  -3  -5  -5 4.36047 0.63771   1
   3   5   5 5.42977 0.57451   4
  -4  -5  -5 0.99723 0.49913   1
  -4  -5  -5 1.21041 0.43529   2
   4   5   5 1.22553 0.44496   4
  -5   6   5 0.89170 0.55751   4
   4  -6  -5 0.65033 0.28436   2
   4  -6  -5 0.28135 0.31296   3
  -4   6   5 0.35480 0.35338   4
   3  -6  -5 2.24765 0.34467   2
   3  -6  -5 2.83272 0.48108   3
  -3   6   5 3.35175 0.49820   4
   2  -6  -5 7.47011 0.57056   2
   2  -6  -5 7.54859 0.56666   3
  -2   6   5 7.42142 0.57742   4
   1  -6  -5 1.17986 0.21280   3
   1  -6  -5 2.16865 0.37371   2
  -1   6   5 1.41942 0.27823   4
   0  -6  -5 12.0742 0.76673   2
   0  -6  -5 13.9279 0.59588   3
   0   6   5 12.0448 0.71692   4
   0   6   5 12.5470 0.56208   1
  -1  -6  -5 0.35870 0.16557   1
  -1  -6  -5 0.38753 0.14831   3
  -1  -6  -5 0.40190 0.24779   2
   1   6   5 0.38183 0.19727   4
  -2  -6  -5 1.43135 0.29210   1
  -2  -6  -5 1.03448 0.29954   2
   2   6   5 1.02307 0.29568   4
  -3  -6  -5 0.02496 0.36106   1
  -3  -6  -5 0.01044 0.33972   2
   3   6   5 -0.1647 0.34338   4
  -4  -6  -5 -0.6643 0.46917   2
  -4  -6  -5 0.12317 0.51192   1
   4  -7  -5 2.00569 0.35859   2
   4  -7  -5 2.24492 0.43306   3
  -4   7   5 1.26317 0.51425   4
   3  -7  -5 0.54465 0.27647   2
   3  -7  -5 -0.1007 0.28853   3
  -3   7   5 0.01078 0.32673   4
   2  -7  -5 13.4167 0.80488   2
   2  -7  -5 13.6935 0.78873   3
  -2   7   5 12.7479 0.83099   4
   1  -7  -5 6.13098 0.50382   3
   1  -7  -5 5.17202 0.55049   2
  -1   7   5 4.92143 0.52095   4
   0  -7  -5 34.9949 1.59108   2
   0  -7  -5 34.9638 1.28963   3
   0   7   5 36.8781 1.54621   4
   0   7   5 34.7634 1.34729   1
  -1  -7  -5 29.7910 1.44320   2
  -1  -7  -5 29.6187 1.05200   3
   1   7   5 30.8794 1.37922   4
  -2  -7  -5 6.69328 0.71341   2
  -2  -7  -5 5.72708 0.63584   1
   2   7   5 6.78878 0.65817   4
  -3  -7  -5 0.61594 0.41907   1
  -3  -7  -5 1.25131 0.46891   2
   3   7   5 0.44489 0.44693   4
   4  -8  -5 0.08673 0.39300   3
   4  -8  -5 -0.5145 0.38333   2
   3  -8  -5 0.54301 0.32163   3
   3  -8  -5 0.11729 0.33884   2
  -3   8   5 0.59718 0.39472   4
   2  -8  -5 7.82577 0.67537   3
   2  -8  -5 7.40800 0.73810   2
  -2   8   5 8.60746 0.71871   4
   1  -8  -5 0.73470 0.26744   3
   1  -8  -5 0.53670 0.29888   2
  -1   8   5 0.31825 0.30052   4
   0  -8  -5 0.90480 0.25243   3
   0  -8  -5 0.50667 0.33562   2
   0   8   5 0.87566 0.19296   1
   0   8   5 1.29912 0.33794   4
  -1  -8  -5 14.1418 0.98188   2
   1   8   5 14.0049 0.78010   1
   1   8   5 14.2116 0.91190   4
  -2  -8  -5 9.65984 0.87304   2
   2   8   5 8.98922 0.82066   1
   2   8   5 7.29283 0.80634   4
   3  -9  -5 5.08474 0.80933   3
   3  -9  -5 5.31078 0.80543   2
   2  -9  -5 0.16806 0.32971   3
   2  -9  -5 0.46644 0.39082   2
  -2   9   5 -0.1301 0.39441   4
   1  -9  -5 6.17419 0.65144   3
   1  -9  -5 7.09599 0.80941   2
  -1   9   5 6.58368 0.75321   4
   0  -9  -5 1.92583 0.31157   3
   0  -9  -5 1.29370 0.40262   2
   0   9   5 2.94777 0.50870   4
   1   9   5 2.09677 0.46230   4
   1 -10  -5 -0.6221 0.44075   2
   1 -10  -5 -0.4009 0.36405   3
  -1 -12   6 0.78692 0.54999   2
   0  12  -6 1.22157 0.50547   1
   0  12  -6 1.08517 0.42256   4
   0 -12   6 0.80752 0.32119   3
   0 -12   6 1.34796 0.53606   2
  -1  12  -6 -0.1592 0.46942   4
  -1  12  -6 -0.2303 0.37361   1
   1 -12   6 -0.4266 0.48187   2
   1 -12   6 0.08270 0.32495   3
   2  11  -6 1.66452 0.41266   4
  -2 -11   6 0.39763 0.49414   2
   1  11  -6 1.18083 0.44427   1
   1  11  -6 0.65693 0.34978   4
  -1 -11   6 1.55579 0.49582   2
  -1 -11   6 0.89264 0.22535   3
   0  11  -6 10.3721 0.84112   1
   0  11  -6 9.93939 0.69893   4
   0 -11   6 9.36229 0.65232   3
   0 -11   6 9.08281 0.92409   2
  -1  11  -6 3.21437 0.49331   4
  -1  11  -6 3.20356 0.51237   1
   1 -11   6 2.27766 0.35180   3
   1 -11   6 2.73670 0.48681   2
  -2  11  -6 0.40033 0.45879   4
  -2  11  -6 0.04095 0.37888   1
   2 -11   6 0.12908 0.33100   3
   2 -11   6 0.45570 0.37923   2
   3  10  -6 -0.5192 0.41514   4
  -3 -10   6 0.72541 0.50875   2
   2  10  -6 1.30304 0.37562   1
   2  10  -6 2.22882 0.35832   4
  -2 -10   6 2.04823 0.47075   2
   1  10  -6 0.60497 0.25942   4
   1  10  -6 0.45660 0.32037   1
  -1 -10   6 0.46156 0.38212   2
   0  10  -6 0.45627 0.30563   1
   0  10  -6 0.71530 0.26469   4
   0 -10   6 0.21596 0.32594   2
   0 -10   6 0.20690 0.20356   3
  -1  10  -6 1.51082 0.34717   4
  -1  10  -6 0.82121 0.32506   1
   1 -10   6 1.30917 0.28103   3
   1 -10   6 0.88150 0.33597   2
  -2  10  -6 -0.0848 0.37969   4
  -2  10  -6 -0.0064 0.32252   1
   2 -10   6 0.32470 0.30796   2
   2 -10   6 0.00060 0.25985   3
  -3  10  -6 0.53944 0.45047   4
  -3  10  -6 0.87458 0.38579   1
   3 -10   6 0.07317 0.32475   3
   4   9  -6 0.88532 0.50739   4
  -4  -9   6 1.36634 0.57537   2
   3   9  -6 -0.5210 0.34462   1
  -3  -9   6 -0.5001 0.37717   2
   2   9  -6 0.51491 0.27351   1
   2   9  -6 0.19195 0.23520   4
  -2  -9   6 -0.1536 0.31422   2
  -2  -9   6 0.20028 0.13374   3
   1   9  -6 13.0325 0.84140   1
   1   9  -6 12.9441 0.62647   4
  -1  -9   6 13.4313 0.57989   3
  -1  -9   6 13.5546 0.90342   2
   0   9  -6 1.21478 0.21414   4
   0   9  -6 0.98909 0.28371   1
   0  -9   6 1.24857 0.32551   2
   0  -9   6 1.26594 0.22161   3
  -1   9  -6 0.78426 0.22714   4
  -1   9  -6 0.32968 0.24834   1
   1  -9   6 0.61918 0.28519   2
   1  -9   6 0.60357 0.23993   3
  -2   9  -6 1.36319 0.33924   4
  -2   9  -6 1.20350 0.31221   1
   2  -9   6 1.12036 0.23639   3
  -3   9  -6 0.53110 0.34732   1
  -3   9  -6 0.17666 0.40050   4
   3  -9   6 0.53845 0.29571   3
  -4   9  -6 2.23493 0.51720   1
  -4   9  -6 3.67906 0.67947   4
   4   8  -6 0.35346 0.44201   4
  -4  -8   6 0.01574 0.45938   2
   3   8  -6 0.68524 0.29342   4
   3   8  -6 0.66782 0.30127   1
  -3  -8   6 1.02059 0.37798   2
   2   8  -6 0.25574 0.22529   1
   2   8  -6 1.04049 0.19763   4
  -2  -8   6 0.68254 0.12315   3
  -2  -8   6 0.94574 0.31985   2
   1   8  -6 4.41871 0.31838   4
   1   8  -6 5.26219 0.51427   1
  -1  -8   6 4.79175 0.54671   2
  -1  -8   6 5.13838 0.30949   3
   0   8  -6 0.30433 0.14884   4
   0   8  -6 0.61522 0.21761   1
   0  -8   6 0.31491 0.14324   3
   0  -8   6 -0.0004 0.20918   2
  -1   8  -6 0.54943 0.22906   1
  -1   8  -6 0.61271 0.18494   4
   1  -8   6 0.34566 0.18637   3
  -2   8  -6 2.93557 0.43775   1
   2  -8   6 3.78619 0.42709   3
   2  -8   6 2.73309 0.35831   2
  -3   8  -6 10.6327 0.75560   4
  -3   8  -6 8.34931 0.73538   1
   3  -8   6 10.7313 0.68636   3
   3  -8   6 9.67699 0.49299   2
  -4   8  -6 0.91042 0.42486   1
  -4   8  -6 -0.1033 0.45001   4
   4  -8   6 0.91629 0.33702   3
   5   7  -6 1.65662 0.55506   4
   4   7  -6 0.60093 0.39369   1
   4   7  -6 0.64369 0.36198   4
  -4  -7   6 0.59920 0.40608   2
   3   7  -6 0.16342 0.25703   1
  -3  -7   6 0.10510 0.13935   3
  -3  -7   6 0.16874 0.27257   2
   2   7  -6 1.00801 0.26291   1
   2   7  -6 1.66694 0.23110   4
  -2  -7   6 1.25647 0.30826   2
  -2  -7   6 1.14997 0.19706   3
   1   7  -6 48.8615 1.96189   1
   1   7  -6 46.6205 1.66457   4
  -1  -7   6 49.2408 1.93012   2
  -1  -7   6 46.6621 1.58112   3
   0   7  -6 5.53515 0.45278   1
   0   7  -6 5.82706 0.31056   4
   0  -7   6 5.71973 0.50364   2
   0  -7   6 6.14806 0.33933   3
  -1   7  -6 16.5359 0.72379   4
  -1   7  -6 17.8325 0.88761   1
   1  -7   6 17.1042 0.76867   3
   1  -7   6 15.9153 0.76613   2
  -2   7  -6 18.3876 0.93663   1
  -2   7  -6 16.2844 0.78490   4
   2  -7   6 17.5811 0.82070   3
   2  -7   6 16.6729 0.73298   2
  -3   7  -6 -0.3221 0.25577   1
  -3   7  -6 -0.3254 0.29015   4
   3  -7   6 0.07472 0.20094   3
  -4   7  -6 0.22709 0.41437   4
  -4   7  -6 -0.0509 0.38892   1
   4  -7   6 0.50052 0.27834   3
   5   6  -6 0.10275 0.57800   1
   5   6  -6 -0.1366 0.46112   4
  -5  -6   6 0.49468 0.48807   2
   4   6  -6 0.80728 0.40381   1
   4   6  -6 1.00901 0.30067   4
  -4  -6   6 1.03806 0.35809   2
   3   6  -6 0.09272 0.23157   1
   3   6  -6 -0.0186 0.17384   4
  -3  -6   6 -0.3860 0.24076   2
  -3  -6   6 0.10243 0.12480   3
   2   6  -6 0.10369 0.11700   4
   2   6  -6 -0.0688 0.16241   1
  -2  -6   6 -0.0482 0.19619   2
  -2  -6   6 0.11827 0.09245   3
   1   6  -6 3.02657 0.33064   1
   1   6  -6 2.71362 0.17610   4
  -1  -6   6 2.95205 0.37184   2
  -1  -6   6 2.35514 0.18929   4
  -1  -6   6 2.76523 0.20535   3
   0   6  -6 32.3309 1.34584   1
   0   6  -6 30.2646 1.07811   4
   0  -6   6 28.7307 1.06072   4
   0  -6   6 30.3406 1.08716   3
   0  -6   6 30.8746 1.23860   2
  -1   6  -6 11.0188 0.51040   4
  -1   6  -6 11.0433 0.64912   1
   1  -6   6 11.0786 0.55916   3
   1  -6   6 11.6740 0.56780   2
  -2   6  -6 2.70337 0.31196   4
  -2   6  -6 3.05307 0.36466   1
   2  -6   6 3.04274 0.34176   3
   2  -6   6 2.87415 0.25852   2
  -3   6  -6 2.51432 0.36206   4
  -3   6  -6 2.11746 0.41902   1
   3  -6   6 2.25506 0.38872   3
  -4   6  -6 1.48066 0.36118   4
  -4   6  -6 1.44137 0.42327   1
   4  -6   6 1.29630 0.27888   3
   5  -6   6 1.68363 0.37653   3
   5   5  -6 4.54605 0.52803   3
   5   5  -6 6.47550 0.73096   4
  -5  -5   6 5.36437 0.84108   2
   4   5  -6 4.47339 0.62502   1
   4   5  -6 4.70196 0.47820   4
  -4  -5   6 4.09193 0.36120   3
  -4  -5   6 4.62015 0.62745   2
   3   5  -6 0.60460 0.15259   4
   3   5  -6 0.42383 0.23898   1
  -3  -5   6 0.45249 0.12786   3
  -3  -5   6 0.68767 0.26220   2
   2   5  -6 0.03823 0.09677   4
   2   5  -6 0.11108 0.14886   1
  -2  -5   6 -0.0194 0.16151   2
  -2  -5   6 0.07036 0.08851   3
   1   5  -6 56.7882 2.22910   1
   1   5  -6 58.8752 1.94419   4
   1   5  -6 57.4045 1.95317   4
  -1  -5   6 59.6009 1.88888   3
  -1  -5   6 60.0882 2.16044   2
   0   5  -6 0.36184 0.11079   1
   0   5  -6 0.61348 0.07861   4
   0  -5   6 0.55365 0.13656   2
   0  -5   6 0.50967 0.08736   4
   0  -5   6 0.43087 0.08831   3
  -1   5  -6 34.6183 1.21387   4
  -1   5  -6 33.1258 1.38599   1
   1  -5   6 33.9012 1.18962   3
   1  -5   6 32.0799 1.17382   4
   1  -5   6 32.3291 1.24571   2
  -2   5  -6 20.1933 0.97602   1
  -2   5  -6 19.7594 0.84175   4
  -2   5  -6 18.7802 0.75011   2
   2  -5   6 19.4404 0.84434   3
   2  -5   6 19.1049 0.75004   2
  -3   5  -6 3.48518 0.40572   4
  -3   5  -6 3.37098 0.46737   1
   3  -5   6 3.29749 0.37972   3
  -4   5  -6 1.00751 0.36120   1
  -4   5  -6 0.81679 0.34435   4
   4  -5   6 0.83562 0.24289   3
  -5   5  -6 6.37808 0.94909   1
   5  -5   6 8.92458 0.75046   3
   5  -5   6 9.65803 0.85378   4
   5   4  -6 3.45693 0.50240   3
   5   4  -6 2.77565 0.48117   4
  -5  -4   6 3.13274 0.58220   1
  -5  -4   6 2.02695 0.47997   2
   4   4  -6 5.12648 0.47287   4
  -4  -4   6 4.94952 0.37867   3
  -4  -4   6 5.27003 0.59640   2
  -4  -4   6 5.12463 0.52500   1
   3   4  -6 0.75072 0.25809   1
   3   4  -6 1.44699 0.21851   4
  -3  -4   6 1.03297 0.26417   2
  -3  -4   6 0.84915 0.13323   3
   2   4  -6 6.12182 0.40485   1
   2   4  -6 5.14508 0.32470   4
   2   4  -6 5.67521 0.28855   4
  -2  -4   6 6.28415 0.31668   3
   1   4  -6 135.547 4.41601   4
   1   4  -6 136.571 4.81401   1
  -1  -4   6 135.292 4.59393   2
  -1  -4   6 138.694 4.15749   3
   0   4  -6 -0.0053 0.08525   1
   0  -4   6 -0.1840 0.10282   2
   0  -4   6 0.01899 0.05317   3
  -1   4  -6 23.8450 0.86077   4
  -1   4  -6 22.2411 0.99054   1
   1  -4   6 21.5849 0.83835   4
   1  -4   6 23.7635 0.90473   2
   1  -4   6 23.4246 0.86287   3
  -2   4  -6 13.9698 0.55951   2
  -2   4  -6 14.2259 0.64357   4
  -2   4  -6 13.9692 0.75427   1
  -2   4  -6 13.2779 0.56258   2
   2  -4   6 14.6754 0.65009   3
  -3   4  -6 18.3369 1.00932   1
   3  -4   6 18.4017 0.83511   3
  -4   4  -6 17.1526 1.09297   1
   4  -4   6 18.7894 0.99768   4
   4  -4   6 18.5604 0.89535   3
  -5   4  -6 4.71690 0.83071   1
   5  -4   6 3.38376 0.54547   4
   5  -4   6 3.18892 0.45842   3
   5   3  -6 1.44573 0.42715   4
   5   3  -6 0.87837 0.26061   3
  -5  -3   6 0.01466 0.32155   1
   4   3  -6 4.74122 0.48865   4
  -4  -3   6 4.00310 0.54340   2
  -4  -3   6 4.90205 0.47139   1
   3   3  -6 0.34594 0.22376   1
   3   3  -6 0.02738 0.14425   4
  -3  -3   6 0.03471 0.18999   2
  -3  -3   6 0.20148 0.11350   3
   2   3  -6 246.953 7.92314   4
   2   3  -6 243.178 8.35905   1
   2   3  -6 235.588 7.90276   4
  -2  -3   6 239.290 7.96137   2
  -2  -3   6 249.102 7.28470   3
   1   3  -6 37.8019 1.42477   1
  -1  -3   6 33.7793 1.38510   2
  -1  -3   6 37.9044 1.23622   3
   0   3  -6 14.7121 0.65504   1
   0  -3   6 14.2171 0.63631   2
   0  -3   6 13.4390 0.55861   3
  -1   3  -6 1.44940 0.15407   2
  -1   3  -6 1.23152 0.20258   2
  -1   3  -6 1.61963 0.19809   1
   1  -3   6 1.38951 0.12533   4
   1  -3   6 1.35628 0.16647   4
  -2   3  -6 48.1059 1.65494   2
  -2   3  -6 48.5132 1.65063   2
   2  -3   6 47.6598 1.75141   4
   2  -3   6 49.4231 1.66258   3
  -3   3  -6 10.0793 0.70930   1
   3  -3   6 10.6990 0.62870   4
   3  -3   6 11.4211 0.58441   3
  -4   3  -6 2.33057 0.43281   1
   4  -3   6 2.55674 0.38223   3
   4  -3   6 2.06838 0.37884   4
  -5   3  -6 1.71397 0.51404   1
   5  -3   6 1.91621 0.34082   3
   5  -3   6 1.99884 0.43365   4
   6   2  -6 0.31213 0.60583   4
   6   2  -6 -0.0439 0.34776   3
  -6  -2   6 -0.5623 0.39442   1
   5   2  -6 1.14692 0.39454   4
   5   2  -6 0.58664 0.24383   3
  -5  -2   6 -0.0040 0.26680   1
  -4  -2   6 9.68732 0.65782   1
  -4  -2   6 10.3383 0.70379   2
  -4  -2   6 10.7593 0.65509   4
  -4  -2   6 10.6192 0.60515   3
  -3  -2   6 13.2514 0.59985   3
  -3  -2   6 13.1582 0.62670   4
   2   2  -6 1.26771 0.17776   4
   2   2  -6 1.10942 0.18413   1
  -2  -2   6 1.36509 0.20205   2
  -2  -2   6 1.35068 0.15715   4
  -2  -2   6 0.98547 0.12342   3
   1   2  -6 60.3085 1.97517   4
   1   2  -6 58.4584 2.16897   1
  -1  -2   6 60.9660 1.92441   3
  -1  -2   6 59.9517 2.13479   2
  -1  -2   6 60.4625 1.99091   4
   0   2  -6 2.09656 0.20756   2
   0   2  -6 2.23207 0.13566   4
   0   2  -6 2.57637 0.20305   1
   0  -2   6 2.93735 0.12905   4
   0  -2   6 2.71229 0.18721   3
  -1   2  -6 10.2284 0.46677   2
  -1   2  -6 10.2122 0.53000   1
   1  -2   6 9.84125 0.44218   4
   1  -2   6 10.1355 0.42502   4
   1  -2   6 9.83136 0.44284   3
  -2   2  -6 4.62662 0.25395   2
  -2   2  -6 4.38677 0.36032   1
  -2   2  -6 4.76033 0.29285   2
   2  -2   6 4.67346 0.29513   4
   2  -2   6 4.47287 0.27501   3
  -3   2  -6 28.4319 0.99864   2
  -3   2  -6 26.9495 1.00127   2
  -3   2  -6 29.1145 1.36115   1
   3  -2   6 28.2623 1.08610   3
   3  -2   6 28.2564 1.19944   4
  -4   2  -6 29.4800 1.50700   1
   4  -2   6 29.7113 1.19103   3
   4  -2   6 29.2919 1.34292   4
   5  -2   6 0.99516 0.31379   3
   5  -2   6 1.29113 0.40486   4
   6   1  -6 2.05898 0.61290   4
   6   1  -6 -0.0668 0.40651   2
   6   1  -6 0.73189 0.37694   3
   5   1  -6 5.58631 0.57154   3
   5   1  -6 5.33472 0.61433   2
  -5  -1   6 4.94333 0.55658   1
  -5  -1   6 5.40131 0.61261   4
  -4  -1   6 1.18607 0.26452   2
  -4  -1   6 1.43658 0.25933   1
  -4  -1   6 1.32097 0.29667   4
  -4  -1   6 1.58365 0.25976   3
  -3  -1   6 5.50123 0.35828   1
  -3  -1   6 5.23062 0.35201   4
  -3  -1   6 5.42213 0.35192   3
  -3  -1   6 5.56969 0.38738   2
   2   1  -6 60.0925 2.12894   1
  -2  -1   6 57.7135 1.93088   3
  -2  -1   6 57.0403 2.09963   2
  -2  -1   6 59.1937 2.05467   4
   1   1  -6 403.629 13.0358   4
   1   1  -6 413.852 13.6437   1
   1   1  -6 395.505 12.9735   2
  -1  -1   6 406.749 13.0504   4
  -1  -1   6 410.971 11.9706   3
  -1  -1   6 396.443 13.6399   1
   0   1  -6 788.880 25.8888   1
   0   1  -6 791.700 24.4697   2
   0   1  -6 761.337 24.8833   4
   0  -1   6 725.565 25.0140   4
   0  -1   6 779.843 22.6094   3
   0  -1   6 777.775 25.8749   1
  -1   1  -6 545.847 18.8614   4
  -1   1  -6 582.456 19.7505   1
  -1   1  -6 642.082 18.5950   2
   1  -1   6 580.570 18.8436   4
   1  -1   6 571.947 17.1922   3
  -2   1  -6 0.53482 0.09894   2
  -2   1  -6 0.73460 0.15364   1
   2  -1   6 0.34869 0.08458   3
   2  -1   6 0.66364 0.11941   4
  -3   1  -6 15.1768 0.61985   2
  -3   1  -6 14.3727 0.88575   1
   3  -1   6 14.0296 0.65161   2
   3  -1   6 15.5359 0.76975   4
  -4   1  -6 1.70709 0.40642   1
  -4   1  -6 1.73603 0.17967   2
   4  -1   6 1.64062 0.33829   4
   4  -1   6 2.39928 0.35709   3
   5  -1   6 7.55732 0.61012   3
   5  -1   6 7.54794 0.80385   4
   6   0  -6 4.89308 0.75170   3
   6   0  -6 2.89869 0.45732   2
  -6   0   6 2.99736 0.59865   4
  -6   0   6 3.11460 0.50255   1
   5   0  -6 -0.3007 0.27510   2
   5   0  -6 0.34321 0.25919   3
  -5   0   6 0.20929 0.34604   4
  -5   0   6 -0.0539 0.25364   1
   4   0  -6 5.75287 0.48755   2
  -4   0   6 4.96840 0.51027   4
  -4   0   6 5.01692 0.46162   3
   3   0  -6 0.07675 0.14296   2
  -3   0   6 0.25135 0.15280   4
  -3   0   6 0.39812 0.11573   1
   2   0  -6 55.9670 2.01243   2
   2   0  -6 53.9737 1.98796   1
   2   0  -6 55.4953 1.98050   1
  -2   0   6 56.3358 1.86348   3
  -2   0   6 54.8463 1.97405   4
   1   0  -6 270.094 8.78487   1
   1   0  -6 251.656 8.44476   4
   1   0  -6 266.371 8.44518   2
  -1   0   6 245.248 7.76994   3
  -1   0   6 263.101 8.46241   4
  -1   0   6 263.252 8.78254   1
   0   0  -6 472.849 14.9226   2
   0   0  -6 480.511 15.7322   1
   0   0  -6 455.582 15.0619   4
   0   0   6 492.909 15.7226   1
   0   0   6 456.237 13.7674   3
   0   0   6 443.937 15.2329   4
  -1   0  -6 180.142 6.28507   1
  -1   0  -6 185.759 5.92349   2
   1   0   6 177.428 5.96075   4
   1   0   6 181.320 5.44955   3
  -2   0  -6 0.92725 0.13949   2
  -2   0  -6 1.09133 0.18605   1
   2   0   6 1.02471 0.16886   4
  -3   0  -6 0.11346 0.24385   1
  -3   0  -6 -0.0696 0.12702   2
   3   0   6 -0.0673 0.11709   3
   3   0   6 0.13351 0.16200   4
  -4   0  -6 4.72202 0.41011   2
  -4   0  -6 6.39237 0.69175   1
   4   0   6 5.09140 0.42972   3
   4   0   6 5.45487 0.51574   4
   5   0   6 0.07874 0.25411   3
   5   0   6 0.47237 0.37551   4
   6  -1  -6 0.05486 0.37981   3
  -6   1   6 -0.3724 0.38950   1
  -6   1   6 0.03439 0.47790   4
   5  -1  -6 -0.1170 0.27101   3
   5  -1  -6 0.47021 0.26606   2
  -5   1   6 -0.1984 0.35079   4
  -5   1   6 -0.2311 0.25756   1
   4  -1  -6 1.09076 0.23537   3
  -4   1   6 1.80881 0.28174   1
  -4   1   6 1.44524 0.33897   4
   3  -1  -6 42.8427 1.67215   2
  -3   1   6 44.8354 1.63407   1
  -3   1   6 44.4871 1.61965   3
   2  -1  -6 30.2916 1.11750   1
   2  -1  -6 29.9315 1.20289   2
   2  -1  -6 31.5470 1.10590   1
  -2   1   6 29.9214 1.13493   3
  -2   1   6 29.5379 1.17458   4
   1  -1  -6 47.4274 1.77566   2
   1  -1  -6 48.9612 1.68535   1
  -1   1   6 49.7280 1.72579   4
  -1   1   6 48.5003 1.68916   1
  -1   1   6 48.1488 1.63298   3
   0  -1  -6 188.115 6.22071   2
   0  -1  -6 190.522 6.47697   1
   0   1   6 187.804 5.71317   3
   0   1   6 192.250 6.44870   1
   0   1   6 190.262 6.25100   4
  -1  -1  -6 17.5966 0.75341   2
  -1  -1  -6 17.1365 0.77684   1
   1   1   6 17.0182 0.64606   3
   1   1   6 16.9706 0.72440   4
  -2  -1  -6 2.83832 0.27416   2
  -2  -1  -6 3.39927 0.33964   1
   2   1   6 3.20667 0.22537   3
  -3  -1  -6 4.18793 0.36137   2
  -3  -1  -6 4.20287 0.55828   1
   3   1   6 4.91520 0.42421   4
   3   1   6 5.28738 0.28593   3
  -4  -1  -6 11.4543 0.94447   1
  -4  -1  -6 11.7616 0.65933   2
   4   1   6 11.5137 0.74888   4
  -5  -1  -6 6.09950 0.85513   1
   5   1   6 4.63636 0.54495   3
  -6   2   6 -0.0448 0.54160   4
   5  -2  -6 2.32212 0.40789   3
   5  -2  -6 2.14769 0.34875   2
  -5   2   6 2.14817 0.35177   1
  -5   2   6 2.49538 0.52513   4
   4  -2  -6 1.17160 0.23901   2
   4  -2  -6 0.55331 0.22121   3
  -4   2   6 1.31386 0.18586   1
  -4   2   6 0.81226 0.29873   4
   3  -2  -6 0.13118 0.14786   2
   3  -2  -6 0.18886 0.19903   1
  -3   2   6 -0.0112 0.17260   4
  -3   2   6 0.10388 0.10458   1
  -3   2   6 0.22392 0.15346   3
   2  -2  -6 75.8944 2.68991   2
  -2   2   6 76.8370 2.70867   4
   1  -2  -6 0.38662 0.11429   2
  -1   2   6 0.21837 0.09098   3
  -1   2   6 0.31503 0.08923   4
   0  -2  -6 63.9505 2.32386   2
   0  -2  -6 66.1666 2.31504   1
   0   2   6 66.7011 2.30405   4
   0   2   6 65.6613 2.29076   1
   0   2   6 64.2779 2.09879   3
  -1  -2  -6 106.245 3.55550   2
  -1  -2  -6 103.227 3.69289   1
   1   2   6 102.530 3.55449   4
   1   2   6 101.950 3.18897   3
  -2  -2  -6 2.16735 0.26760   2
   2   2   6 2.60234 0.30779   4
   2   2   6 2.46618 0.19890   3
  -3  -2  -6 8.36237 0.56671   2
  -3  -2  -6 8.18018 0.70054   1
   3   2   6 7.87447 0.57494   4
   3   2   6 8.77439 0.40081   3
  -4  -2  -6 14.8427 1.01336   1
  -4  -2  -6 14.2656 0.83757   2
   4   2   6 13.7556 0.87848   4
   4   2   6 13.6635 0.59618   3
  -5  -2  -6 3.99819 0.72008   1
   5   2   6 5.38912 0.81678   4
   5  -3  -6 14.4922 0.85689   2
   5  -3  -6 16.7915 0.99424   3
  -5   3   6 15.3707 1.07082   4
  -5   3   6 15.3483 0.86126   1
   4  -3  -6 29.2321 1.32164   3
   4  -3  -6 30.9940 1.29585   2
  -4   3   6 30.4341 1.43681   4
  -4   3   6 30.1561 1.19837   1
   3  -3  -6 76.0804 2.73319   2
   3  -3  -6 73.5679 2.59648   1
  -3   3   6 73.6828 2.80282   4
  -3   3   6 77.1327 2.61158   3
  -2   3   6 23.3043 0.98676   3
   1  -3  -6 0.13887 0.11916   2
  -1   3   6 0.05213 0.10173   3
   0  -3  -6 105.369 3.60255   1
   0   3   6 105.114 3.59433   4
   0   3   6 103.657 3.26174   3
   0   3   6 102.635 3.58523   1
  -1  -3  -6 16.2268 0.81675   2
  -1  -3  -6 16.9973 0.76535   1
   1   3   6 16.3882 0.63957   3
   1   3   6 15.3385 0.77021   4
  -2  -3  -6 28.7058 1.34872   1
  -2  -3  -6 29.5591 1.22958   2
   2   3   6 27.2237 0.96688   3
   2   3   6 26.8094 1.20413   4
  -3  -3  -6 9.07089 0.75976   1
  -3  -3  -6 9.29129 0.65356   2
   3   3   6 8.94579 0.41924   3
   3   3   6 9.84966 0.65290   4
  -4  -3  -6 28.7456 1.33099   2
  -4  -3  -6 25.9320 1.52758   1
   4   3   6 27.9091 1.35303   4
   5  -4  -6 0.60106 0.31072   2
   5  -4  -6 1.36962 0.37344   3
  -5   4   6 1.19313 0.44790   4
   4  -4  -6 0.91512 0.26608   2
   4  -4  -6 0.94113 0.26016   3
  -4   4   6 1.19408 0.18066   1
  -4   4   6 0.62725 0.32978   4
   3  -4  -6 16.5203 0.83630   2
   3  -4  -6 15.5535 0.84661   3
  -3   4   6 15.3807 0.89198   4
   2  -4  -6 0.42356 0.17217   2
  -2   4   6 0.87594 0.24688   4
  -2   4   6 0.41209 0.17599   3
   1  -4  -6 18.3281 0.90470   2
  -1   4   6 20.2228 0.90182   4
   0  -4  -6 0.13108 0.15428   2
   0  -4  -6 0.15420 0.09524   1
   0   4   6 0.10072 0.11746   3
   0   4   6 0.17398 0.15891   1
   0   4   6 0.12741 0.12974   4
  -1  -4  -6 1.71458 0.28416   1
  -1  -4  -6 2.48325 0.36677   2
   1   4   6 1.85183 0.30671   4
   1   4   6 1.75069 0.22533   3
  -2  -4  -6 0.40747 0.21870   2
  -2  -4  -6 0.40411 0.24840   1
   2   4   6 0.30396 0.22850   4
   2   4   6 0.28335 0.13278   3
  -3  -4  -6 1.11786 0.29045   2
  -3  -4  -6 0.79452 0.37545   1
   3   4   6 1.09377 0.31040   4
   3   4   6 0.95236 0.16061   3
  -4  -4  -6 0.21478 0.44776   1
  -4  -4  -6 0.41211 0.37317   2
   4   4   6 0.10305 0.41235   4
   5  -5  -6 0.99845 0.37049   2
   5  -5  -6 0.53348 0.40040   3
  -5   5   6 0.69386 0.46267   4
   4  -5  -6 0.07254 0.26753   2
   4  -5  -6 0.44150 0.29331   3
  -4   5   6 -0.1215 0.32970   4
   3  -5  -6 15.0220 0.82613   2
   3  -5  -6 14.7298 0.85134   3
  -3   5   6 14.5095 0.88298   4
   2  -5  -6 13.3485 0.77512   2
  -2   5   6 14.1336 0.79530   4
  -2   5   6 13.8922 0.75271   3
   1  -5  -6 84.3758 3.03978   2
  -1   5   6 85.6134 3.03649   4
  -1   5   6 80.1903 2.76733   3
   0  -5  -6 90.0221 3.07137   2
   0   5   6 84.9600 2.90800   1
   0   5   6 82.7650 2.68306   3
   0   5   6 75.6486 2.90552   1
   0   5   6 82.1415 2.99952   4
  -1  -5  -6 23.2831 1.00685   1
  -1  -5  -6 23.9632 1.14580   2
   1   5   6 23.1330 1.09193   4
   1   5   6 23.4475 0.87623   3
  -2  -5  -6 5.27126 0.58529   1
  -2  -5  -6 4.82631 0.56990   2
   2   5   6 5.75131 0.54446   4
   2   5   6 5.15904 0.32813   3
  -3  -5  -6 0.52307 0.30121   2
  -3  -5  -6 0.10516 0.34960   1
   3   5   6 0.15921 0.32530   4
  -4  -5  -6 0.50607 0.44924   2
  -4  -5  -6 0.05662 0.52351   1
   4   5   6 0.27595 0.48307   4
   4  -6  -6 0.08657 0.32528   3
   4  -6  -6 -0.0671 0.30473   2
  -4   6   6 -0.2144 0.35971   4
   3  -6  -6 14.3584 0.85645   2
   3  -6  -6 15.4529 0.86745   3
  -3   6   6 13.7089 0.92522   4
   2  -6  -6 5.51272 0.55044   3
   2  -6  -6 5.73221 0.54420   2
  -2   6   6 5.87361 0.54231   4
   1  -6  -6 0.13409 0.19652   3
   1  -6  -6 -0.1082 0.20610   2
  -1   6   6 -0.1222 0.19050   4
   0  -6  -6 44.8623 1.84335   2
   0   6   6 41.7091 1.57967   1
   0   6   6 42.9011 1.54777   3
   0   6   6 43.8969 1.77789   4
  -1  -6  -6 38.1394 1.69595   2
  -1  -6  -6 39.2375 1.52429   1
   1   6   6 39.1155 1.33726   3
   1   6   6 37.4050 1.64122   4
  -2  -6  -6 13.9215 0.86421   1
  -2  -6  -6 13.4972 0.90849   2
   2   6   6 15.4721 0.89668   4
  -3  -6  -6 0.72883 0.41685   1
  -3  -6  -6 0.54171 0.37183   2
   3   6   6 0.31139 0.39510   4
   4  -7  -6 8.32861 0.87661   3
   4  -7  -6 9.42952 0.77259   2
  -4   7   6 6.45437 0.89394   4
   3  -7  -6 1.60378 0.34314   3
   3  -7  -6 1.80904 0.37848   2
  -3   7   6 1.72552 0.40858   4
   2  -7  -6 20.2308 1.01843   3
   2  -7  -6 20.8172 1.08909   2
  -2   7   6 19.1787 1.08441   4
   1  -7  -6 8.87686 0.70734   2
   1  -7  -6 7.98526 0.64169   3
  -1   7   6 7.67349 0.66552   4
   0  -7  -6 12.2993 0.69519   3
   0  -7  -6 12.9110 0.87871   2
   0   7   6 11.6581 0.56907   1
   0   7   6 13.5735 0.80674   4
  -1  -7  -6 2.72764 0.37580   3
  -1  -7  -6 2.89517 0.47628   2
   1   7   6 3.42624 0.51012   4
  -2  -7  -6 0.53315 0.35241   2
   2   7   6 0.67190 0.39452   4
  -3  -7  -6 -0.6139 0.45581   2
  -3  -7  -6 0.37687 0.44328   1
   3  -8  -6 4.67740 0.75170   2
   3  -8  -6 5.02766 0.73878   3
  -3   8   6 5.87472 0.77450   4
   2  -8  -6 0.22527 0.30893   3
   2  -8  -6 0.10265 0.34653   2
  -2   8   6 0.88607 0.37002   4
   1  -8  -6 4.63085 0.60642   2
   1  -8  -6 4.95654 0.61413   3
  -1   8   6 4.19296 0.60899   4
   0  -8  -6 9.02655 0.64547   3
   0  -8  -6 8.44776 0.78748   2
   0   8   6 8.22250 0.73811   4
  -1  -8  -6 30.6194 1.58130   2
   1   8   6 32.5432 1.49925   4
   1   8   6 30.0680 1.33743   1
  -2  -8  -6 2.50155 0.50208   2
   2   8   6 2.03495 0.51627   4
   2   8   6 1.54919 0.44103   1
   2  -9  -6 0.88282 0.45502   2
   2  -9  -6 1.14006 0.38810   3
  -2   9   6 1.59917 0.47825   4
   1  -9  -6 8.46144 0.86166   2
   1  -9  -6 8.54830 0.73974   3
  -1   9   6 8.17677 0.80705   4
   0  -9  -6 2.81163 0.37402   3
   0  -9  -6 2.94253 0.53403   2
   0   9   6 4.51132 0.70249   4
   0  12  -7 0.33081 0.44869   4
   0 -12   7 1.19119 0.32049   3
   0 -12   7 0.49686 0.51604   2
  -1  12  -7 0.00818 0.47140   4
  -1  12  -7 0.21823 0.45519   1
   1 -12   7 -0.3467 0.33092   3
   1 -12   7 0.65957 0.47917   2
   2  11  -7 2.02746 0.40058   4
  -2 -11   7 -0.0237 0.49917   2
   1  11  -7 0.02435 0.43347   1
   1  11  -7 0.51413 0.32889   4
  -1 -11   7 0.29584 0.22852   3
  -1 -11   7 0.47689 0.44790   2
   0  11  -7 0.08214 0.33190   4
   0  11  -7 0.47445 0.38384   1
   0 -11   7 0.18109 0.25522   3
   0 -11   7 -0.4323 0.41058   2
  -1  11  -7 0.00060 0.37653   4
  -1  11  -7 0.20350 0.37085   1
   1 -11   7 0.37654 0.28093   3
   1 -11   7 0.91092 0.39985   2
  -2  11  -7 -0.2878 0.45384   4
  -2  11  -7 -0.7139 0.46433   1
   2 -11   7 0.92375 0.38445   2
   2 -11   7 -0.3834 0.33154   3
   3  10  -7 0.24161 0.39849   4
  -3 -10   7 0.81276 0.49368   2
   2  10  -7 1.66730 0.39714   1
   2  10  -7 0.87874 0.29904   4
  -2 -10   7 0.72360 0.41567   2
   1  10  -7 0.10852 0.22648   4
   1  10  -7 0.41543 0.32953   1
  -1 -10   7 -0.1596 0.35467   2
  -1 -10   7 0.24080 0.17636   3
   0  10  -7 -0.1418 0.24325   4
   0  10  -7 0.58506 0.31911   1
   0 -10   7 0.26735 0.21797   3
   0 -10   7 -0.4682 0.32554   2
  -1  10  -7 1.92559 0.39007   1
   1 -10   7 3.06494 0.45929   3
   1 -10   7 2.03742 0.39919   2
  -2  10  -7 3.60811 0.61806   1
  -2  10  -7 4.59457 0.62575   4
   2 -10   7 3.95530 0.63202   2
   2 -10   7 3.62566 0.56908   3
  -3  10  -7 1.10941 0.46121   4
  -3  10  -7 0.44895 0.38599   1
   3 -10   7 -0.2148 0.34637   3
   4   9  -7 0.43224 0.46441   4
   3   9  -7 0.30347 0.32099   4
  -3  -9   7 0.78325 0.42715   2
   2   9  -7 4.89533 0.59188   1
   2   9  -7 4.69646 0.37776   4
  -2  -9   7 4.38195 0.34091   3
   1   9  -7 0.57294 0.17608   4
   1   9  -7 0.58362 0.29496   1
  -1  -9   7 0.42427 0.16554   3
  -1  -9   7 0.10252 0.30741   2
   0   9  -7 0.97624 0.30497   1
   0   9  -7 1.69348 0.29162   4
   0  -9   7 1.84975 0.33762   2
   0  -9   7 1.31038 0.23679   3
  -1   9  -7 5.19804 0.53382   1
  -1   9  -7 6.01908 0.44984   4
   1  -9   7 5.67627 0.60528   2
   1  -9   7 5.78941 0.49012   3
  -2   9  -7 0.08887 0.30009   4
  -2   9  -7 -0.0649 0.30639   1
   2  -9   7 0.18801 0.24160   3
  -3   9  -7 -0.2639 0.39640   4
  -3   9  -7 -0.0260 0.36411   1
   3  -9   7 -0.3819 0.27985   3
  -4   9  -7 0.58128 0.53350   4
   4   8  -7 -0.3760 0.41819   4
  -4  -8   7 1.20225 0.46776   2
   3   8  -7 0.36242 0.30212   1
   3   8  -7 0.00423 0.26807   4
  -3  -8   7 -0.0476 0.34892   2
  -3  -8   7 0.36653 0.17135   3
   2   8  -7 0.18206 0.17024   4
   2   8  -7 0.23632 0.22458   1
  -2  -8   7 0.19056 0.30012   2
  -2  -8   7 0.19588 0.12879   3
   1   8  -7 12.2550 0.52376   4
   1   8  -7 11.7152 0.76558   1
  -1  -8   7 12.4545 0.81157   2
   0   8  -7 2.78415 0.25967   4
   0   8  -7 2.91417 0.43626   1
   0  -8   7 3.79594 0.46232   2
   0  -8   7 2.84459 0.33380   3
  -1   8  -7 1.40377 0.27627   1
  -1   8  -7 1.84457 0.22740   4
   1  -8   7 1.40848 0.23783   3
   1  -8   7 2.60423 0.41927   2
  -2   8  -7 0.62014 0.27306   1
   2  -8   7 0.45994 0.21296   3
   2  -8   7 0.29087 0.19316   2
  -3   8  -7 1.63443 0.39559   4
  -3   8  -7 0.63068 0.39379   1
   3  -8   7 1.17714 0.32482   3
  -4   8  -7 3.51791 0.55331   4
  -4   8  -7 2.99702 0.53281   1
   4  -8   7 2.48781 0.42276   3
   4   7  -7 -0.1265 0.35828   4
   4   7  -7 0.51199 0.38702   1
  -4  -7   7 -0.3145 0.38668   2
   3   7  -7 0.06577 0.21156   4
   3   7  -7 0.12125 0.24829   1
  -3  -7   7 0.21360 0.29874   2
  -3  -7   7 -0.0226 0.15550   3
   2   7  -7 5.42575 0.52326   1
   2   7  -7 5.92358 0.33530   4
  -2  -7   7 5.81369 0.34327   3
  -2  -7   7 6.38804 0.59830   2
   1   7  -7 0.92903 0.11451   4
   1   7  -7 0.87920 0.25110   1
  -1  -7   7 0.84232 0.12508   3
  -1  -7   7 0.45648 0.23583   2
  -1  -7   7 1.00953 0.14288   4
   0   7  -7 7.45058 0.35581   4
   0   7  -7 7.68659 0.56872   1
   0  -7   7 7.51765 0.44042   3
   0  -7   7 6.99511 0.34230   4
   0  -7   7 8.35299 0.57069   2
  -1   7  -7 11.9781 0.54550   4
  -1   7  -7 11.6104 0.70178   1
   1  -7   7 10.7048 0.60900   2
   1  -7   7 12.3860 0.61627   3
  -2   7  -7 5.45536 0.41984   4
  -2   7  -7 4.77511 0.47779   1
   2  -7   7 5.43007 0.38047   2
   2  -7   7 4.76055 0.45166   3
  -3   7  -7 0.49062 0.30876   1
  -3   7  -7 1.01434 0.33265   4
   3  -7   7 0.25017 0.23934   3
  -4   7  -7 11.2448 0.86327   4
  -4   7  -7 10.7980 0.94608   1
   4  -7   7 10.5370 0.77296   3
   5   6  -7 1.73997 0.47934   4
   5   6  -7 0.28698 0.54055   1
  -5  -6   7 0.84686 0.51153   2
   4   6  -7 0.44009 0.36513   1
   4   6  -7 0.72226 0.29350   4
  -4  -6   7 0.47960 0.35086   2
  -4  -6   7 -0.0736 0.19374   3
   3   6  -7 0.91426 0.29040   1
   3   6  -7 1.05008 0.19050   4
  -3  -6   7 0.68458 0.26035   2
  -3  -6   7 0.77138 0.15065   3
   2   6  -7 18.5430 0.77926   4
   2   6  -7 18.7049 0.72898   4
   2   6  -7 17.6040 0.95439   1
  -2  -6   7 18.5831 0.73007   3
  -2  -6   7 21.5224 1.02832   2
   1   6  -7 1.53317 0.15534   4
   1   6  -7 1.56106 0.28721   1
   1   6  -7 1.41302 0.12300   4
  -1  -6   7 2.14955 0.35707   2
  -1  -6   7 1.60800 0.19115   3
   0   6  -7 10.5279 0.39178   4
   0   6  -7 9.09056 0.58407   1
   0  -6   7 9.88829 0.37203   4
   0  -6   7 8.98710 0.55371   2
  -1   6  -7 5.08084 0.29966   4
  -1   6  -7 4.48069 0.42675   1
   1  -6   7 4.71030 0.26505   4
   1  -6   7 5.10949 0.37191   2
   1  -6   7 5.13773 0.37835   3
  -2   6  -7 9.80398 0.52226   4
  -2   6  -7 9.33207 0.63439   1
   2  -6   7 9.45244 0.46978   2
   2  -6   7 9.50372 0.57063   3
  -3   6  -7 18.2209 0.89848   4
  -3   6  -7 15.0532 0.97567   1
   3  -6   7 17.0123 0.84863   3
  -4   6  -7 7.49183 0.81323   1
  -4   6  -7 8.26860 0.71976   4
   4  -6   7 6.24706 0.63080   3
   5   5  -7 0.68730 0.28498   3
   5   5  -7 0.86737 0.52280   1
   5   5  -7 0.18056 0.43054   4
  -5  -5   7 0.41374 0.43710   2
   4   5  -7 0.40125 0.27050   4
   4   5  -7 0.76392 0.37786   1
  -4  -5   7 0.77183 0.34708   2
  -4  -5   7 0.42274 0.20079   3
   3   5  -7 42.7860 1.57674   4
   3   5  -7 46.3476 1.86273   1
  -3  -5   7 43.7291 1.49535   3
  -3  -5   7 40.7606 1.80909   2
   2   5  -7 6.24151 0.46474   1
   2   5  -7 5.16313 0.33706   4
   2   5  -7 5.61452 0.28972   4
  -2  -5   7 6.22086 0.53103   2
  -2  -5   7 6.25065 0.34051   3
  -1  -5   7 3.97869 0.25041   3
   0   5  -7 -0.0475 0.11370   1
   0  -5   7 0.05655 0.07378   3
   0  -5   7 -0.0448 0.13279   2
  -1   5  -7 34.6569 1.24959   4
  -1   5  -7 36.8280 1.48234   1
   1  -5   7 33.1245 1.22524   4
   1  -5   7 34.8454 1.32881   2
   1  -5   7 36.0968 1.27863   3
  -2   5  -7 12.4015 0.74781   1
  -2   5  -7 13.8423 0.56011   2
  -2   5  -7 12.3434 0.59836   4
   2  -5   7 12.2539 0.64116   3
  -3   5  -7 4.04442 0.51988   1
   3  -5   7 4.30613 0.43402   3
  -4   5  -7 1.78134 0.40405   1
   4  -5   7 2.00599 0.33195   3
   5  -5   7 0.24962 0.45762   4
   5  -5   7 0.35514 0.33724   3
   5   4  -7 3.58695 0.65100   4
   5   4  -7 2.54123 0.37113   3
   5   4  -7 4.17805 0.80740   1
  -5  -4   7 3.51526 0.55088   2
   4   4  -7 1.93065 0.30211   4
   4   4  -7 1.61757 0.37921   1
  -4  -4   7 1.09287 0.31721   2
  -4  -4   7 1.67088 0.24236   3
   3   4  -7 0.31803 0.21841   1
   3   4  -7 0.24650 0.14388   4
  -3  -4   7 0.37444 0.12680   3
  -3  -4   7 0.18045 0.23468   2
   2   4  -7 15.9594 0.62717   4
   2   4  -7 15.4089 0.60307   4
  -2  -4   7 15.7192 0.64271   3
  -2  -4   7 16.0976 0.84046   2
   1   4  -7 5.45511 0.36355   1
  -1  -4   7 5.51686 0.30702   3
  -1  -4   7 5.11100 0.38816   2
   0   4  -7 1.53725 0.20928   1
   0  -4   7 1.64124 0.20957   2
   0  -4   7 1.70082 0.16884   3
  -1   4  -7 1.58600 0.23184   1
   1  -4   7 1.71279 0.14462   4
   1  -4   7 1.40874 0.21944   2
   1  -4   7 1.40199 0.17001   4
  -2   4  -7 74.8174 2.54760   2
  -2   4  -7 77.9665 2.92218   1
  -2   4  -7 72.3815 2.54865   2
   2  -4   7 76.5174 2.64580   4
   2  -4   7 77.5800 2.49545   3
  -3   4  -7 65.0801 2.58215   1
   3  -4   7 61.0210 2.31022   4
   3  -4   7 60.5676 2.14795   3
   4  -4   7 4.63394 0.54565   4
   4  -4   7 3.79459 0.50992   3
   5  -4   7 -0.2358 0.31769   3
   5  -4   7 1.01529 0.44682   4
   5   3  -7 0.61239 0.37138   1
   5   3  -7 -0.2505 0.40125   4
   5   3  -7 0.14818 0.27210   3
  -5  -3   7 -0.4007 0.35095   2
  -5  -3   7 0.11357 0.28786   1
   4   3  -7 0.35847 0.30075   1
   4   3  -7 0.10573 0.26639   4
  -4  -3   7 -0.0471 0.27388   2
  -4  -3   7 -0.1329 0.18902   3
   3   3  -7 3.85681 0.31638   4
   3   3  -7 4.32259 0.42016   1
  -3  -3   7 4.36675 0.46837   2
  -3  -3   7 3.80983 0.32895   3
   2   3  -7 58.4129 2.06588   1
   2   3  -7 52.4741 1.83556   4
   2   3  -7 50.3529 1.83792   4
  -2  -3   7 53.7308 1.79180   3
   1   3  -7 282.992 9.04845   1
  -1  -3   7 258.193 8.60807   2
  -1  -3   7 250.273 7.88279   3
   0   3  -7 389.241 12.8553   1
   0  -3   7 380.758 12.1443   2
   0  -3   7 363.473 11.2021   3
  -1   3  -7 0.31241 0.12901   1
  -1   3  -7 0.27467 0.09470   2
   1  -3   7 0.38006 0.07667   4
   1  -3   7 0.51266 0.13133   4
   1  -3   7 0.42933 0.08512   3
  -2   3  -7 11.8099 0.52974   2
  -2   3  -7 14.0744 0.75392   1
   2  -3   7 11.9348 0.59594   3
   2  -3   7 12.3323 0.57298   4
  -3   3  -7 0.44102 0.09740   2
  -3   3  -7 0.27765 0.14563   2
  -3   3  -7 0.13678 0.23680   1
   3  -3   7 0.36381 0.17799   3
   3  -3   7 0.26550 0.19590   4
  -4   3  -7 20.4423 1.21202   1
   4  -3   7 19.6921 0.94600   3
   4  -3   7 20.4456 1.05500   4
   5  -3   7 0.09688 0.29332   3
   5  -3   7 0.61433 0.42048   4
  -6  -2   7 -0.1688 0.39228   1
   5   2  -7 1.55440 0.40300   4
   5   2  -7 0.66318 0.27597   3
  -5  -2   7 0.65082 0.32999   2
  -5  -2   7 0.70997 0.30005   1
   4   2  -7 0.54766 0.24991   1
  -4  -2   7 0.62105 0.25799   4
  -4  -2   7 0.56076 0.22191   3
  -4  -2   7 0.68041 0.27573   2
   3   2  -7 19.1986 0.88250   1
  -3  -2   7 19.6115 0.84364   4
  -3  -2   7 19.2657 0.95002   2
   2   2  -7 82.6558 3.00596   1
   2   2  -7 82.6193 2.80667   4
  -2  -2   7 86.1933 2.68620   3
  -2  -2   7 82.4425 2.94411   2
  -2  -2   7 84.0555 2.83891   4
   1   2  -7 328.931 11.1479   1
   1   2  -7 338.277 10.5692   4
  -1  -2   7 328.715 9.76832   3
  -1  -2   7 320.079 10.5820   4
  -1  -2   7 324.978 10.6084   2
   0   2  -7 174.798 5.54664   4
   0   2  -7 164.672 5.62717   2
   0   2  -7 173.789 5.91707   1
   0  -2   7 167.847 5.18598   3
   0  -2   7 173.802 5.54308   4
  -1   2  -7 14.4491 0.65399   2
  -1   2  -7 15.4012 0.72851   1
   1  -2   7 15.2994 0.63336   4
   1  -2   7 15.8740 0.60765   4
  -2   2  -7 1.71586 0.31838   1
  -2   2  -7 1.47778 0.18746   2
   2  -2   7 1.58303 0.19371   4
  -3   2  -7 33.9588 1.24326   2
  -3   2  -7 37.5896 1.65049   1
  -3   2  -7 32.3918 1.25283   2
   3  -2   7 35.3036 1.30438   3
   3  -2   7 36.0271 1.43094   4
  -4   2  -7 0.44898 0.34470   1
   4  -2   7 0.11891 0.20511   3
   4  -2   7 -0.4886 0.26836   4
   5  -2   7 2.07431 0.35527   3
   5  -2   7 1.42375 0.45928   4
   6   1  -7 -0.0281 0.43854   2
   6   1  -7 0.53584 0.39032   3
   6   1  -7 1.53964 0.62878   4
  -6  -1   7 -0.1011 0.39772   1
   5   1  -7 1.73141 0.38138   2
   5   1  -7 1.57931 0.33279   3
  -5  -1   7 1.72739 0.32966   1
   4   1  -7 5.45142 0.53630   2
  -4  -1   7 5.80023 0.46657   1
  -4  -1   7 5.34224 0.48793   3
  -4  -1   7 5.89738 0.52023   4
   3   1  -7 9.83564 0.60767   2
   3   1  -7 9.26735 0.51490   1
  -3  -1   7 9.06613 0.50587   4
  -3  -1   7 8.88396 0.52518   3
   2   1  -7 8.24721 0.42093   1
   2   1  -7 8.74824 0.49406   2
  -2  -1   7 8.37146 0.41626   4
  -2  -1   7 7.71170 0.42438   3
   1   1  -7 177.118 5.69392   1
   1   1  -7 168.664 5.40805   4
   1   1  -7 156.633 5.48296   2
  -1  -1   7 167.160 5.04810   3
  -1  -1   7 165.042 5.41627   4
  -1  -1   7 158.759 5.67788   1
   0   1  -7 34.0606 1.31248   2
   0   1  -7 32.4099 1.30203   1
   0   1  -7 34.3841 1.19176   4
   0  -1   7 34.3684 1.18707   3
   0  -1   7 34.9111 1.20119   4
  -1   1  -7 0.09921 0.13452   1
  -1   1  -7 0.09221 0.09782   2
   1  -1   7 -0.0480 0.07091   3
   1  -1   7 0.06410 0.08350   4
  -2   1  -7 22.2544 0.86296   2
  -2   1  -7 21.9997 1.14083   1
   2  -1   7 19.8731 0.80252   3
   2  -1   7 20.5909 0.87220   4
  -3   1  -7 17.3101 0.74151   2
  -3   1  -7 18.7297 1.03140   1
   3  -1   7 16.7271 0.84919   4
   3  -1   7 18.0983 0.77528   3
  -4   1  -7 16.9531 0.71466   2
  -4   1  -7 16.1032 1.08989   1
   4  -1   7 17.9935 0.82362   3
   4  -1   7 16.4159 0.92330   4
   5  -1   7 1.36075 0.42239   4
   5  -1   7 1.42266 0.32171   3
   6   0  -7 1.59681 0.43158   3
   6   0  -7 2.14358 0.44522   2
  -6   0   7 0.64162 0.40104   1
  -6   0   7 0.96385 0.50171   4
   5   0  -7 1.58439 0.32833   3
   5   0  -7 1.45149 0.34286   2
  -5   0   7 1.23837 0.31550   1
  -5   0   7 1.78524 0.40740   4
   4   0  -7 0.15971 0.23051   2
  -4   0   7 -0.0737 0.16288   1
  -4   0   7 0.48240 0.20902   3
  -4   0   7 0.18562 0.26286   4
   3   0  -7 43.7739 1.74217   2
   3   0  -7 42.2995 1.63496   1
  -3   0   7 44.4530 1.60928   3
  -3   0   7 42.9462 1.67127   4
   2   0  -7 0.76500 0.15477   1
   2   0  -7 0.56156 0.09274   1
   2   0  -7 0.58871 0.13492   2
  -2   0   7 0.85541 0.12495   4
  -2   0   7 0.35209 0.10518   3
   1   0  -7 119.591 4.01534   1
   1   0  -7 113.477 3.95599   2
  -1   0   7 117.249 3.88984   4
  -1   0   7 116.321 4.01514   1
  -1   0   7 116.520 3.64049   3
   0   0  -7 151.226 4.97522   1
   0   0  -7 130.371 4.76653   2
   0   0   7 147.950 4.39682   3
   0   0   7 147.204 4.75776   4
   0   0   7 141.457 4.94317   1
  -1   0  -7 12.2353 0.57612   2
  -1   0  -7 12.2579 0.62205   1
   1   0   7 12.1311 0.50753   3
   1   0   7 11.4456 0.53275   4
  -2   0  -7 58.0692 2.03526   2
   2   0   7 56.2193 1.85894   3
   2   0   7 55.6084 2.06545   4
  -3   0  -7 53.7229 1.93975   2
  -3   0  -7 53.5890 2.28571   1
   3   0   7 54.1593 2.05897   4
  -4   0  -7 29.9167 1.19626   2
  -4   0  -7 31.3385 1.60750   1
   4   0   7 29.9627 1.38877   4
   4   0   7 31.1617 1.19665   3
   5   0   7 0.18361 0.28574   3
   5   0   7 -0.5801 0.41441   4
  -6   1   7 3.57273 0.53633   1
   5  -1  -7 8.49964 0.73157   3
   5  -1  -7 9.75074 0.71882   2
  -5   1   7 8.61286 0.79455   4
  -5   1   7 7.51709 0.63784   1
   4  -1  -7 30.9063 1.32550   2
  -4   1   7 30.4598 1.38139   4
  -4   1   7 29.4938 1.30104   3
  -4   1   7 29.9715 1.22411   1
   3  -1  -7 6.07003 0.47197   2
   3  -1  -7 5.95261 0.34367   1
  -3   1   7 6.10068 0.47314   3
   2  -1  -7 0.91511 0.13910   1
   2  -1  -7 0.55637 0.13130   2
   2  -1  -7 0.87029 0.12566   1
  -2   1   7 0.75760 0.12997   4
   1  -1  -7 195.665 6.54025   2
   1  -1  -7 199.502 6.69904   1
  -1   1   7 202.973 6.54569   4
  -1   1   7 189.044 6.02441   3
  -1   1   7 203.372 6.69735   1
   0  -1  -7 50.9539 1.78760   1
   0  -1  -7 48.1872 1.79686   2
   0   1   7 48.3956 1.74919   1
   0   1   7 46.4262 1.61189   3
   0   1   7 48.3055 1.73743   4
  -1  -1  -7 78.3403 3.01297   1
  -1  -1  -7 85.6811 2.90388   2
   1   1   7 84.4749 2.88692   4
   1   1   7 83.6102 2.61846   3
  -2  -1  -7 38.9232 1.75375   1
  -2  -1  -7 39.3153 1.49561   2
   2   1   7 38.4780 1.32440   3
   2   1   7 38.2828 1.51447   4
  -3  -1  -7 82.6416 3.25201   1
  -3  -1  -7 80.9195 2.96679   2
   3   1   7 82.5138 2.99708   4
   3   1   7 82.1903 2.60945   3
  -4  -1  -7 0.60244 0.28410   2
  -4  -1  -7 0.61184 0.41478   1
   4   1   7 0.90333 0.28886   4
   4   1   7 0.98054 0.22802   3
   5   1   7 -0.0683 0.47275   4
   5  -2  -7 0.65290 0.31415   2
   5  -2  -7 0.47355 0.32289   3
  -5   2   7 0.78128 0.39855   4
   4  -2  -7 13.5237 0.78813   2
  -4   2   7 12.6104 0.81835   4
  -4   2   7 12.1548 0.60178   1
   3  -2  -7 0.66873 0.19493   1
   3  -2  -7 0.64708 0.20604   2
   3  -2  -7 0.61128 0.10661   1
  -3   2   7 0.40919 0.20699   4
  -3   2   7 0.54836 0.19999   3
   2  -2  -7 19.7163 0.95050   2
  -2   2   7 18.4490 0.84544   4
  -2   2   7 19.5707 0.86470   3
  -1   2   7 7.00117 0.39837   3
  -1   2   7 7.10119 0.40651   4
   0  -2  -7 1.24405 0.20950   1
   0   2   7 1.16317 0.21124   1
   0   2   7 1.79139 0.19415   3
   0   2   7 1.50281 0.18309   4
  -1  -2  -7 8.25002 0.49220   1
   1   2   7 8.58874 0.41042   3
  -2  -2  -7 12.1218 0.65984   2
  -2  -2  -7 11.9921 0.74383   1
   2   2   7 11.4871 0.64225   4
   2   2   7 11.1638 0.50004   3
  -3  -2  -7 1.34658 0.37788   1
  -3  -2  -7 1.62063 0.28835   2
   3   2   7 1.72148 0.26889   3
   3   2   7 1.89992 0.35934   4
  -4  -2  -7 67.8189 2.90908   1
  -4  -2  -7 67.5206 2.56478   2
   4   2   7 69.7087 2.69025   4
   5  -3  -7 -0.0214 0.35467   3
   5  -3  -7 -0.4571 0.31930   2
  -5   3   7 -0.0208 0.43383   4
   4  -3  -7 4.25714 0.34509   1
   4  -3  -7 4.07896 0.52826   2
   4  -3  -7 5.26101 0.54268   3
  -4   3   7 4.94299 0.56520   4
   3  -3  -7 11.1820 0.70488   2
  -3   3   7 11.3741 0.70271   3
  -3   3   7 11.1567 0.71166   4
   2  -3  -7 143.172 4.86810   2
  -2   3   7 141.021 4.52552   3
  -2   3   7 142.656 4.89512   4
   1  -3  -7 123.529 4.25617   2
   0  -3  -7 61.7100 2.27202   2
   0  -3  -7 61.5928 2.16113   1
   0   3   7 59.7572 2.00999   3
   0   3   7 59.0094 2.13737   1
  -1  -3  -7 22.0382 0.99272   1
  -1  -3  -7 23.7436 1.07365   2
   1   3   7 23.5106 0.87150   3
   1   3   7 22.8639 1.02467   4
  -2  -3  -7 0.91128 0.24763   1
  -2  -3  -7 0.56527 0.21743   2
   2   3   7 0.67528 0.23178   4
  -3  -3  -7 -0.1042 0.23929   2
  -3  -3  -7 -0.1958 0.32832   1
   3   3   7 0.30662 0.17002   3
   3   3   7 -0.1330 0.26187   4
  -4  -3  -7 6.70969 0.77579   2
  -4  -3  -7 8.09890 0.93649   1
   4   3   7 9.17368 0.81213   4
   5  -4  -7 0.56469 0.33167   2
   5  -4  -7 0.27524 0.38427   3
  -5   4   7 0.32398 0.44115   4
   4  -4  -7 12.3489 0.78420   2
   4  -4  -7 10.8571 0.80415   3
  -4   4   7 11.7700 0.85273   4
   3  -4  -7 13.9679 0.81794   2
  -3   4   7 14.1814 0.81568   3
  -3   4   7 13.9704 0.84024   4
   2  -4  -7 2.14258 0.37548   2
  -2   4   7 2.27687 0.32422   3
  -2   4   7 2.06217 0.35806   4
   1  -4  -7 78.9946 2.88184   2
  -1   4   7 80.3993 2.63807   3
  -1   4   7 76.1345 2.83890   4
   0  -4  -7 158.595 5.33231   2
   0  -4  -7 161.107 5.32864   1
   0   4   7 155.420 5.31524   4
   0   4   7 147.438 5.31014   1
   0   4   7 155.968 4.82263   3
  -1  -4  -7 67.3258 2.50406   1
  -1  -4  -7 68.4085 2.55400   2
   1   4   7 67.6772 2.20153   3
   1   4   7 66.9749 2.52363   4
  -2  -4  -7 1.52334 0.34346   1
  -2  -4  -7 1.39969 0.32233   2
   2   4   7 1.28084 0.26770   4
   2   4   7 1.42741 0.17543   3
  -3  -4  -7 0.47590 0.36803   1
  -3  -4  -7 -0.1622 0.29345   2
   3   4   7 0.21547 0.18885   3
   3   4   7 0.96897 0.35936   4
  -4  -4  -7 12.6404 1.15981   1
  -4  -4  -7 13.4715 1.03979   2
   4   4   7 13.7554 1.00131   4
   5  -5  -7 4.10556 0.50272   2
  -5   5   7 4.18614 0.67916   4
   4  -5  -7 2.35427 0.40212   2
  -4   5   7 1.75112 0.40327   4
   3  -5  -7 21.1781 1.08441   3
   3  -5  -7 21.2959 1.09208   2
  -3   5   7 22.0144 1.14719   4
   2  -5  -7 16.3690 0.91597   2
  -2   5   7 16.4318 0.89908   4
  -2   5   7 16.5931 0.87833   3
   1  -5  -7 41.9030 1.82304   2
  -1   5   7 43.7468 1.66708   3
  -1   5   7 48.0033 1.82730   4
   0  -5  -7 6.29990 0.56467   2
   0   5   7 6.46532 0.34627   1
   0   5   7 6.38270 0.51764   4
  -1  -5  -7 0.50979 0.19405   1
  -1  -5  -7 0.81964 0.27447   2
   1   5   7 0.81089 0.17624   3
   1   5   7 0.53887 0.26323   4
  -2  -5  -7 0.16596 0.26544   2
  -2  -5  -7 0.16145 0.30268   1
   2   5   7 0.11819 0.27081   4
   2   5   7 0.16309 0.18214   3
  -3  -5  -7 0.78015 0.35371   2
  -3  -5  -7 0.98279 0.43524   1
   3   5   7 -0.0333 0.37268   4
   4  -6  -7 8.22816 0.76611   2
   4  -6  -7 9.28879 0.83829   3
  -4   6   7 6.73437 0.82603   4
   3  -6  -7 -0.0723 0.29866   3
   3  -6  -7 0.26999 0.30092   2
  -3   6   7 -0.0833 0.31387   4
   2  -6  -7 20.5133 1.10765   2
   2  -6  -7 19.9277 1.02364   3
  -2   6   7 21.9535 1.11331   4
   1  -6  -7 32.3874 1.50419   2
  -1   6   7 32.8551 1.36059   3
  -1   6   7 34.0339 1.49443   4
   0  -6  -7 145.589 5.21107   2
   0   6   7 153.256 5.22245   4
   0   6   7 151.609 4.69823   3
   0   6   7 145.680 5.10373   1
  -1  -6  -7 16.7866 1.01831   2
  -1  -6  -7 16.2250 0.77429   1
   1   6   7 16.8566 0.72581   3
   1   6   7 16.9639 0.93970   4
  -2  -6  -7 -0.1772 0.30590   1
  -2  -6  -7 0.11432 0.35659   2
   2   6   7 0.05442 0.31801   4
  -3  -6  -7 0.35917 0.42088   2
  -3  -6  -7 -0.2343 0.45368   1
   3   6   7 -0.0425 0.42085   4
   4  -7  -7 0.54576 0.42324   2
   3  -7  -7 1.15410 0.36839   3
   3  -7  -7 1.45083 0.39067   2
  -3   7   7 1.12734 0.41769   4
   2  -7  -7 12.7755 0.87732   3
   2  -7  -7 14.7018 0.95881   2
  -2   7   7 14.4263 0.91983   4
   1  -7  -7 12.4385 0.85383   2
   1  -7  -7 11.5803 0.79168   3
  -1   7   7 11.6836 0.79594   4
   0  -7  -7 2.28624 0.33163   3
   0  -7  -7 3.05176 0.54863   2
   0   7   7 2.58947 0.44656   4
  -1  -7  -7 8.70295 0.79526   2
  -1  -7  -7 7.74399 0.54749   3
   1   7   7 6.85849 0.67327   4
  -2  -7  -7 2.60232 0.48512   2
  -2  -7  -7 2.28228 0.41298   1
   2   7   7 2.39655 0.49818   4
   3  -8  -7 3.94396 0.56738   3
   3  -8  -7 5.31891 0.83504   2
   2  -8  -7 0.23311 0.40051   2
   2  -8  -7 0.52574 0.35551   3
  -2   8   7 1.51393 0.43552   4
   1  -8  -7 5.94041 0.66689   3
   1  -8  -7 3.96511 0.72456   2
  -1   8   7 4.07389 0.62297   4
   0  -8  -7 5.59159 0.63779   3
   0  -8  -7 5.63825 0.74477   2
   0   8   7 4.90325 0.69085   4
  -1  -8  -7 2.92444 0.52726   2
   1  -9  -7 0.79565 0.38435   3
   1  -9  -7 1.52803 0.45940   2
  -2 -11   8 0.69675 0.51501   2
   1  11  -8 -0.0522 0.42117   1
  -1 -11   8 -0.2225 0.23396   3
  -1 -11   8 0.47931 0.44477   2
   0  11  -8 0.47575 0.44993   1
   0 -11   8 0.49296 0.44348   2
   0 -11   8 0.78091 0.28274   3
  -1  11  -8 0.70821 0.39029   1
  -1  11  -8 0.14972 0.38116   4
   1 -11   8 0.89100 0.41358   2
   1 -11   8 -0.1178 0.27803   3
  -2  11  -8 -0.0028 0.47279   1
  -2  11  -8 0.51841 0.42817   4
   2 -11   8 -0.0224 0.31919   3
   2 -11   8 -0.0921 0.39105   2
  -3 -10   8 -0.1078 0.55329   2
   2  10  -8 2.64505 0.41088   4
   2  10  -8 2.42840 0.45669   1
  -2 -10   8 2.76316 0.41120   3
  -2 -10   8 3.33601 0.55181   2
   1  10  -8 0.34183 0.22034   4
   1  10  -8 0.24269 0.37468   1
  -1 -10   8 1.29204 0.40806   2
  -1 -10   8 -0.0454 0.19924   3
   0  10  -8 -0.0014 0.24601   4
   0  10  -8 -0.0362 0.31795   1
   0 -10   8 -0.2176 0.34892   2
   0 -10   8 0.25011 0.21581   3
  -1  10  -8 -0.2241 0.28294   4
  -1  10  -8 -0.4080 0.31956   1
   1 -10   8 0.54476 0.34698   2
   1 -10   8 -0.0269 0.23538   3
  -2  10  -8 1.65089 0.40482   4
  -2  10  -8 1.26187 0.41388   1
   2 -10   8 1.53155 0.34939   2
   2 -10   8 0.91077 0.31494   3
  -3  10  -8 2.21444 0.52951   4
   3 -10   8 1.85736 0.45216   3
   3   9  -8 0.30006 0.30837   4
  -3  -9   8 0.91404 0.43256   2
   2   9  -8 0.57577 0.19882   4
   2   9  -8 0.20187 0.29206   1
  -2  -9   8 0.06845 0.36579   2
  -2  -9   8 0.39366 0.19460   3
   1   9  -8 0.19502 0.17055   4
   1   9  -8 0.40055 0.27928   1
  -1  -9   8 -0.2259 0.31476   2
  -1  -9   8 0.09159 0.17203   3
   0   9  -8 4.25437 0.33464   4
   0   9  -8 3.39685 0.47760   1
   0  -9   8 3.68276 0.59355   2
   0  -9   8 3.75608 0.41012   3
  -1   9  -8 8.79305 0.51430   4
  -1   9  -8 7.99276 0.67663   1
   1  -9   8 8.26304 0.72990   2
   1  -9   8 8.33796 0.59863   3
  -2   9  -8 0.43886 0.34950   4
  -2   9  -8 0.47661 0.33927   1
   2  -9   8 0.21231 0.26360   2
   2  -9   8 0.10027 0.24719   3
  -3   9  -8 3.71065 0.73090   1
  -3   9  -8 4.63343 0.68775   4
   3  -9   8 3.57912 0.46154   3
   4   8  -8 0.94949 0.41851   4
   4   8  -8 -0.2586 0.41808   1
  -4  -8   8 0.51391 0.51710   2
   3   8  -8 1.71742 0.25068   4
   3   8  -8 1.23881 0.35514   1
  -3  -8   8 1.58827 0.21411   3
  -3  -8   8 1.95440 0.43521   2
   2   8  -8 1.77202 0.25028   4
   2   8  -8 2.00671 0.37037   1
  -2  -8   8 1.84931 0.38373   2
   1   8  -8 5.39519 0.53348   1
   1   8  -8 4.97873 0.28148   4
  -1  -8   8 6.34956 0.61781   2
  -1  -8   8 5.23464 0.40087   3
   0   8  -8 1.34085 0.16444   4
   0   8  -8 1.16318 0.31906   1
   0  -8   8 0.93734 0.28579   2
   0  -8   8 0.91621 0.18081   3
  -1   8  -8 0.54768 0.19381   4
  -1   8  -8 0.77815 0.26415   1
   1  -8   8 0.88516 0.26190   2
   1  -8   8 0.36925 0.18388   3
  -2   8  -8 10.8984 0.61205   4
  -2   8  -8 10.5864 0.77304   1
   2  -8   8 10.4437 0.67459   3
   2  -8   8 10.5418 0.59218   2
  -3   8  -8 4.99784 0.61359   4
  -3   8  -8 4.24109 0.67101   1
   3  -8   8 4.24741 0.58064   3
  -4   8  -8 -0.5274 0.45135   4
   4  -8   8 -0.5343 0.35163   3
   4   7  -8 6.56404 0.74516   1
   4   7  -8 6.17804 0.63967   4
  -4  -7   8 5.78523 0.48176   3
  -4  -7   8 5.85920 0.89647   2
   3   7  -8 2.09977 0.24137   4
   3   7  -8 1.25147 0.31623   1
  -3  -7   8 1.28443 0.38023   2
  -3  -7   8 1.57738 0.20174   3
   2   7  -8 1.17712 0.19669   4
   2   7  -8 1.04687 0.26621   1
  -2  -7   8 0.62554 0.26433   2
   1   7  -8 0.43738 0.22079   1
  -1  -7   8 0.58452 0.25852   2
  -1  -7   8 0.40552 0.14710   3
   0   7  -8 9.41342 0.65434   1
   0   7  -8 9.55872 0.38721   4
   0  -7   8 10.3841 0.68893   2
   0  -7   8 10.0336 0.53234   3
  -1   7  -8 6.40281 0.34916   4
  -1   7  -8 6.19159 0.51732   1
   1  -7   8 6.49550 0.44819   3
   1  -7   8 5.44661 0.31792   4
  -2   7  -8 6.62254 0.44355   4
  -2   7  -8 6.33892 0.59147   1
   2  -7   8 7.26364 0.43961   2
   2  -7   8 6.83567 0.51584   3
  -3   7  -8 2.47196 0.49566   1
  -3   7  -8 2.45055 0.37533   4
   3  -7   8 2.12354 0.32047   3
  -4   7  -8 0.26908 0.45015   1
   4  -7   8 0.05881 0.31402   3
   4  -7   8 0.71925 0.39764   4
   5   6  -8 0.55054 0.55388   1
   5   6  -8 0.70330 0.47292   4
  -5  -6   8 -0.2866 0.49397   2
   4   6  -8 0.38683 0.28515   4
   4   6  -8 0.58448 0.36358   1
  -4  -6   8 -0.0186 0.22833   3
  -4  -6   8 0.18659 0.37203   2
   3   6  -8 1.46004 0.27375   4
   3   6  -8 1.20981 0.30078   1
  -3  -6   8 1.83323 0.39246   2
  -3  -6   8 2.26245 0.33510   3
   2   6  -8 2.25436 0.18579   4
   2   6  -8 1.87719 0.26204   4
   2   6  -8 2.76926 0.36352   1
  -2  -6   8 2.55678 0.47111   2
  -2  -6   8 2.74748 0.26488   3
   1   6  -8 0.34487 0.17465   1
  -1  -6   8 0.00107 0.20247   2
   0   6  -8 -0.2384 0.14902   1
   0  -6   8 0.10785 0.10605   3
  -1   6  -8 79.0907 2.57067   4
  -1   6  -8 77.6953 2.91710   1
   1  -6   8 74.3032 2.51534   3
   1  -6   8 74.1546 2.67834   2
   1  -6   8 74.8139 2.54408   4
  -2   6  -8 82.8356 3.18053   1
  -2   6  -8 78.0288 2.78775   2
  -2   6  -8 83.7953 2.85815   4
   2  -6   8 82.3920 2.73285   3
  -3   6  -8 11.2717 0.84315   1
   3  -6   8 11.5218 0.68586   4
   3  -6   8 10.5494 0.67907   3
  -4   6  -8 0.61585 0.40595   1
   4  -6   8 -0.1512 0.30594   3
   4  -6   8 0.83906 0.36351   4
   5   5  -8 -0.3996 0.31609   3
   5   5  -8 0.30921 0.50813   1
   5   5  -8 -0.0979 0.43113   4
  -5  -5   8 -0.2765 0.46317   2
   4   5  -8 0.56497 0.32970   1
   4   5  -8 -0.4612 0.26134   4
  -4  -5   8 -0.2622 0.21480   3
  -4  -5   8 0.07596 0.30197   2
   3   5  -8 2.64432 0.27557   4
   3   5  -8 2.53548 0.42964   1
   2   5  -8 32.2496 1.16312   4
   2   5  -8 31.9102 1.14287   4
   2   5  -8 34.5974 1.44954   1
  -2  -5   8 33.5751 1.47152   2
  -2  -5   8 34.0218 1.19926   3
   1   5  -8 49.5635 1.99445   1
  -1  -5   8 51.3109 1.97109   2
  -1  -5   8 50.9246 1.70549   3
   0   5  -8 1.76590 0.27453   1
  -1   5  -8 0.19190 0.17194   1
   1  -5   8 0.15032 0.12362   3
   1  -5   8 0.20139 0.10605   4
   1  -5   8 0.22237 0.13710   2
   1  -5   8 0.10728 0.09009   4
  -2   5  -8 0.01914 0.12870   2
  -2   5  -8 0.08591 0.19749   1
   2  -5   8 0.19673 0.15770   3
   2  -5   8 -0.2184 0.14829   4
  -3   5  -8 23.1457 1.25583   1
  -3   5  -8 22.9925 0.83259   2
   3  -5   8 23.9047 1.03877   3
   3  -5   8 23.9154 1.06817   4
  -4   5  -8 0.35213 0.37175   1
   4  -5   8 0.06389 0.32460   4
   4  -5   8 0.14893 0.26641   3
  -5   5  -8 2.43080 0.66938   1
   5   4  -8 0.28266 0.39940   4
   5   4  -8 -0.0658 0.47245   1
  -5  -4   8 -0.0575 0.40801   2
   4   4  -8 4.17163 0.48242   4
   4   4  -8 3.75153 0.57931   1
  -4  -4   8 3.06508 0.45651   3
  -4  -4   8 4.18420 0.61132   2
   3   4  -8 9.89108 0.63675   1
   3   4  -8 9.23115 0.46731   4
  -3  -4   8 9.83000 0.56436   3
  -3  -4   8 9.42244 0.70915   2
   2   4  -8 81.4040 2.76801   4
   2   4  -8 85.5652 2.76713   4
   2   4  -8 79.9195 3.12991   1
  -2  -4   8 83.2751 2.68544   3
  -2  -4   8 87.6025 3.06872   2
   1   4  -8 51.4738 1.98242   1
  -1  -4   8 51.2183 1.72550   3
   0   4  -8 15.8483 0.77782   1
   0  -4   8 16.5271 0.75808   2
  -1   4  -8 0.16512 0.11829   2
  -1   4  -8 0.00002 0.14208   1
   1  -4   8 0.21686 0.08041   4
   1  -4   8 0.14051 0.13443   4
   1  -4   8 0.01263 0.10882   3
  -2   4  -8 93.4172 3.12533   2
  -2   4  -8 92.9831 3.52024   1
   2  -4   8 94.6562 3.18545   4
   2  -4   8 90.2999 3.00390   3
  -3   4  -8 0.52184 0.26675   1
  -3   4  -8 0.56071 0.12178   2
   3  -4   8 0.60069 0.20932   3
   3  -4   8 0.58183 0.23272   4
  -4   4  -8 8.20063 0.80765   1
   4  -4   8 8.49442 0.68150   4
   4  -4   8 7.60955 0.60931   3
   5  -4   8 0.23498 0.44193   4
   5  -4   8 0.29824 0.31980   3
   5   3  -8 0.17999 0.43658   1
   5   3  -8 0.71499 0.45323   4
  -5  -3   8 -0.0942 0.37465   2
   4   3  -8 1.17410 0.30105   4
   4   3  -8 0.82707 0.31309   1
  -4  -3   8 0.50568 0.24531   3
  -4  -3   8 -0.0224 0.28734   2
   3   3  -8 0.42903 0.19613   1
  -3  -3   8 -0.0985 0.19466   2
  -3  -3   8 0.23901 0.16083   3
   2   3  -8 65.2964 2.20233   4
   2   3  -8 63.3325 2.43866   1
  -2  -3   8 67.6545 2.22618   4
  -2  -3   8 66.9285 2.45622   2
  -2  -3   8 64.3695 2.17778   3
   1   3  -8 1.69415 0.22641   1
  -1  -3   8 1.91896 0.24121   2
  -1  -3   8 1.52134 0.18473   3
   0   3  -8 4.13276 0.31990   1
   0   3  -8 4.55949 0.32793   2
   0  -3   8 4.59238 0.29024   3
  -1   3  -8 45.2057 1.64793   2
  -1   3  -8 42.8499 1.78294   1
   1  -3   8 45.0236 1.57686   4
   1  -3   8 45.3867 1.54685   4
  -2   3  -8 5.98414 0.35300   2
  -2   3  -8 6.23098 0.53387   1
   2  -3   8 6.39869 0.42418   3
   2  -3   8 6.28379 0.36299   4
  -3   3  -8 44.6779 2.01213   1
  -3   3  -8 45.9141 1.57182   2
   3  -3   8 45.1683 1.75818   4
   3  -3   8 44.4089 1.63407   3
  -4   3  -8 7.84053 0.77608   1
   4  -3   8 6.29531 0.57191   3
   4  -3   8 6.50462 0.60960   4
   5  -3   8 -0.0166 0.44235   4
   5  -3   8 -0.1978 0.31088   3
   5   2  -8 0.97091 0.43144   4
   5   2  -8 0.92961 0.30990   3
   5   2  -8 0.44895 0.36073   2
   5   2  -8 0.60551 0.39566   1
   4   2  -8 12.9284 0.78441   1
  -4  -2   8 12.7113 0.72789   3
  -4  -2   8 11.4573 0.71908   4
  -4  -2   8 12.1989 0.81453   2
   3   2  -8 0.76317 0.16507   1
  -3  -2   8 0.67381 0.19156   3
  -3  -2   8 0.83119 0.24962   2
  -3  -2   8 0.66485 0.17147   4
   2   2  -8 55.7153 2.09914   1
   2   2  -8 54.5909 1.92426   4
  -2  -2   8 56.0450 1.96113   4
  -2  -2   8 59.0537 2.15049   2
   1   2  -8 59.0293 2.16626   2
   1   2  -8 59.7683 1.95942   4
   1   2  -8 57.7257 2.16286   1
  -1  -2   8 60.3437 1.97604   4
  -1  -2   8 57.0598 1.94165   3
   0   2  -8 14.5395 0.66688   1
   0   2  -8 14.0454 0.67197   2
   0   2  -8 13.9597 0.54025   4
   0  -2   8 14.2650 0.60563   3
   0  -2   8 14.2010 0.53500   4
  -1   2  -8 205.307 6.65144   2
  -1   2  -8 200.452 7.06974   1
   1  -2   8 187.805 6.21233   3
   1  -2   8 217.848 6.65324   4
  -2   2  -8 126.910 4.22062   2
  -2   2  -8 130.065 4.65709   1
   2  -2   8 124.603 3.97795   3
   2  -2   8 126.024 4.28731   4
  -3   2  -8 110.001 3.70588   2
  -3   2  -8 107.625 4.23888   1
   3  -2   8 114.724 3.91351   4
   3  -2   8 113.917 3.58485   3
  -4   2  -8 1.21380 0.37573   1
   4  -2   8 0.15079 0.22356   3
   4  -2   8 0.37070 0.31094   4
   5  -2   8 0.00494 0.31481   3
   5   1  -8 4.53667 0.68584   2
   5   1  -8 4.19527 0.50629   3
  -5  -1   8 4.89893 0.61893   4
   4   1  -8 -0.1884 0.23884   1
   4   1  -8 -0.2958 0.24650   2
  -4  -1   8 -0.2054 0.27292   4
  -4  -1   8 0.10574 0.22209   3
   3   1  -8 3.57681 0.30996   1
   3   1  -8 3.13603 0.43289   2
  -3  -1   8 4.04455 0.36867   3
  -3  -1   8 3.65085 0.31817   4
   2   1  -8 63.3914 2.41761   2
   2   1  -8 65.0015 2.33938   1
  -2  -1   8 65.1748 2.26620   4
   1   1  -8 29.0181 1.20632   2
   1   1  -8 29.1904 1.05936   4
   1   1  -8 30.0208 1.14540   1
  -1  -1   8 28.8344 1.08512   3
  -1  -1   8 30.1067 1.07131   4
   0   1  -8 75.9888 2.52543   4
   0   1  -8 73.6332 2.70410   1
   0  -1   8 74.1265 2.41327   3
   0  -1   8 76.0097 2.53065   4
  -1   1  -8 43.1753 1.75391   1
  -1   1  -8 44.7160 1.65184   2
   1  -1   8 43.9941 1.51793   3
   1  -1   8 45.6012 1.59244   4
  -2   1  -8 150.036 4.96300   2
  -2   1  -8 151.941 5.41079   1
   2  -1   8 146.646 5.02232   4
   2  -1   8 149.164 4.61978   3
  -3   1  -8 2.14512 0.28992   2
  -3   1  -8 3.03069 0.49759   1
   3  -1   8 2.39362 0.37694   4
  -4   1  -8 0.36692 0.36432   1
   4  -1   8 0.49298 0.22860   3
   4  -1   8 0.15918 0.29301   4
   5  -1   8 0.11261 0.42840   4
   5  -1   8 0.46676 0.31385   3
   5   0  -8 4.13003 0.62002   3
   5   0  -8 4.88431 0.66052   2
  -5   0   8 5.02445 0.66384   4
   4   0  -8 1.02018 0.21959   1
   4   0  -8 1.29227 0.28807   2
  -4   0   8 1.10037 0.29660   3
  -4   0   8 1.31197 0.30515   4
   3   0  -8 21.8205 0.90516   1
   3   0  -8 21.7845 1.04431   2
  -3   0   8 21.4326 0.97465   4
  -3   0   8 20.9644 0.96736   3
   2   0  -8 16.0275 0.82206   2
   2   0  -8 16.4175 0.67105   1
   2   0  -8 15.7599 0.69262   1
  -2   0   8 16.0598 0.71291   4
  -2   0   8 16.4152 0.75699   3
   1   0  -8 2.88700 0.21790   1
  -1   0   8 3.01322 0.25865   3
  -1   0   8 2.93453 0.21081   4
  -1   0   8 2.84076 0.21994   1
   0   0  -8 44.0433 1.61939   1
   0   0  -8 41.4893 1.61826   2
   0   0   8 43.1870 1.53047   4
   0   0   8 41.4987 1.46036   3
  -1   0  -8 49.6676 2.01107   1
  -1   0  -8 53.3291 1.92868   2
   1   0   8 54.4288 1.88704   4
   1   0   8 51.5386 1.73806   3
  -2   0  -8 12.3463 0.75220   1
  -2   0  -8 12.2605 0.61560   2
   2   0   8 12.2871 0.65056   4
  -3   0  -8 249.693 8.93971   1
  -3   0  -8 248.616 8.20666   2
   3   0   8 252.568 7.61257   3
   3   0   8 254.442 8.41895   4
  -4   0  -8 5.88958 0.50820   2
  -4   0  -8 8.94479 0.82150   1
   4   0   8 7.18832 0.56597   3
   4   0   8 7.27098 0.64568   4
   5  -1  -8 0.27391 0.33934   3
   5  -1  -8 0.47486 0.31612   1
   5  -1  -8 0.66779 0.34535   2
  -5   1   8 0.44052 0.40528   4
   4  -1  -8 5.32865 0.54231   2
   4  -1  -8 4.00861 0.37460   1
  -4   1   8 3.70155 0.52017   3
  -4   1   8 4.31878 0.52803   4
   3  -1  -8 140.568 4.76627   2
   3  -1  -8 141.001 4.76488   1
   3  -1  -8 130.414 4.77909   1
  -3   1   8 136.967 4.79523   4
  -3   1   8 141.858 4.46134   3
   2  -1  -8 98.8811 3.25614   1
   2  -1  -8 92.8669 3.35201   2
   2  -1  -8 94.1819 3.26471   1
  -2   1   8 93.0953 3.29088   4
  -2   1   8 94.3939 3.11449   3
   1  -1  -8 89.2061 3.29969   2
   1  -1  -8 95.4135 3.24892   1
  -1   1   8 95.9394 3.22968   4
  -1   1   8 95.4481 3.24017   1
   0  -1  -8 58.1239 2.01017   1
   0   1   8 46.9607 1.96118   1
   0   1   8 56.7157 1.95739   4
   0   1   8 55.6570 1.82912   3
  -1  -1  -8 6.09870 0.43054   1
   1   1   8 5.46427 0.36372   4
   1   1   8 5.79793 0.34384   3
  -2  -1  -8 0.28784 0.24079   1
  -2  -1  -8 0.04915 0.17422   2
   2   1   8 0.25584 0.12247   3
   2   1   8 0.39598 0.19626   4
  -3  -1  -8 50.6717 2.17883   1
  -3  -1  -8 49.9665 1.92263   2
   3   1   8 48.3663 1.96771   4
   3   1   8 50.2339 1.72994   3
  -4  -1  -8 0.29462 0.27899   2
  -4  -1  -8 -0.2423 0.41508   1
   4   1   8 -0.4406 0.24578   3
   4   1   8 -0.2256 0.33364   4
   5  -2  -8 5.63568 0.71458   3
   5  -2  -8 5.92302 0.69723   2
  -5   2   8 5.90831 0.72537   4
   4  -2  -8 11.2405 0.76459   2
   4  -2  -8 10.7709 0.54928   1
  -4   2   8 11.2938 0.80133   4
  -4   2   8 11.6274 0.77033   3
   3  -2  -8 10.3156 0.66647   2
  -3   2   8 9.18712 0.63338   4
  -3   2   8 10.0427 0.67396   3
   2  -2  -8 73.4526 2.74022   2
  -2   2   8 76.1322 2.56349   3
   1  -2  -8 319.101 10.8652   2
  -1   2   8 344.874 10.9513   4
  -1   2   8 336.123 10.0439   3
   0  -2  -8 162.703 5.38385   2
   0  -2  -8 159.771 5.47862   1
   0   2   8 158.932 5.35487   4
   0   2   8 156.579 4.91486   3
   0   2   8 156.270 5.44090   1
  -1  -2  -8 0.21264 0.18401   1
  -1  -2  -8 0.18667 0.15516   2
   1   2   8 0.34231 0.11970   3
   1   2   8 0.40515 0.16070   4
  -2  -2  -8 2.09909 0.35495   1
  -2  -2  -8 2.32481 0.38977   2
   2   2   8 2.48405 0.36071   4
   2   2   8 2.01197 0.26421   3
  -3  -2  -8 33.1254 1.64383   1
  -3  -2  -8 33.1827 1.44237   2
   3   2   8 33.8399 1.48274   4
  -4  -2  -8 3.73219 0.72948   1
  -4  -2  -8 2.12748 0.39280   2
   4   2   8 1.78904 0.28458   3
   4   2   8 1.97250 0.47744   4
   5  -3  -8 0.31237 0.36831   3
   5  -3  -8 -0.0996 0.36570   2
  -5   3   8 0.53699 0.45516   4
   4  -3  -8 8.18534 0.70519   2
  -4   3   8 8.90515 0.74551   4
   3  -3  -8 11.9649 0.79032   2
  -3   3   8 12.9179 0.77054   3
  -3   3   8 12.8148 0.78913   4
   2  -3  -8 70.0406 2.57241   2
  -2   3   8 66.1219 2.51863   4
  -2   3   8 67.1371 2.38402   3
   1  -3  -8 5.35154 0.48802   2
  -1   3   8 5.37801 0.41609   4
  -1   3   8 5.35406 0.42218   3
   0  -3  -8 0.01694 0.17810   2
   0  -3  -8 0.36120 0.14422   1
   0   3   8 0.02217 0.16044   1
   0   3   8 0.53828 0.18282   4
  -1  -3  -8 0.42501 0.20167   2
  -1  -3  -8 0.26318 0.19031   1
   1   3   8 0.61072 0.15059   3
   1   3   8 0.58246 0.22506   4
  -2  -3  -8 1.04614 0.29640   1
  -2  -3  -8 1.29618 0.26313   2
   2   3   8 0.48448 0.25598   4
   2   3   8 0.87534 0.16385   3
  -3  -3  -8 0.30674 0.28383   2
  -3  -3  -8 0.12794 0.37836   1
   3   3   8 0.23046 0.19814   3
   3   3   8 -0.2544 0.28612   4
  -4  -3  -8 6.67917 0.98012   1
  -4  -3  -8 4.80527 0.76173   2
   4   3   8 5.55623 0.78304   4
   5  -4  -8 5.20557 0.71623   2
   5  -4  -8 6.38708 0.85341   3
  -5   4   8 4.38621 0.81685   4
   4  -4  -8 -0.0035 0.30878   3
   4  -4  -8 0.06650 0.30322   2
  -4   4   8 -0.0086 0.33838   4
   3  -4  -8 35.3935 1.55415   2
  -3   4   8 34.7085 1.56173   4
  -3   4   8 35.5208 1.51286   3
   2  -4  -8 72.5927 2.68608   2
  -2   4   8 71.7896 2.49385   3
  -2   4   8 67.7327 2.65283   4
   1  -4  -8 416.539 13.4295   2
  -1   4   8 408.316 12.3771   3
  -1   4   8 409.729 13.5455   4
   0  -4  -8 83.6073 3.01772   2
   0  -4  -8 81.5588 2.83346   1
   0   4   8 83.7496 2.69425   3
   0   4   8 73.0742 2.82698   1
   0   4   8 83.1169 2.95123   4
  -1  -4  -8 2.76591 0.36660   1
  -1  -4  -8 2.26347 0.37770   2
   1   4   8 2.26635 0.37130   4
   1   4   8 2.44438 0.31711   3
  -2  -4  -8 0.04363 0.26261   2
  -2  -4  -8 0.24341 0.29984   1
   2   4   8 -0.0984 0.18410   3
   2   4   8 -0.1792 0.25809   4
  -3  -4  -8 -0.1727 0.41277   1
  -3  -4  -8 0.08540 0.32387   2
   3   4   8 0.43263 0.38863   4
   4  -5  -8 0.22758 0.33806   3
   4  -5  -8 0.53682 0.35252   2
  -4   5   8 -0.0715 0.40732   4
   3  -5  -8 12.5601 0.84536   2
   3  -5  -8 12.1366 0.84572   3
  -3   5   8 12.4526 0.84977   4
   2  -5  -8 17.7201 1.01625   2
  -2   5   8 19.2468 0.98884   3
  -2   5   8 19.3798 1.00244   4
   1  -5  -8 0.50124 0.23052   2
  -1   5   8 0.72574 0.23446   3
  -1   5   8 0.53690 0.24235   4
   0  -5  -8 25.7569 1.28106   2
   0   5   8 25.4210 0.99877   1
   0   5   8 26.8979 1.11169   3
   0   5   8 26.8484 1.22522   4
  -1  -5  -8 9.39325 0.70176   2
  -1  -5  -8 8.35353 0.53399   1
   1   5   8 7.94953 0.63115   4
  -2  -5  -8 -0.1268 0.33608   1
  -2  -5  -8 0.37707 0.32278   2
   2   5   8 -0.0122 0.21828   3
   2   5   8 0.78863 0.31685   4
  -3  -5  -8 0.34862 0.39409   2
  -3  -5  -8 1.02153 0.47957   1
   3   5   8 0.24653 0.41643   4
   4  -6  -8 5.79874 0.81411   2
   4  -6  -8 6.66276 0.83789   3
  -4   6   8 5.47349 0.82477   4
   3  -6  -8 0.39849 0.35369   2
   3  -6  -8 0.26018 0.35111   3
  -3   6   8 0.35228 0.36355   4
   2  -6  -8 12.0178 0.85348   2
   2  -6  -8 11.5650 0.81461   3
  -2   6   8 12.5354 0.82490   4
   1  -6  -8 20.5513 1.13520   2
  -1   6   8 19.5666 1.06391   4
  -1   6   8 20.7157 1.00877   3
   0  -6  -8 6.76689 0.68026   2
   0   6   8 6.28956 0.57699   4
   0   6   8 6.03808 0.57384   3
  -1  -6  -8 11.5144 0.86630   2
  -1  -6  -8 12.0319 0.63011   1
   1   6   8 12.5614 0.82085   4
  -2  -6  -8 1.64958 0.41545   1
  -2  -6  -8 2.13350 0.47075   2
   2   6   8 2.70658 0.51115   4
   3  -7  -8 0.26688 0.35816   3
   3  -7  -8 0.30703 0.40737   2
  -3   7   8 -0.2657 0.41491   4
   2  -7  -8 2.38600 0.45117   2
  -2   7   8 2.73341 0.48740   4
   1  -7  -8 0.44000 0.35996   2
   1  -7  -8 -0.2257 0.30142   3
  -1   7   8 -0.2292 0.30001   4
   0  -7  -8 -0.2466 0.29945   3
   0  -7  -8 0.25001 0.36278   2
   0   7   8 0.13165 0.28922   4
  -1  -7  -8 8.10297 0.82903   2
   1   7   8 6.21219 0.69316   4
  -2  -7  -8 -0.5464 0.36430   1
  -2  -7  -8 0.31336 0.45261   2
   2  -8  -8 11.7574 1.04117   2
   2  -8  -8 12.2485 0.94549   3
  -2   8   8 12.5582 0.98267   4
   1  -8  -8 6.52552 0.73500   3
   1  -8  -8 4.31838 0.60462   2
  -1   8   8 4.65410 0.71001   4
   0  -8  -8 2.80248 0.39418   3
   0  -8  -8 2.64902 0.52374   2
   0   8   8 4.46301 0.72031   4
  -1 -11   9 0.92006 0.27523   3
  -1 -11   9 1.03593 0.48581   2
   0  11  -9 4.10226 0.73268   1
   0 -11   9 6.45007 0.63049   3
   0 -11   9 6.84606 0.95245   2
  -1  11  -9 -0.0914 0.40018   1
   1 -11   9 -0.3341 0.29876   3
   1 -11   9 0.65058 0.46825   2
   2 -11   9 0.36373 0.36387   3
   2 -11   9 0.60044 0.41674   2
  -2 -10   9 4.76340 0.85047   2
   1  10  -9 0.13405 0.36509   1
  -1 -10   9 1.28133 0.43951   2
  -1 -10   9 0.38110 0.22287   3
   0  10  -9 -0.1994 0.35148   1
   0 -10   9 0.23424 0.23091   3
   0 -10   9 0.27247 0.38878   2
  -1  10  -9 3.90916 0.66047   1
   1 -10   9 4.55421 0.56305   3
   1 -10   9 4.61459 0.68046   2
  -2  10  -9 0.41296 0.38948   4
  -2  10  -9 1.22819 0.44775   1
   2 -10   9 0.92596 0.31085   3
   2 -10   9 0.23946 0.37000   2
  -3  -9   9 -0.2245 0.46637   2
   2   9  -9 -0.1224 0.30202   1
  -2  -9   9 0.20269 0.39310   2
  -2  -9   9 0.20683 0.19409   3
   1   9  -9 0.90021 0.31548   1
  -1  -9   9 0.98204 0.36333   2
  -1  -9   9 1.09883 0.22091   3
   0   9  -9 2.20384 0.42291   1
   0  -9   9 4.09340 0.63496   2
   0  -9   9 3.36989 0.40780   3
  -1   9  -9 4.34080 0.57857   1
  -1   9  -9 4.43021 0.39230   4
   1  -9   9 4.61350 0.61949   2
   1  -9   9 4.71507 0.49855   3
  -2   9  -9 1.01169 0.35653   1
   2  -9   9 0.76322 0.32521   2
   2  -9   9 0.86135 0.27849   3
  -3   9  -9 0.10877 0.40815   1
  -3   9  -9 1.47041 0.39599   4
   3  -9   9 0.70975 0.31842   3
   4   8  -9 -0.0338 0.42922   1
  -4  -8   9 0.48640 0.51198   2
   3   8  -9 0.22251 0.22692   4
   3   8  -9 0.20617 0.32763   1
  -3  -8   9 0.63255 0.22964   3
  -3  -8   9 1.02265 0.42682   2
   2   8  -9 0.63377 0.27959   1
   2   8  -9 0.06029 0.14088   4
  -2  -8   9 0.05962 0.17281   3
  -2  -8   9 0.33315 0.33012   2
   1   8  -9 0.29195 0.25889   1
  -1  -8   9 0.57801 0.31757   2
  -1  -8   9 0.21570 0.16779   3
   0   8  -9 32.2219 1.56226   1
   0  -8   9 34.3140 1.32335   3
   0  -8   9 35.7569 1.53490   2
  -1   8  -9 58.1145 2.04992   4
  -1   8  -9 58.2101 2.44456   1
   1  -8   9 60.2382 2.28164   2
   1  -8   9 60.9662 2.11636   3
  -2   8  -9 10.9244 0.57986   4
  -2   8  -9 10.4805 0.83697   1
   2  -8   9 11.1884 0.71673   3
   2  -8   9 11.5564 0.64027   2
  -3   8  -9 0.26286 0.34232   4
  -3   8  -9 -0.0617 0.36156   1
   3  -8   9 0.31113 0.29594   3
   4   7  -9 0.53141 0.34895   4
   4   7  -9 -0.3813 0.40451   1
  -4  -7   9 -0.1136 0.26419   3
  -4  -7   9 0.44132 0.46150   2
   3   7  -9 4.08656 0.36624   4
   3   7  -9 3.55247 0.55269   1
  -3  -7   9 4.96201 0.72757   2
  -3  -7   9 5.51077 0.47036   3
   2   7  -9 2.27773 0.41034   1
   2   7  -9 1.54970 0.16350   4
  -2  -7   9 1.11424 0.30479   2
  -2  -7   9 1.47963 0.22928   3
   1   7  -9 2.51835 0.39223   1
  -1  -7   9 3.41408 0.35145   3
  -1  -7   9 3.20219 0.51072   2
   0   7  -9 1.12174 0.29808   1
   0  -7   9 1.67527 0.27054   3
   0  -7   9 1.67747 0.31617   2
  -1   7  -9 0.46560 0.24667   1
   1  -7   9 0.07759 0.22337   2
   1  -7   9 0.39704 0.17166   3
  -2   7  -9 11.2176 0.78004   1
   2  -7   9 11.6195 0.69336   3
  -3   7  -9 0.15997 0.35227   1
   3  -7   9 0.28756 0.23934   3
   3  -7   9 0.78792 0.29188   4
   4  -7   9 3.63234 0.53099   4
   4  -7   9 3.08735 0.45599   3
   5   6  -9 1.43531 0.58843   1
   5   6  -9 0.68327 0.46889   4
  -5  -6   9 -0.2309 0.54979   2
   4   6  -9 0.66176 0.29002   4
   4   6  -9 0.54645 0.36458   1
  -4  -6   9 0.22682 0.25553   3
  -4  -6   9 0.71195 0.39055   2
   3   6  -9 19.2066 1.04608   1
   3   6  -9 18.5451 0.75878   4
  -3  -6   9 18.8777 1.11244   2
  -3  -6   9 19.1065 0.85612   3
   2   6  -9 3.95882 0.44923   1
  -2  -6   9 3.63532 0.37172   3
  -2  -6   9 4.32417 0.55049   2
   1   6  -9 2.04598 0.36465   1
  -1  -6   9 2.74519 0.46271   2
  -1  -6   9 2.16703 0.30137   3
   0   6  -9 0.85627 0.22555   1
   0  -6   9 0.68866 0.16305   3
   0  -6   9 0.26340 0.21223   2
  -1   6  -9 88.6349 3.29212   1
   1  -6   9 85.6113 2.84789   3
   1  -6   9 83.8993 2.85157   4
   1  -6   9 90.3931 3.04165   2
   1  -6   9 82.5178 2.84851   4
  -2   6  -9 0.05521 0.16373   2
  -2   6  -9 0.03851 0.22508   1
   2  -6   9 -0.0380 0.16490   4
   2  -6   9 -0.0970 0.14290   3
  -3   6  -9 12.4955 0.91360   1
   3  -6   9 11.8511 0.70800   4
   3  -6   9 12.1513 0.74089   3
   4  -6   9 0.05163 0.36690   4
   4  -6   9 0.23407 0.28627   3
   5   5  -9 -0.8437 0.42826   4
   5   5  -9 0.55550 0.52807   1
  -5  -5   9 -0.4967 0.48913   2
  -5  -5   9 0.16386 0.32442   3
   4   5  -9 0.38213 0.31238   1
  -4  -5   9 -0.2641 0.36456   2
  -4  -5   9 -0.4162 0.23452   3
   3   5  -9 17.8841 0.72465   4
   3   5  -9 16.8796 0.95291   1
  -3  -5   9 18.3468 0.83800   3
  -3  -5   9 18.1185 1.04282   2
   2   5  -9 0.38064 0.18749   1
  -2  -5   9 0.26488 0.22023   2
  -2  -5   9 0.17578 0.14326   3
   1   5  -9 2.16813 0.32870   1
  -1  -5   9 1.63112 0.24700   3
  -1  -5   9 1.79201 0.30587   2
   0   5  -9 33.4371 1.48619   1
   0  -5   9 36.7868 1.31055   3
  -1   5  -9 0.24130 0.21114   1
   1  -5   9 -0.0134 0.10126   3
   1  -5   9 0.07892 0.08925   4
   1  -5   9 -0.0069 0.11504   4
  -2   5  -9 58.3858 2.32853   1
  -2   5  -9 56.2684 1.98967   2
   2  -5   9 54.6931 1.97868   4
   2  -5   9 53.8122 1.96225   3
  -3   5  -9 13.4299 0.92438   1
  -3   5  -9 12.6915 0.54318   2
   3  -5   9 11.7801 0.72274   3
   3  -5   9 13.3707 0.71615   4
   4  -5   9 0.79448 0.28546   3
   4  -5   9 1.09676 0.36836   4
   5   4  -9 2.63391 0.55820   1
   5   4  -9 2.35398 0.50386   4
  -5  -4   9 2.24673 0.51897   2
  -5  -4   9 1.94483 0.40839   3
   4   4  -9 0.22103 0.30711   1
  -4  -4   9 -0.2312 0.22687   3
  -4  -4   9 0.11288 0.31374   2
   3   4  -9 17.1511 0.74005   4
   3   4  -9 18.6882 0.94994   1
  -3  -4   9 17.4806 1.01568   2
  -3  -4   9 19.0010 0.84833   3
   2   4  -9 15.0738 0.76389   1
   2   4  -9 13.8790 0.51348   4
   2   4  -9 13.8162 0.51790   4
  -2  -4   9 12.5910 0.80532   2
  -2  -4   9 14.1537 0.66531   3
  -1  -4   9 7.08209 0.53099   2
  -1  -4   9 7.72404 0.43815   3
   0   4  -9 215.687 7.50337   1
   0  -4   9 212.791 6.52747   3
  -1   4  -9 146.917 5.21210   1
  -1   4  -9 152.410 4.87888   2
   1  -4   9 143.975 4.75187   4
   1  -4   9 139.606 4.52817   3
   1  -4   9 142.828 4.77805   4
  -2   4  -9 195.505 7.12536   1
  -2   4  -9 194.270 6.51288   2
   2  -4   9 204.259 6.59867   4
   2  -4   9 203.663 6.16316   3
  -3   4  -9 1.40786 0.25722   2
  -3   4  -9 1.77061 0.36007   1
   3  -4   9 1.67449 0.27627   4
   3  -4   9 1.48945 0.26030   3
   4  -4   9 0.41132 0.28191   3
   4  -4   9 1.08781 0.33604   4
   5   3  -9 0.21865 0.41354   1
   5   3  -9 0.84704 0.47989   4
  -5  -3   9 0.09318 0.32555   3
  -5  -3   9 0.13365 0.40783   2
   4   3  -9 3.96595 0.53053   1
  -4  -3   9 2.79141 0.45917   2
  -4  -3   9 2.53865 0.34579   3
   3   3  -9 7.38839 0.52830   1
  -3  -3   9 6.66402 0.39558   4
  -3  -3   9 5.91425 0.59206   2
  -3  -3   9 6.48306 0.49540   3
   2   3  -9 3.54305 0.30745   1
   2   3  -9 3.59749 0.21925   4
  -2  -3   9 3.55256 0.23063   4
  -2  -3   9 3.30439 0.43217   2
  -2  -3   9 3.71024 0.34779   3
   1   3  -9 15.2520 0.74198   1
  -1  -3   9 16.4736 0.71318   3
  -1  -3   9 15.0722 0.81117   2
   0   3  -9 21.2535 0.94892   2
   0   3  -9 22.3929 0.97208   1
   0  -3   9 21.8797 0.89043   3
   0  -3   9 21.6775 0.76080   4
  -1   3  -9 133.487 4.48562   2
  -1   3  -9 133.530 4.79038   1
   1  -3   9 132.373 4.16989   3
   1  -3   9 135.921 4.39398   4
   1  -3   9 130.133 4.43186   4
  -2   3  -9 8.49927 0.68859   1
  -2   3  -9 9.14341 0.48426   2
   2  -3   9 8.76332 0.46367   4
  -3   3  -9 3.01770 0.49706   1
  -3   3  -9 2.70226 0.29609   2
   3  -3   9 2.77725 0.38543   3
   3  -3   9 2.18514 0.37511   4
  -4   3  -9 1.73373 0.44705   1
   4  -3   9 1.23643 0.34623   4
   4  -3   9 0.69738 0.25191   3
   5   2  -9 1.52726 0.40735   1
   5   2  -9 0.80804 0.42055   2
  -5  -2   9 0.73685 0.34138   3
  -5  -2   9 0.89544 0.39014   4
   4   2  -9 18.4604 0.94774   1
   4   2  -9 16.5051 1.02100   2
  -4  -2   9 16.2938 0.90516   4
  -4  -2   9 17.6653 0.91966   3
   3   2  -9 9.19359 0.68423   2
   3   2  -9 8.92066 0.55280   1
  -3  -2   9 9.75242 0.51658   4
  -3  -2   9 8.79013 0.57597   3
   2   2  -9 8.79327 0.41493   4
   2   2  -9 9.44413 0.64004   2
   2   2  -9 9.91832 0.51986   1
  -2  -2   9 9.97295 0.56098   3
  -2  -2   9 9.42172 0.44139   4
   1   2  -9 24.9375 0.90073   4
   1   2  -9 26.4923 1.15087   2
   1   2  -9 25.3006 1.05623   1
  -1  -2   9 26.1306 1.01352   3
  -1  -2   9 25.0096 0.91449   4
   0   2  -9 60.5010 2.23678   1
   0   2  -9 61.8812 2.01769   4
   0   2  -9 56.9954 2.17970   2
   0  -2   9 58.8349 2.00475   4
   0  -2   9 58.9835 1.99761   3
  -1   2  -9 29.1299 1.20205   2
   1  -2   9 30.4932 1.14237   3
   1  -2   9 30.1450 1.11204   4
  -2   2  -9 527.086 17.8199   1
  -2   2  -9 530.636 16.6269   2
   2  -2   9 510.340 16.8704   4
   2  -2   9 510.911 15.4426   3
  -3   2  -9 31.3024 1.52807   1
  -3   2  -9 29.4406 1.16889   2
   3  -2   9 30.1468 1.29206   4
   3  -2   9 30.7996 1.22172   3
  -4   2  -9 9.37076 0.85409   1
   4  -2   9 8.35591 0.63163   3
   4  -2   9 6.42154 0.62366   4
   5   1  -9 0.08074 0.36033   2
   5   1  -9 0.80571 0.37239   1
  -5  -1   9 1.10710 0.41078   4
  -5  -1   9 0.23898 0.32141   3
   4   1  -9 70.3344 2.68049   2
   4   1  -9 70.6925 2.64603   1
  -4  -1   9 69.5231 2.49463   3
  -4  -1   9 66.9306 2.61662   4
   3   1  -9 41.9099 1.72644   2
   3   1  -9 40.3627 1.58864   1
  -3  -1   9 39.6850 1.56516   4
  -3  -1   9 41.5183 1.57667   3
   2   1  -9 56.8656 2.03536   1
   2   1  -9 52.5725 2.11680   2
  -2  -1   9 55.4840 1.93952   3
  -2  -1   9 55.1356 1.96906   4
   1   1  -9 38.0337 1.40053   4
   1   1  -9 40.1283 1.60874   2
   1   1  -9 40.0065 1.50951   1
  -1  -1   9 40.5169 1.41962   4
  -1  -1   9 40.0890 1.43990   3
   0   1  -9 16.7886 0.77172   1
   0  -1   9 17.2119 0.74833   3
   0  -1   9 17.1679 0.68268   4
  -1   1  -9 1.55124 0.24692   2
  -1   1  -9 1.43603 0.21851   1
   1  -1   9 1.29352 0.20722   3
   1  -1   9 1.37575 0.18792   4
  -2   1  -9 161.381 5.95258   1
  -2   1  -9 168.497 5.50243   2
   2  -1   9 165.118 5.10839   3
  -3   1  -9 0.29298 0.29324   1
  -3   1  -9 -0.1669 0.17163   2
   3  -1   9 0.09051 0.21710   4
   3  -1   9 -0.0494 0.21274   3
  -4   1  -9 2.40021 0.47504   1
   4  -1   9 1.95954 0.30455   3
   4  -1   9 2.23990 0.41353   4
   5   0  -9 3.69363 0.59158   1
  -5   0   9 3.46655 0.54774   4
   4   0  -9 7.58225 0.69999   2
   4   0  -9 7.65869 0.50119   1
  -4   0   9 8.03034 0.64086   4
  -4   0   9 7.29996 0.66975   3
   3   0  -9 47.4630 1.74928   1
   3   0  -9 46.0155 1.89635   2
  -3   0   9 46.4046 1.76867   3
   2   0  -9 290.126 9.40619   1
   2   0  -9 264.645 9.39954   1
   2   0  -9 279.264 9.14222   2
  -2   0   9 274.796 9.11779   4
  -2   0   9 276.140 8.43867   3
   1   0  -9 177.808 5.93418   1
   1   0  -9 168.709 5.82268   2
  -1   0   9 173.762 5.36180   3
  -1   0   9 165.592 5.92765   1
  -1   0   9 178.852 5.73753   4
   0   0  -9 0.21466 0.16374   2
   0   0  -9 0.41197 0.16057   1
   0   0   9 0.22194 0.09790   4
  -1   0  -9 8.66430 0.55529   2
  -1   0  -9 8.14662 0.52225   1
   1   0   9 9.02276 0.48862   3
   1   0   9 8.67624 0.46967   4
  -2   0  -9 53.3545 2.01142   2
  -2   0  -9 53.8773 2.20634   1
   2   0   9 54.3978 1.84970   3
   2   0   9 51.7679 1.99833   4
  -3   0  -9 8.87437 0.57859   2
  -3   0  -9 7.93312 0.76568   1
   3   0   9 8.86766 0.61579   4
   3   0   9 8.12781 0.56344   3
  -4   0  -9 1.28994 0.29950   2
  -4   0  -9 1.10631 0.42970   1
   4   0   9 1.19878 0.28049   3
   4   0   9 1.13704 0.38194   4
   5  -1  -9 1.57833 0.34623   1
   5  -1  -9 1.83749 0.41154   2
   5  -1  -9 1.22125 0.38612   3
  -5   1   9 1.50094 0.48560   4
   4  -1  -9 4.05458 0.36557   1
   4  -1  -9 4.20849 0.56192   2
  -4   1   9 3.83668 0.52940   3
  -4   1   9 3.91264 0.54256   4
   3  -1  -9 46.6999 1.90308   2
   3  -1  -9 45.7097 1.67678   1
  -3   1   9 46.6063 1.85964   4
  -3   1   9 46.4339 1.79667   3
   2  -1  -9 0.46555 0.10414   1
   2  -1  -9 0.79434 0.15929   1
   2  -1  -9 0.25832 0.19956   2
  -2   1   9 0.15020 0.16977   3
  -2   1   9 0.46060 0.15290   4
   1  -1  -9 1.80877 0.22071   1
   1  -1  -9 1.82589 0.31080   2
  -1   1   9 1.56946 0.23667   3
  -1   1   9 2.07497 0.21017   4
  -1   1   9 1.71338 0.18437   1
   0  -1  -9 3.72127 0.40561   2
   0  -1  -9 3.09164 0.30042   1
   0   1   9 3.57749 0.27443   4
   0   1   9 3.23718 0.31589   3
  -1  -1  -9 0.22481 0.18967   1
  -1  -1  -9 0.22529 0.16818   2
   1   1   9 0.01231 0.16418   4
   1   1   9 0.08669 0.14731   3
  -2  -1  -9 0.18522 0.26195   1
  -2  -1  -9 0.13615 0.20026   2
   2   1   9 -0.2386 0.19967   4
  -3  -1  -9 8.37439 0.63017   2
  -3  -1  -9 9.67195 0.81155   1
   3   1   9 7.87503 0.54993   3
   3   1   9 9.25646 0.66463   4
  -4  -1  -9 9.42756 1.00543   1
  -4  -1  -9 10.0179 0.73984   2
   4   1   9 7.73261 0.64758   3
   4   1   9 9.46272 0.83372   4
   5  -2  -9 -0.3426 0.35285   3
   5  -2  -9 0.00129 0.37585   2
  -5   2   9 -0.6795 0.44303   4
   4  -2  -9 19.8876 0.87488   1
   4  -2  -9 21.7012 1.13726   2
  -4   2   9 21.5451 1.14486   4
  -4   2   9 22.1722 1.12961   3
   3  -2  -9 69.1876 2.61085   2
  -3   2   9 67.4957 2.59318   4
  -3   2   9 67.2296 2.45661   3
   2  -2  -9 475.497 15.2726   2
  -2   2   9 450.879 14.1273   3
  -2   2   9 486.395 15.4252   4
   1  -2  -9 158.918 5.42823   2
  -1   2   9 157.652 4.97856   3
   0  -2  -9 7.15656 0.55222   2
   0  -2  -9 7.66967 0.43192   1
   0   2   9 7.34875 0.49043   3
   0   2   9 7.21992 0.46188   4
  -1  -2  -9 1.33377 0.27208   2
  -1  -2  -9 1.51734 0.23791   1
   1   2   9 1.63257 0.27734   4
   1   2   9 1.47684 0.22009   3
  -2  -2  -9 0.09588 0.29601   1
  -2  -2  -9 0.37395 0.23179   2
   2   2   9 0.21797 0.19107   3
   2   2   9 0.41842 0.25575   4
  -3  -2  -9 10.5127 0.78518   2
  -3  -2  -9 12.3298 0.94001   1
   3   2   9 12.5622 0.81523   4
   3   2   9 11.2305 0.65832   3
  -4  -2  -9 8.01355 0.77175   2
  -4  -2  -9 9.56431 0.98104   1
   4   2   9 9.13984 0.85169   4
   5  -3  -9 0.30115 0.40322   3
   5  -3  -9 -0.1875 0.40285   2
  -5   3   9 0.05770 0.46801   4
   4  -3  -9 4.02709 0.52181   2
  -4   3   9 3.66098 0.61190   4
  -4   3   9 4.09809 0.62002   3
   3  -3  -9 12.5619 0.85840   2
  -3   3   9 12.7130 0.80497   4
  -3   3   9 13.4578 0.82052   3
   2  -3  -9 -0.3515 0.23391   2
  -2   3   9 -0.0827 0.20013   4
  -2   3   9 -0.1539 0.19462   3
   1  -3  -9 62.0804 2.43926   2
  -1   3   9 63.5776 2.37508   4
  -1   3   9 65.1358 2.24982   3
   0  -3  -9 10.8089 0.52017   1
   0  -3  -9 10.2854 0.69040   2
   0   3   9 10.1404 0.60784   4
   0   3   9 11.0525 0.61768   3
  -1  -3  -9 -0.1553 0.21430   1
  -1  -3  -9 0.19046 0.22385   2
   1   3   9 0.17740 0.19001   3
   1   3   9 0.39494 0.22889   4
  -2  -3  -9 0.97314 0.28869   2
  -2  -3  -9 1.12148 0.31236   1
   2   3   9 0.62753 0.22593   3
   2   3   9 0.49237 0.26443   4
  -3  -3  -9 6.20723 0.68118   2
  -3  -3  -9 4.67321 0.80963   1
   3   3   9 6.50425 0.70950   4
   3   3   9 5.19145 0.51213   3
   4  -4  -9 -0.0389 0.34209   3
   4  -4  -9 -0.2465 0.34894   2
  -4   4   9 -0.0425 0.38096   4
   3  -4  -9 14.8371 0.94492   2
  -3   4   9 15.3624 0.91416   3
  -3   4   9 15.0109 0.90899   4
   2  -4  -9 38.6560 1.69621   2
  -2   4   9 40.0307 1.60393   3
  -2   4   9 38.5985 1.65819   4
   1  -4  -9 5.77449 0.56917   2
  -1   4   9 6.33514 0.52575   4
  -1   4   9 6.15932 0.52923   3
   0  -4  -9 47.8057 1.72673   1
   0  -4  -9 46.0099 1.96884   2
   0   4   9 48.7148 1.91449   4
   0   4   9 48.2731 1.75488   3
  -1  -4  -9 6.62337 0.49296   1
  -1  -4  -9 6.13345 0.61742   2
   1   4   9 6.67199 0.56863   4
   1   4   9 6.55040 0.52163   3
  -2  -4  -9 11.9070 0.86656   1
  -2  -4  -9 11.8824 0.84812   2
   2   4   9 10.7471 0.77346   4
  -3  -4  -9 7.01813 0.89825   1
  -3  -4  -9 5.82845 0.80355   2
   3   4   9 5.80339 0.80584   4
   4  -5  -9 -0.1385 0.39842   3
   4  -5  -9 -0.0943 0.38660   2
   3  -5  -9 1.40366 0.36803   2
  -3   5   9 2.19046 0.44037   4
  -3   5   9 2.46287 0.40592   3
   2  -5  -9 0.13694 0.27663   2
  -2   5   9 0.00457 0.24213   3
  -2   5   9 0.29449 0.25780   4
   1  -5  -9 0.18535 0.27273   2
  -1   5   9 0.13167 0.25843   3
  -1   5   9 -0.2274 0.23933   4
   0  -5  -9 18.1208 1.04290   2
   0   5   9 18.4772 0.91009   3
   0   5   9 17.6294 0.96913   4
  -1  -5  -9 1.38432 0.34476   2
  -1  -5  -9 0.96299 0.24929   1
   1   5   9 1.41180 0.31576   4
   1   5   9 1.23083 0.26788   3
  -2  -5  -9 3.13344 0.53329   2
  -2  -5  -9 4.41659 0.71679   1
   2   5   9 3.52417 0.54976   4
  -3  -5  -9 7.53407 0.98694   1
   3  -6  -9 17.1549 1.11116   2
   3  -6  -9 16.8641 1.08606   3
  -3   6   9 15.7112 1.07653   4
   2  -6  -9 13.6721 0.97241   2
  -2   6   9 14.0940 0.91381   4
  -2   6   9 14.5013 0.92487   3
   1  -6  -9 2.69143 0.44688   2
  -1   6   9 3.46154 0.49968   4
  -1   6   9 4.02463 0.60294   3
   0  -6  -9 40.2799 1.78829   2
   0   6   9 37.4072 1.52547   3
   0   6   9 37.8214 1.69556   4
  -1  -6  -9 12.6721 0.94928   2
  -1  -6  -9 11.9395 0.65899   1
   1   6   9 12.3394 0.73780   3
   1   6   9 10.9324 0.85492   4
  -2  -6  -9 -0.5339 0.36684   1
  -2  -6  -9 0.23869 0.42450   2
   2   6   9 -0.1859 0.40515   4
   3  -7  -9 2.34371 0.50099   2
   3  -7  -9 3.07131 0.49160   3
   2  -7  -9 14.5083 1.03769   3
   2  -7  -9 14.8694 1.08258   2
  -2   7   9 15.8265 1.03774   4
   1  -7  -9 0.13444 0.35613   3
   1  -7  -9 1.50573 0.43219   2
  -1   7   9 0.11657 0.31114   4
   0  -7  -9 6.57935 0.79381   2
   0   7   9 6.27287 0.70823   4
  -1  -7  -9 1.59584 0.48833   2
   1   7   9 1.57201 0.44402   4
  -1 -11  10 0.42754 0.52900   2
  -1 -11  10 0.21836 0.27975   3
   0 -11  10 1.04312 0.51587   2
   0 -11  10 1.14401 0.31458   3
   1 -11  10 0.66373 0.33534   3
   1 -11  10 0.34797 0.45856   2
  -2 -10  10 1.06061 0.49756   2
  -2 -10  10 0.47049 0.25767   3
  -1 -10  10 9.31129 1.00230   2
  -1 -10  10 7.11662 0.60737   3
   0  10 -10 24.0311 1.32127   1
   0 -10  10 22.3805 1.06896   3
   0 -10  10 23.1648 1.31469   2
  -1  10 -10 6.07331 0.75051   1
   1 -10  10 5.26803 0.76019   2
   1 -10  10 5.35214 0.60055   3
   2 -10  10 0.36269 0.39655   2
   2 -10  10 0.14659 0.30168   3
   3   9 -10 0.33935 0.39022   1
  -3  -9  10 -0.2671 0.27344   3
  -3  -9  10 0.65123 0.48706   2
   2   9 -10 0.64127 0.34356   1
  -2  -9  10 1.28847 0.26387   3
  -2  -9  10 0.95191 0.44624   2
   1   9 -10 0.92171 0.35611   1
  -1  -9  10 0.82333 0.37641   2
  -1  -9  10 0.66061 0.23554   3
   0   9 -10 0.70184 0.30718   1
   0  -9  10 1.00611 0.35453   2
   0  -9  10 0.22607 0.21392   3
  -1   9 -10 4.75069 0.64222   1
   1  -9  10 3.72155 0.51667   2
  -2   9 -10 -0.0448 0.41166   1
   2  -9  10 -0.1733 0.31034   2
   2  -9  10 -0.0714 0.24316   3
   4   8 -10 1.75347 0.52884   1
   3   8 -10 0.27424 0.33454   1
  -3  -8  10 -0.3350 0.23202   3
  -3  -8  10 0.37701 0.43740   2
   2   8 -10 0.09289 0.31831   1
  -2  -8  10 -0.0853 0.19668   3
  -2  -8  10 0.11817 0.38000   2
   1   8 -10 0.96228 0.31848   1
  -1  -8  10 1.18466 0.35742   2
  -1  -8  10 0.74949 0.22814   3
   0   8 -10 29.4130 1.42329   1
   0  -8  10 30.0599 1.39371   2
   0  -8  10 28.8433 1.20003   3
  -1   8 -10 0.68841 0.31051   1
   1  -8  10 0.42973 0.20587   3
   1  -8  10 -0.0315 0.28114   2
  -2   8 -10 6.28676 0.70585   1
   2  -8  10 6.57127 0.59130   3
   2  -8  10 7.00482 0.44248   4
  -3   8 -10 0.13981 0.42286   1
   3  -8  10 -0.2315 0.29263   3
   3  -8  10 -0.1193 0.32242   4
   4   7 -10 2.97835 0.53651   1
  -4  -7  10 2.39081 0.36435   3
  -4  -7  10 3.03756 0.61335   2
   3   7 -10 0.30562 0.29921   1
  -3  -7  10 -0.0282 0.21938   3
  -3  -7  10 0.50632 0.39223   2
   2   7 -10 0.41045 0.25455   1
  -2  -7  10 0.17257 0.18519   3
  -2  -7  10 0.25803 0.33001   2
   1   7 -10 11.2285 0.73928   1
  -1  -7  10 11.4862 0.62205   3
  -1  -7  10 10.3076 0.76620   2
   0   7 -10 0.97711 0.28717   1
   0  -7  10 0.35181 0.25160   2
   0  -7  10 0.67728 0.19345   3
  -1   7 -10 23.2763 1.22724   1
   1  -7  10 24.4969 1.13595   2
   1  -7  10 24.2229 1.05252   3
  -2   7 -10 8.65982 0.52737   2
  -2   7 -10 8.71212 0.73529   1
   2  -7  10 8.42858 0.60149   3
   2  -7  10 9.10854 0.47728   4
   3  -7  10 -0.0646 0.29491   4
   3  -7  10 -0.2705 0.27067   3
   4   6 -10 2.85302 0.50000   1
  -4  -6  10 3.90037 0.55223   3
  -4  -6  10 2.69012 0.57288   2
   3   6 -10 3.56612 0.51990   1
   3   6 -10 3.10278 0.29026   4
  -3  -6  10 2.23744 0.45483   2
  -3  -6  10 3.87347 0.45737   3
   2   6 -10 0.43195 0.23860   1
  -2  -6  10 0.61239 0.29482   2
  -2  -6  10 0.32047 0.18012   3
   1   6 -10 72.9357 2.81232   1
  -1  -6  10 72.5445 2.76587   2
  -1  -6  10 71.2607 2.42461   3
   0   6 -10 81.0626 3.08427   1
   0  -6  10 79.5781 2.94400   2
   0  -6  10 79.1742 2.66611   3
  -1   6 -10 131.217 4.93230   1
   1  -6  10 133.988 4.29227   3
   1  -6  10 137.496 4.60069   2
  -2   6 -10 1.33099 0.33235   1
  -2   6 -10 1.44937 0.21231   2
   2  -6  10 1.57788 0.25827   3
   2  -6  10 1.46355 0.25071   4
  -3   6 -10 0.75699 0.39143   1
   3  -6  10 0.64502 0.24424   3
   3  -6  10 1.17256 0.29294   4
   4  -6  10 2.40774 0.46041   4
   5   5 -10 0.01455 0.46776   4
   5   5 -10 1.10638 0.49039   1
  -5  -5  10 0.48486 0.36704   3
  -5  -5  10 0.44356 0.54442   2
   4   5 -10 -0.0065 0.33682   1
  -4  -5  10 -0.1892 0.38423   2
  -4  -5  10 -0.0490 0.26311   3
   3   5 -10 0.48361 0.23770   1
   3   5 -10 0.07104 0.16375   4
  -3  -5  10 0.26863 0.20025   3
   2   5 -10 0.99407 0.25551   1
  -2  -5  10 0.60079 0.17351   3
  -2  -5  10 0.38532 0.26989   2
   1   5 -10 6.45008 0.50616   1
  -1  -5  10 6.37292 0.44736   3
  -1  -5  10 6.58605 0.57862   2
   0   5 -10 79.3527 3.07586   1
   0  -5  10 83.8842 2.96575   2
   0  -5  10 80.6413 2.69603   3
  -1   5 -10 16.0069 0.89732   1
   1  -5  10 15.6866 0.75706   3
   1  -5  10 14.2642 0.57238   4
   1  -5  10 15.1126 0.57186   4
  -2   5 -10 5.09072 0.58292   1
  -2   5 -10 5.58095 0.39950   2
   2  -5  10 6.27333 0.35729   4
   2  -5  10 6.42477 0.48414   3
  -3   5 -10 2.00972 0.43414   1
   3  -5  10 2.53680 0.37414   4
   3  -5  10 2.14433 0.31245   3
   4  -5  10 4.88013 0.64844   4
   4  -5  10 5.14430 0.63620   3
   5   4 -10 7.98816 0.85436   1
   5   4 -10 6.95360 0.79516   4
  -5  -4  10 6.32006 0.77578   3
  -5  -4  10 8.38780 1.04751   2
   4   4 -10 3.62036 0.55304   4
   4   4 -10 2.37435 0.43385   1
  -4  -4  10 3.13118 0.49100   3
  -4  -4  10 1.59946 0.39999   2
   3   4 -10 11.0786 0.56073   4
   3   4 -10 13.2736 0.76187   1
  -3  -4  10 12.4282 0.69371   3
  -3  -4  10 12.5659 0.84778   2
   2   4 -10 2.93483 0.38888   1
  -2  -4  10 2.61910 0.40359   2
  -2  -4  10 2.59618 0.34206   3
   1   4 -10 13.5928 0.75031   1
  -1  -4  10 15.0778 0.82830   2
  -1  -4  10 14.7358 0.69714   3
   0   4 -10 11.4310 0.68177   2
   0   4 -10 11.7123 0.68538   1
   0  -4  10 11.8917 0.62334   3
  -1   4 -10 521.536 16.6917   1
   1  -4  10 471.957 15.6923   4
   1  -4  10 474.413 14.5119   3
   1  -4  10 479.931 15.7259   4
  -2   4 -10 43.6625 1.65925   2
  -2   4 -10 46.1366 1.98146   1
   2  -4  10 44.8732 1.62937   4
   2  -4  10 44.3885 1.66157   3
  -3   4 -10 10.7070 0.54840   2
  -3   4 -10 11.1255 0.86749   1
   3  -4  10 10.4708 0.64463   4
   3  -4  10 11.5197 0.68897   3
   4  -4  10 6.00301 0.64924   4
   4  -4  10 7.49302 0.67853   3
   5   3 -10 19.0677 1.18245   1
   5   3 -10 19.8135 1.12740   4
   5   3 -10 18.7364 1.23883   2
  -5  -3  10 17.0021 1.07321   3
   4   3 -10 13.7196 0.75451   4
   4   3 -10 11.7127 0.82421   1
  -4  -3  10 12.2209 0.78300   3
  -4  -3  10 12.2813 0.93484   2
   3   3 -10 12.2353 0.72288   1
  -3  -3  10 12.2532 0.58718   4
  -3  -3  10 13.3272 0.85488   2
  -3  -3  10 12.7813 0.72477   3
   2   3 -10 8.11793 0.36823   4
  -2  -3  10 8.48474 0.63976   2
  -2  -3  10 8.64911 0.38861   4
  -2  -3  10 8.60762 0.54871   3
   1   3 -10 8.40421 0.60048   2
   1   3 -10 8.56143 0.50153   1
  -1  -3  10 8.58915 0.51178   3
   0   3 -10 0.98766 0.21066   2
   0  -3  10 0.86752 0.19110   3
   0  -3  10 1.40243 0.16831   4
   0  -3  10 1.01732 0.10547   4
  -1   3 -10 252.475 8.71841   1
   1  -3  10 246.722 8.13334   4
   1  -3  10 249.195 7.59855   3
  -2   3 -10 0.16220 0.16217   2
  -2   3 -10 0.08738 0.24782   1
   2  -3  10 0.18975 0.15547   4
   2  -3  10 -0.1149 0.15411   3
  -3   3 -10 1.30765 0.20399   2
  -3   3 -10 1.14172 0.34960   1
   3  -3  10 1.25109 0.25211   3
   3  -3  10 1.40071 0.28897   4
  -4   3 -10 0.29060 0.44986   1
   4  -3  10 0.30347 0.28021   3
   4  -3  10 -0.3132 0.33233   4
   5   2 -10 3.94568 0.70447   1
   5   2 -10 2.76456 0.51634   2
  -5  -2  10 2.37194 0.47758   4
  -5  -2  10 2.36878 0.43909   3
   4   2 -10 18.8227 0.99145   1
   4   2 -10 18.6613 1.10069   2
  -4  -2  10 18.1764 0.98244   3
  -4  -2  10 18.0726 0.95472   4
   3   2 -10 110.500 3.93851   2
  -3  -2  10 110.207 3.59470   3
  -3  -2  10 104.945 3.72919   4
   2   2 -10 101.022 3.60715   1
   2   2 -10 102.086 3.62986   2
  -2  -2  10 98.0247 3.39277   4
  -2  -2  10 100.871 3.29848   3
   1   2 -10 0.08764 0.14977   1
   1   2 -10 0.04351 0.11321   4
   1   2 -10 0.01130 0.18211   2
  -1  -2  10 0.00646 0.09850   4
  -1  -2  10 0.08570 0.14563   3
   0   2 -10 6.32137 0.34334   4
   0   2 -10 6.66392 0.49945   2
   0   2 -10 6.47388 0.43425   1
   0  -2  10 6.72759 0.31199   4
   0  -2  10 6.63940 0.43741   3
  -1   2 -10 58.4826 2.26238   2
  -1   2 -10 62.8599 2.40068   1
   1  -2  10 61.3421 2.08924   3
   1  -2  10 59.2551 2.11683   4
  -2   2 -10 23.2320 1.21600   1
   2  -2  10 23.3752 0.99220   3
  -3   2 -10 3.36374 0.55849   1
  -3   2 -10 2.81777 0.36216   2
   3  -2  10 2.86832 0.43826   3
   3  -2  10 3.32150 0.41271   4
  -4   2 -10 4.67031 0.79781   1
   4  -2  10 3.09210 0.57823   4
   4  -2  10 3.61601 0.59963   3
   5   1 -10 0.95265 0.42361   2
   5   1 -10 1.23455 0.37329   1
  -5  -1  10 0.42848 0.40721   4
  -5  -1  10 0.61463 0.37080   3
   4   1 -10 19.2565 1.10975   2
   4   1 -10 19.1013 0.95293   1
  -4  -1  10 19.7905 1.03789   3
  -4  -1  10 18.6926 1.00914   4
   3   1 -10 0.98790 0.29563   2
   3   1 -10 1.25829 0.19766   1
  -3  -1  10 1.17168 0.22260   4
  -3  -1  10 1.04364 0.24055   3
   2   1 -10 4.64978 0.36213   1
   2   1 -10 4.48095 0.48571   2
  -2  -1  10 5.71120 0.42890   3
  -2  -1  10 5.37114 0.33267   4
   1   1 -10 1.54002 0.24372   1
   1   1 -10 1.93516 0.33169   2
  -1  -1  10 1.93234 0.28422   3
  -1  -1  10 1.67439 0.18130   4
   0   1 -10 4.33665 0.41832   2
   0   1 -10 4.60916 0.35733   1
   0  -1  10 4.13836 0.36332   3
   0  -1  10 4.04586 0.26320   4
  -1   1 -10 0.49624 0.23111   1
  -1   1 -10 0.34550 0.18733   2
   1  -1  10 0.34593 0.13399   4
   1  -1  10 0.44318 0.16623   3
  -2   1 -10 6.13623 0.58950   1
  -2   1 -10 5.67542 0.47054   2
   2  -1  10 5.87454 0.45506   3
   2  -1  10 5.49053 0.43151   4
  -3   1 -10 18.4557 0.90061   2
  -3   1 -10 17.8315 1.14224   1
   3  -1  10 19.5442 0.95321   4
   3  -1  10 18.6229 0.88638   3
  -4   1 -10 0.72236 0.44708   1
   4  -1  10 0.15073 0.34938   4
   4  -1  10 0.30432 0.29045   3
   5   0 -10 6.83154 0.81357   2
   5   0 -10 4.63170 0.63155   1
  -5   0  10 4.10884 0.74306   4
  -5   0  10 5.49020 0.74292   3
   4   0 -10 33.2116 1.53717   2
   4   0 -10 31.0345 1.31068   1
  -4   0  10 33.9573 1.45742   3
  -4   0  10 31.7253 1.45389   4
   3   0 -10 243.999 8.19607   1
   3   0 -10 239.661 8.05239   2
  -3   0  10 236.704 8.03397   4
  -3   0  10 238.127 7.46085   3
   2   0 -10 107.799 3.65081   1
   2   0 -10 99.9148 3.72637   2
  -2   0  10 105.640 3.45245   3
  -2   0  10 104.470 3.60335   4
   1   0 -10 1.22928 0.16819   1
   1   0 -10 0.76411 0.20211   2
  -1   0  10 1.27440 0.18461   4
  -1   0  10 1.44954 0.23144   3
   0   0 -10 2.57847 0.31803   1
   0   0 -10 2.99281 0.37735   2
   0   0  10 1.82382 0.31381   3
   0   0  10 2.19916 0.21839   4
  -1   0 -10 1.11166 0.23574   2
   1   0  10 0.94703 0.20339   3
  -2   0 -10 21.5606 1.16182   1
  -2   0 -10 22.3648 1.05200   2
   2   0  10 21.5938 1.00483   4
   2   0  10 22.2564 0.94432   3
  -3   0 -10 26.6059 1.41105   1
  -3   0 -10 25.5769 1.16629   2
   3   0  10 25.6263 1.19568   4
   3   0  10 25.0681 1.09210   3
  -4   0 -10 1.36236 0.51136   1
   4   0  10 0.89544 0.33105   3
   4   0  10 1.46746 0.43924   4
   5  -1 -10 1.11477 0.43230   2
  -5   1  10 0.51603 0.46404   4
   4  -1 -10 3.10735 0.46533   2
   4  -1 -10 3.39616 0.36687   1
  -4   1  10 3.81615 0.61165   3
  -4   1  10 3.62211 0.57150   4
   3  -1 -10 -0.0348 0.13296   1
  -3   1  10 -0.1959 0.21689   3
  -3   1  10 -0.3620 0.23941   4
   2  -1 -10 78.6669 2.81018   1
   2  -1 -10 82.2559 3.03521   2
  -2   1  10 83.4322 2.80804   3
   1  -1 -10 1.31117 0.25113   1
   1  -1 -10 1.53428 0.28154   2
  -1   1  10 2.05720 0.34011   3
  -1   1  10 1.38639 0.21155   1
   0  -1 -10 0.05798 0.21886   2
   0  -1 -10 -0.0660 0.16760   1
   0   1  10 -0.2505 0.15123   3
  -1  -1 -10 0.03673 0.20912   2
  -1  -1 -10 0.20032 0.22269   1
   1   1  10 -0.0742 0.17299   4
  -2  -1 -10 15.1116 0.86314   2
  -2  -1 -10 15.0369 0.93565   1
   2   1  10 15.8371 0.75277   3
   2   1  10 15.0626 0.82564   4
  -3  -1 -10 1.05258 0.28849   2
  -3  -1 -10 1.16353 0.41313   1
   3   1  10 0.63634 0.25726   3
   3   1  10 1.51615 0.34195   4
  -4  -1 -10 1.00086 0.57713   1
  -4  -1 -10 2.16476 0.42034   2
   4   1  10 4.15298 0.75963   4
   5  -2 -10 0.16715 0.44268   3
   5  -2 -10 -0.1031 0.42405   2
  -5   2  10 -0.0776 0.47468   4
   4  -2 -10 8.56154 0.79362   2
  -4   2  10 7.85356 0.74101   3
  -4   2  10 7.26866 0.72999   4
   3  -2 -10 29.2718 1.42195   2
  -3   2  10 30.9933 1.39832   4
  -3   2  10 31.2823 1.37186   3
   2  -2 -10 1.11839 0.29404   2
  -2   2  10 1.21755 0.27668   4
  -2   2  10 0.86590 0.24279   3
   1  -2 -10 85.9979 3.20904   2
  -1   2  10 86.7053 3.10144   4
  -1   2  10 88.0001 2.93876   3
   0  -2 -10 17.7502 0.94481   2
   0  -2 -10 16.0178 0.77420   1
   0   2  10 17.3449 0.83568   4
   0   2  10 17.6569 0.83833   3
  -1  -2 -10 43.0168 1.74348   1
  -1  -2 -10 42.2069 1.79758   2
   1   2  10 43.7407 1.73059   4
   1   2  10 43.2781 1.59115   3
  -2  -2 -10 24.3534 1.28219   1
  -2  -2 -10 25.6684 1.23360   2
   2   2  10 24.2576 1.04669   3
   2   2  10 25.5117 1.20698   4
  -3  -2 -10 -0.4799 0.32114   2
  -3  -2 -10 0.80867 0.43000   1
   3   2  10 0.14295 0.26938   3
   4  -3 -10 0.68660 0.40021   2
  -4   3  10 1.22300 0.41431   4
  -4   3  10 0.63233 0.36255   3
  -3   3  10 0.62572 0.29812   4
  -3   3  10 1.17885 0.31621   3
   2  -3 -10 0.79202 0.28892   2
  -2   3  10 0.16577 0.24237   3
  -2   3  10 0.66515 0.26068   4
   1  -3 -10 18.3591 1.02686   2
  -1   3  10 19.7605 0.96188   3
  -1   3  10 20.0121 0.96710   4
   0  -3 -10 0.09213 0.18994   1
   0  -3 -10 -0.0236 0.22727   2
   0   3  10 -0.2284 0.19256   4
   0   3  10 -0.0642 0.20370   3
  -1  -3 -10 5.14036 0.58379   2
  -1  -3 -10 3.70260 0.46245   1
   1   3  10 4.06255 0.48683   3
   1   3  10 4.28488 0.47919   4
  -2  -3 -10 35.0778 1.61423   1
  -2  -3 -10 34.5291 1.56635   2
   2   3  10 32.9193 1.51933   4
   2   3  10 34.6750 1.33598   3
  -3  -3 -10 2.73807 0.56563   1
   3   3  10 3.63941 0.58211   4
   3   3  10 2.84815 0.38572   3
   4  -4 -10 18.5037 1.15248   3
   4  -4 -10 17.1703 1.13045   2
  -4   4  10 16.6921 1.13126   4
   3  -4 -10 14.7898 0.96668   2
  -3   4  10 14.7114 0.92207   4
  -3   4  10 13.4792 0.92738   3
   2  -4 -10 2.79926 0.42899   2
  -2   4  10 2.71225 0.44505   4
  -2   4  10 3.73890 0.53142   3
   1  -4 -10 79.6096 3.12341   2
  -1   4  10 82.7708 2.85583   3
  -1   4  10 83.7797 3.06291   4
   0  -4 -10 34.9849 1.63003   2
   0  -4 -10 34.5620 1.31666   1
   0   4  10 36.0028 1.53855   4
   0   4  10 36.8797 1.44095   3
  -1  -4 -10 0.26368 0.25689   1
  -1  -4 -10 0.38477 0.31463   2
   1   4  10 0.52605 0.25974   4
   1   4  10 0.35601 0.26200   3
  -2  -4 -10 0.58027 0.37988   1
  -2  -4 -10 0.53140 0.36263   2
   2   4  10 0.74229 0.34291   4
   2   4  10 1.34672 0.31080   3
  -3  -4 -10 0.50785 0.51969   1
   4  -5 -10 3.34146 0.56439   2
  -4   5  10 2.38632 0.59536   4
   3  -5 -10 21.2446 1.26711   2
  -3   5  10 21.7148 1.23352   4
  -3   5  10 22.1369 1.20767   3
   2  -5 -10 2.06544 0.39989   2
  -2   5  10 2.49788 0.37329   3
  -2   5  10 2.71910 0.48149   4
   1  -5 -10 11.0246 0.81488   2
  -1   5  10 9.56693 0.72524   4
  -1   5  10 10.3273 0.75579   3
   0  -5 -10 7.52406 0.75241   2
   0   5  10 7.90964 0.66588   3
   0   5  10 7.61987 0.64373   4
  -1  -5 -10 2.80090 0.48312   2
  -1  -5 -10 2.49143 0.31920   1
   1   5  10 2.49122 0.36241   3
   1   5  10 1.70509 0.42520   4
  -2  -5 -10 3.43544 0.54103   1
  -2  -5 -10 3.85507 0.55410   2
   3  -6 -10 1.88790 0.49770   2
   3  -6 -10 1.05318 0.43933   3
  -3   6  10 1.22867 0.47116   4
   2  -6 -10 5.71034 0.78398   2
  -2   6  10 5.55428 0.68071   4
  -2   6  10 4.47151 0.73969   3
   1  -6 -10 4.49976 0.72214   2
  -1   6  10 3.49275 0.58304   4
  -1   6  10 4.53725 0.69245   3
   0  -6 -10 0.68538 0.38251   2
   0   6  10 -0.0566 0.31866   4
   0   6  10 0.09178 0.34003   3
  -1  -6 -10 2.21831 0.48319   2
   1   6  10 2.25908 0.45177   4
   1   6  10 1.70586 0.37082   3
  -1   7  10 1.68999 0.41825   4
   0   7  10 2.90916 0.46595   3
   0 -11  11 1.72919 0.56261   2
   0 -11  11 1.61970 0.35034   3
  -2 -10  11 1.17492 0.54320   2
  -1 -10  11 7.34489 1.02741   2
  -1 -10  11 5.79685 0.61337   3
   0 -10  11 0.00516 0.44789   2
   0 -10  11 0.90178 0.28811   3
   1 -10  11 1.49480 0.45368   2
   1 -10  11 0.84919 0.30646   3
   2 -10  11 -0.0888 0.39921   2
   3   9 -11 0.32837 0.43513   1
  -3  -9  11 0.23554 0.56757   2
  -3  -9  11 -0.4569 0.28908   3
   2   9 -11 1.81265 0.42173   1
  -2  -9  11 1.54240 0.28105   3
  -2  -9  11 1.94551 0.50500   2
   1   9 -11 0.29201 0.35488   1
  -1  -9  11 0.26245 0.41276   2
  -1  -9  11 -0.0348 0.23937   3
   0   9 -11 3.03644 0.56764   1
   0  -9  11 2.54076 0.49616   2
   1  -9  11 3.57745 0.49731   2
   1  -9  11 3.06498 0.52170   3
   2  -9  11 0.39757 0.30691   3
   3   8 -11 0.50859 0.36013   1
  -3  -8  11 -0.2410 0.41498   2
  -3  -8  11 -0.2498 0.26767   3
   2   8 -11 14.5592 0.94642   1
  -2  -8  11 14.4001 1.03600   2
  -2  -8  11 14.8652 0.77716   3
   1   8 -11 26.5562 1.38135   1
  -1  -8  11 26.9357 1.40340   2
  -1  -8  11 26.2275 1.13326   3
   0   8 -11 34.4546 1.66920   1
   0  -8  11 35.8199 1.63510   2
   0  -8  11 36.9187 1.43674   3
  -1   8 -11 1.28714 0.37405   1
   1  -8  11 0.98655 0.32819   2
   1  -8  11 0.79077 0.23830   3
  -2   8 -11 0.16180 0.28754   2
   2  -8  11 -0.0266 0.23886   3
   3  -8  11 1.79916 0.38133   3
   4   7 -11 -0.0658 0.38090   1
  -4  -7  11 0.49641 0.50985   2
  -4  -7  11 0.23677 0.31444   3
   3   7 -11 0.73341 0.34271   1
  -3  -7  11 -0.5518 0.36822   2
   2   7 -11 2.10463 0.38978   1
  -2  -7  11 1.31898 0.27788   3
  -2  -7  11 1.00558 0.38220   2
   1   7 -11 27.1077 1.35361   1
  -1  -7  11 29.1091 1.16043   3
  -1  -7  11 26.1173 1.35461   2
   0   7 -11 11.4591 0.80144   1
   0  -7  11 12.3460 0.70258   3
   0  -7  11 12.3163 0.83550   2
  -1   7 -11 7.42226 0.69055   1
   1  -7  11 7.43340 0.64464   2
   1  -7  11 7.47914 0.55077   3
  -2   7 -11 1.36209 0.41592   1
  -2   7 -11 1.29079 0.30343   2
   2  -7  11 1.66166 0.30848   3
   3  -7  11 10.8022 0.77916   3
   3  -7  11 9.94197 0.65890   4
   4   6 -11 4.03136 0.69620   1
  -4  -6  11 4.03983 0.63169   2
  -4  -6  11 4.87267 0.60369   3
   3   6 -11 0.45253 0.29120   1
  -3  -6  11 0.00813 0.23760   3
  -3  -6  11 -0.6141 0.35358   2
   2   6 -11 1.50719 0.31523   1
  -2  -6  11 1.33888 0.23647   3
  -2  -6  11 1.11087 0.35915   2
   1   6 -11 0.63147 0.25437   1
  -1  -6  11 0.38280 0.19086   3
  -1  -6  11 0.50482 0.27881   2
   0   6 -11 187.401 6.69159   1
   0  -6  11 185.558 6.35280   2
   0  -6  11 187.922 5.83802   3
  -1   6 -11 21.0899 1.03918   2
  -1   6 -11 21.0017 1.14026   1
   1  -6  11 22.5338 0.99354   3
  -2   6 -11 6.90955 0.68370   1
   2  -6  11 5.62101 0.36312   4
   2  -6  11 6.11839 0.49901   3
   3  -6  11 3.46309 0.49031   4
   3  -6  11 5.20608 0.57027   3
   4   5 -11 1.23081 0.30052   4
   4   5 -11 0.55011 0.37925   1
  -4  -5  11 0.27141 0.41437   2
  -4  -5  11 1.25877 0.30107   3
   3   5 -11 0.31392 0.15732   4
   3   5 -11 0.84475 0.28608   1
  -3  -5  11 -0.1625 0.32324   2
  -3  -5  11 0.69390 0.22353   3
   2   5 -11 2.42903 0.43465   1
  -2  -5  11 1.98886 0.28991   3
  -2  -5  11 1.64189 0.36637   2
   1   5 -11 -0.1395 0.22159   1
  -1  -5  11 -0.0296 0.24651   2
  -1  -5  11 0.04192 0.15091   3
   0   5 -11 149.632 5.48584   1
   0   5 -11 162.267 5.27503   2
   0  -5  11 144.766 4.79842   3
  -1   5 -11 0.22298 0.26686   1
  -1   5 -11 0.34005 0.21580   2
   1  -5  11 0.64802 0.11058   4
   1  -5  11 0.59891 0.19465   3
  -2   5 -11 -0.2132 0.29592   1
   2  -5  11 0.08985 0.16200   4
   2  -5  11 0.18816 0.17276   3
  -3   5 -11 -0.0887 0.37012   1
   3  -5  11 -0.0168 0.25543   4
   3  -5  11 0.35413 0.21860   3
   4  -5  11 4.63467 0.65412   4
   4  -5  11 6.79661 0.73398   3
   5   4 -11 4.22545 0.65815   1
   5   4 -11 5.55851 0.78293   4
  -5  -4  11 4.69331 0.79128   3
   4   4 -11 20.6667 1.16090   1
  -4  -4  11 21.4348 1.07802   3
  -4  -4  11 23.3151 1.32500   2
   3   4 -11 28.7406 1.11645   4
   3   4 -11 30.6998 1.38784   1
  -3  -4  11 30.3284 1.27972   3
  -3  -4  11 31.5338 1.50328   2
   2   4 -11 1.06429 0.27345   1
  -2  -4  11 1.12011 0.22954   3
  -2  -4  11 1.15820 0.31658   2
   1   4 -11 0.81592 0.23422   2
   1   4 -11 0.83419 0.24139   1
  -1  -4  11 0.52740 0.21354   3
   0   4 -11 50.9513 2.09800   2
   0   4 -11 56.1712 2.17519   1
   0  -4  11 55.7473 1.94489   3
  -1   4 -11 34.2770 1.46666   2
  -1   4 -11 34.8119 1.58404   1
   1  -4  11 35.0462 1.37114   3
   1  -4  11 36.7579 1.25316   4
  -2   4 -11 2.21350 0.41611   1
   2  -4  11 2.24604 0.36735   3
   2  -4  11 2.18888 0.27177   4
  -3   4 -11 6.00935 0.72454   1
  -3   4 -11 5.77986 0.45154   2
   3  -4  11 6.31123 0.56902   3
   3  -4  11 6.20201 0.50890   4
  -4   4 -11 6.60615 0.92958   1
   4  -4  11 7.29496 0.72207   3
   4  -4  11 5.54115 0.66730   4
   5   3 -11 5.02580 0.83241   1
   5   3 -11 7.12755 0.95709   2
   5   3 -11 7.41826 0.85272   4
  -5  -3  11 5.83870 0.79360   3
   4   3 -11 0.94877 0.38205   2
   4   3 -11 1.04084 0.32027   1
  -4  -3  11 1.47488 0.31013   3
   3   3 -11 4.26162 0.47719   1
   3   3 -11 3.21162 0.49347   2
  -3  -3  11 3.44073 0.34052   4
  -3  -3  11 4.10920 0.46262   3
   2   3 -11 -0.1781 0.22507   2
   2   3 -11 -0.1025 0.14228   4
   2   3 -11 0.09361 0.20086   1
  -2  -3  11 -0.0240 0.16357   3
  -2  -3  11 0.09499 0.14262   4
   1   3 -11 5.48604 0.46029   1
   1   3 -11 6.18415 0.54720   2
  -1  -3  11 5.56545 0.45287   3
   0   3 -11 0.10904 0.18740   2
   0   3 -11 0.27165 0.21462   1
  -1   3 -11 1.49941 0.26749   2
  -1   3 -11 1.43154 0.29423   1
   1  -3  11 1.62348 0.18899   4
   1  -3  11 1.05602 0.20125   3
  -2   3 -11 23.8945 1.21874   1
  -2   3 -11 18.4823 0.96675   2
   2  -3  11 21.1186 0.95550   3
  -3   3 -11 2.06454 0.26242   2
  -3   3 -11 1.73070 0.42709   1
   3  -3  11 2.65699 0.42177   4
   3  -3  11 2.43057 0.34733   3
  -4   3 -11 5.29458 0.93797   1
   4  -3  11 6.74116 0.72805   3
   4  -3  11 5.42082 0.66985   4
   5   2 -11 7.24709 0.81267   1
   5   2 -11 8.00601 0.97397   2
  -5  -2  11 7.71599 0.88560   3
  -5  -2  11 7.60404 0.79606   4
   4   2 -11 68.5095 2.64509   2
   4   2 -11 61.5097 2.49684   1
  -4  -2  11 64.7781 2.40412   3
  -4  -2  11 62.8984 2.43198   4
   3   2 -11 31.1716 1.45979   2
   3   2 -11 29.6267 1.29244   1
  -3  -2  11 29.8523 1.28607   3
  -3  -2  11 28.4809 1.17895   4
   2   2 -11 0.96591 0.25058   2
   2   2 -11 1.20640 0.20747   1
  -2  -2  11 1.00644 0.24948   3
  -2  -2  11 0.90104 0.16887   4
   1   2 -11 -0.0947 0.16834   1
   1   2 -11 -0.0075 0.13920   4
   1   2 -11 0.04707 0.19259   2
  -1  -2  11 -0.3031 0.15731   3
  -1  -2  11 0.03015 0.11397   4
   0   2 -11 0.14554 0.18077   2
   0  -2  11 -0.0277 0.13931   3
   0  -2  11 0.01382 0.09995   4
  -1   2 -11 25.5502 1.20993   1
  -1   2 -11 24.7804 1.14282   2
   1  -2  11 23.7453 1.03807   3
   1  -2  11 24.1781 0.96408   4
  -2   2 -11 44.1740 1.77476   2
  -2   2 -11 45.8083 2.01572   1
   2  -2  11 44.3697 1.71065   4
   2  -2  11 47.0145 1.69669   3
  -3   2 -11 1.96515 0.32765   2
  -3   2 -11 2.29370 0.46360   1
   3  -2  11 2.25264 0.33012   3
   3  -2  11 3.00684 0.46459   4
  -4   2 -11 1.16890 0.53390   1
   4  -2  11 0.82638 0.34721   3
   4  -2  11 0.09884 0.39057   4
   5   1 -11 0.15339 0.36997   1
   5   1 -11 -0.1042 0.45582   2
  -5  -1  11 -0.3844 0.44745   4
  -5  -1  11 1.06083 0.42335   3
   4   1 -11 0.17332 0.25274   1
   4   1 -11 0.38066 0.34312   2
  -4  -1  11 -0.5925 0.28527   3
  -4  -1  11 0.11218 0.31793   4
   3   1 -11 51.7658 2.15044   2
   3   1 -11 51.4242 1.95502   1
  -3  -1  11 51.4999 1.97008   3
   2   1 -11 0.07094 0.16240   1
   2   1 -11 0.75510 0.23687   2
  -2  -1  11 0.43396 0.18073   3
  -2  -1  11 0.49078 0.17067   4
   1   1 -11 0.03175 0.17536   2
   1   1 -11 0.02457 0.16606   1
  -1  -1  11 0.02285 0.12027   4
  -1  -1  11 -0.0623 0.13900   3
   0   1 -11 1.76797 0.31203   1
   0   1 -11 0.89902 0.22638   2
   0  -1  11 0.88724 0.18940   3
   0  -1  11 1.12880 0.18241   4
  -1   1 -11 20.6703 1.03385   2
  -1   1 -11 21.3635 1.08295   1
   1  -1  11 20.7489 0.93376   3
   1  -1  11 21.3129 0.88825   4
  -2   1 -11 3.22146 0.44254   2
  -2   1 -11 4.50258 0.55121   1
   2  -1  11 3.45619 0.39247   4
   2  -1  11 2.97381 0.43021   3
  -3   1 -11 8.39743 0.64661   2
  -3   1 -11 8.03049 0.84526   1
   3  -1  11 8.93333 0.64264   4
   3  -1  11 9.45937 0.65826   3
  -4   1 -11 4.54619 0.88006   1
   4  -1  11 2.37472 0.41430   3
   4  -1  11 3.84069 0.70998   4
   5   0 -11 3.07540 0.52499   2
  -5   0  11 1.61808 0.50068   4
  -5   0  11 2.38943 0.45612   3
   4   0 -11 9.82843 0.81134   2
   4   0 -11 8.52827 0.54642   1
  -4   0  11 10.0598 0.82080   3
  -4   0  11 8.80171 0.71593   4
   3   0 -11 0.35827 0.26011   2
   3   0 -11 -0.0127 0.17800   1
  -3   0  11 -0.0256 0.26401   4
  -3   0  11 0.10357 0.22742   3
   2   0 -11 57.6346 2.34194   2
   2   0 -11 60.4922 2.13986   1
  -2   0  11 60.8801 2.16490   3
  -2   0  11 57.8026 2.15249   4
   1   0 -11 34.5780 1.54004   2
   1   0 -11 35.1051 1.37013   1
  -1   0  11 35.0022 1.34690   4
  -1   0  11 36.4593 1.41797   3
   0   0 -11 87.2863 3.17230   2
   0   0 -11 84.2764 3.15454   1
   0   0  11 88.3484 2.89114   3
   0   0  11 85.9779 3.00367   4
  -1   0 -11 57.6422 2.22898   2
  -1   0 -11 57.0667 2.28721   1
   1   0  11 57.5684 2.01345   3
   1   0  11 56.2958 2.11272   4
  -2   0 -11 -0.2111 0.31122   1
  -2   0 -11 -0.1313 0.24226   2
   2   0  11 0.12892 0.24016   4
   2   0  11 -0.1513 0.20438   3
  -3   0 -11 5.12311 0.54822   2
  -3   0 -11 5.07348 0.74824   1
   3   0  11 3.87560 0.54642   4
   3   0  11 3.77314 0.53568   3
  -5   1  11 -0.0452 0.47755   4
   4  -1 -11 1.33122 0.37552   2
  -4   1  11 1.95886 0.41406   4
  -4   1  11 1.80200 0.39238   3
   3  -1 -11 0.62986 0.30445   2
  -3   1  11 0.36765 0.22921   3
  -3   1  11 -0.2988 0.26333   4
   2  -1 -11 6.28164 0.58893   2
  -2   1  11 5.59132 0.46313   4
  -2   1  11 5.59673 0.52193   3
   1  -1 -11 3.48109 0.33367   1
   1  -1 -11 2.94279 0.46837   2
  -1   1  11 3.33271 0.39032   3
  -1   1  11 3.54098 0.34868   4
   0  -1 -11 0.74825 0.28171   2
   0  -1 -11 1.02312 0.20602   1
   0   1  11 0.94465 0.22677   4
   0   1  11 0.95937 0.24931   3
  -1  -1 -11 109.725 3.90159   2
  -1  -1 -11 111.714 4.02379   1
   1   1  11 106.366 3.52237   3
   1   1  11 106.575 3.81382   4
  -2  -1 -11 8.30015 0.68664   2
  -2  -1 -11 8.42108 0.75674   1
   2   1  11 8.31869 0.59209   3
   2   1  11 7.49422 0.62259   4
  -3  -1 -11 1.38039 0.47047   1
  -3  -1 -11 1.94494 0.37528   2
   3   1  11 1.48437 0.32585   3
   4  -2 -11 4.46595 0.57961   2
  -4   2  11 3.77588 0.66313   4
  -4   2  11 5.19382 0.70597   3
   3  -2 -11 1.81866 0.35792   2
  -3   2  11 1.54383 0.34996   3
  -3   2  11 2.08950 0.40579   4
   2  -2 -11 72.1459 2.76609   2
  -2   2  11 68.5175 2.63296   4
  -2   2  11 72.0119 2.55375   3
   1  -2 -11 57.2690 2.32620   2
  -1   2  11 57.1502 2.18679   4
  -1   2  11 59.1215 2.12834   3
   0  -2 -11 0.33646 0.21704   1
   0  -2 -11 0.21089 0.23968   2
   0   2  11 0.39734 0.23487   3
   0   2  11 -0.0950 0.19532   4
  -1  -2 -11 1.15044 0.31702   1
  -1  -2 -11 0.57604 0.27621   2
   1   2  11 0.77033 0.26440   4
   1   2  11 1.14956 0.26680   3
  -2  -2 -11 0.34687 0.36294   1
  -2  -2 -11 0.34006 0.29875   2
   2   2  11 0.63239 0.26081   3
   2   2  11 0.19820 0.29638   4
  -3  -2 -11 0.96923 0.39413   2
  -3  -2 -11 1.39581 0.49043   1
   3   2  11 0.62754 0.32914   3
   3   2  11 1.15617 0.45022   4
   4  -3 -11 18.6062 1.19428   2
  -4   3  11 19.5467 1.16396   3
  -4   3  11 17.0920 1.13029   4
   3  -3 -11 4.11176 0.71733   2
  -3   3  11 3.68492 0.61577   3
  -3   3  11 3.44716 0.55406   4
   2  -3 -11 11.7277 0.86251   2
  -2   3  11 11.2698 0.77010   3
  -2   3  11 11.7760 0.74694   4
   1  -3 -11 25.2201 1.25208   2
  -1   3  11 22.6995 1.11319   4
  -1   3  11 23.4084 1.12897   3
   0  -3 -11 8.41866 0.51266   1
   0  -3 -11 9.46180 0.74736   2
   0   3  11 8.91201 0.64178   3
   0   3  11 8.59863 0.60754   4
  -1  -3 -11 13.2024 0.91452   2
   1   3  11 13.1203 0.80186   4
   1   3  11 12.8923 0.75900   3
  -2  -3 -11 -0.0176 0.38693   1
  -2  -3 -11 0.72844 0.35750   2
   2   3  11 -0.0967 0.32188   4
   2   3  11 -0.1274 0.30452   3
  -4   4  11 1.32635 0.50914   4
   3  -4 -11 9.11082 0.84177   2
  -3   4  11 8.77621 0.78047   4
  -3   4  11 8.88377 0.81211   3
   2  -4 -11 4.65361 0.64565   2
  -2   4  11 3.03908 0.51184   4
  -2   4  11 4.13988 0.64312   3
   1  -4 -11 0.39780 0.30675   2
  -1   4  11 0.17547 0.27482   3
  -1   4  11 -0.2132 0.23925   4
   0  -4 -11 9.87950 0.82456   2
   0   4  11 10.1699 0.70757   4
   0   4  11 8.95195 0.70153   3
  -1  -4 -11 1.01832 0.37319   2
   1   4  11 0.36586 0.32240   4
   1   4  11 0.76227 0.30928   3
  -2  -4 -11 0.13894 0.42010   1
  -2  -4 -11 0.31591 0.41091   2
   2   4  11 0.21113 0.38804   4
   2   4  11 0.15084 0.33173   3
   3  -5 -11 20.6566 1.26319   2
  -3   5  11 18.5781 1.16292   4
  -3   5  11 17.8595 1.16652   3
   2  -5 -11 2.80983 0.50304   2
  -2   5  11 2.86226 0.46938   3
  -2   5  11 3.25975 0.58060   4
   1  -5 -11 5.27524 0.73514   2
  -1   5  11 4.86025 0.68575   3
  -1   5  11 3.66447 0.54950   4
   0  -5 -11 1.08642 0.40556   2
   0   5  11 1.25211 0.36603   4
   0   5  11 1.23819 0.35250   3
  -1  -5 -11 2.58923 0.49411   2
   1   5  11 2.12271 0.47886   4
   1   5  11 2.04526 0.37969   3
   2  -6 -11 8.42591 0.92798   2
  -2   6  11 7.79658 0.78073   4
  -2   6  11 6.02090 0.87017   3
   1  -6 -11 0.40070 0.43123   2
  -1   6  11 -0.0842 0.34584   4
  -1   6  11 -0.6294 0.38951   3
   0   6  11 0.49177 0.39370   4
   0   6  11 0.62191 0.39633   3
   2  10 -12 6.45793 0.86116   1
  -1 -10  12 5.13012 0.63480   3
  -1 -10  12 4.96588 0.73445   2
   0 -10  12 -0.1501 0.46006   2
   0 -10  12 -0.3283 0.31275   3
   1 -10  12 0.59383 0.32949   3
   1 -10  12 0.09341 0.44583   2
   2   9 -12 7.21255 0.78427   1
  -2  -9  12 5.98147 0.93688   2
  -2  -9  12 5.61194 0.63919   3
   1   9 -12 5.01070 0.74000   1
  -1  -9  12 5.56675 0.57650   3
  -1  -9  12 3.76546 0.65520   2
   0   9 -12 3.81239 0.65684   1
   0  -9  12 2.88417 0.53025   2
   0  -9  12 3.85043 0.55186   3
   1  -9  12 -0.1082 0.37987   2
   1  -9  12 0.22748 0.27051   3
   2  -9  12 8.29057 0.81770   3
   3   8 -12 0.07754 0.38688   1
  -3  -8  12 0.43870 0.49814   2
  -3  -8  12 0.69833 0.32046   3
   2   8 -12 0.17249 0.33442   1
  -2  -8  12 0.16587 0.42071   2
  -2  -8  12 -0.1312 0.26236   3
  -1  -8  12 39.2403 1.52259   3
  -1  -8  12 37.1590 1.79929   2
   0   8 -12 3.48023 0.61354   1
   0  -8  12 4.44830 0.50934   3
   0  -8  12 2.97322 0.46409   2
  -1   8 -12 0.32311 0.37013   1
   1  -8  12 0.38522 0.34536   2
   1  -8  12 0.32207 0.23354   3
  -2   8 -12 1.50003 0.35483   2
   2  -8  12 2.21957 0.36832   3
   4   7 -12 0.28453 0.45890   1
   3   7 -12 0.23517 0.35547   1
  -3  -7  12 -0.7641 0.43723   2
  -3  -7  12 -0.4495 0.28377   3
   2   7 -12 -0.3963 0.29134   1
  -2  -7  12 0.04044 0.23483   3
  -2  -7  12 -0.3439 0.37310   2
   1   7 -12 52.0201 2.20184   1
  -1  -7  12 52.0794 2.19445   2
  -1  -7  12 49.3785 1.89136   3
   0   7 -12 0.25526 0.31042   1
   0  -7  12 0.50342 0.22278   3
   0  -7  12 0.41711 0.33226   2
  -1   7 -12 0.27832 0.28544   2
  -1   7 -12 0.10780 0.32140   1
   1  -7  12 0.35420 0.21546   3
  -2   7 -12 0.55077 0.30184   2
  -2   7 -12 -0.0723 0.39318   1
   2  -7  12 -0.0971 0.25499   3
   3  -7  12 9.82203 0.84527   3
   4   6 -12 5.68015 0.75889   1
  -4  -6  12 4.66898 0.69223   2
  -4  -6  12 4.39658 0.69783   3
   3   6 -12 1.42750 0.38401   1
  -3  -6  12 1.01889 0.31346   3
  -3  -6  12 0.88661 0.40217   2
   2   6 -12 0.38690 0.29478   1
  -2  -6  12 -0.3920 0.32264   2
   1   6 -12 35.2696 1.62040   1
  -1  -6  12 35.3933 1.41891   3
  -1  -6  12 36.4001 1.65300   2
   0   6 -12 31.1559 1.45675   1
   0   6 -12 28.1522 1.39088   2
   0  -6  12 31.1512 1.27896   3
  -1   6 -12 0.33229 0.29865   1
  -1   6 -12 0.33997 0.25604   2
   1  -6  12 0.47010 0.20092   3
  -2   6 -12 7.64317 0.60251   2
  -2   6 -12 7.09984 0.75970   1
   2  -6  12 7.64833 0.58774   3
  -3   6 -12 5.17483 0.80349   1
   3  -6  12 6.89804 0.65522   3
   4   5 -12 1.72934 0.41340   1
  -4  -5  12 2.25360 0.53386   2
  -4  -5  12 1.57880 0.37714   3
   3   5 -12 0.15488 0.28914   1
  -3  -5  12 -0.3251 0.24787   3
  -3  -5  12 0.28231 0.38653   2
   2   5 -12 1.15016 0.29490   1
  -2  -5  12 0.90247 0.24593   3
  -2  -5  12 1.47956 0.37364   2
   1   5 -12 0.10319 0.24764   1
  -1  -5  12 -0.0691 0.18692   3
   0   5 -12 1.98646 0.34176   2
   0   5 -12 1.40383 0.31487   1
   0  -5  12 1.40704 0.24979   3
  -1   5 -12 9.21315 0.71656   1
  -1   5 -12 9.72872 0.68324   2
   1  -5  12 9.16028 0.61212   3
  -2   5 -12 4.61254 0.51031   2
  -2   5 -12 4.83896 0.66924   1
   2  -5  12 4.12345 0.34769   4
   2  -5  12 4.48759 0.48474   3
  -3   5 -12 10.9903 0.95675   1
   3  -5  12 9.23395 0.63131   4
   3  -5  12 10.6619 0.75703   3
   4   4 -12 3.21974 0.53456   2
   4   4 -12 4.37844 0.64777   1
  -4  -4  12 4.75921 0.64328   3
   3   4 -12 1.88529 0.30539   4
   3   4 -12 2.07635 0.37171   1
   3   4 -12 1.65299 0.36595   2
  -3  -4  12 1.48469 0.30009   3
   2   4 -12 1.42046 0.31012   1
   2   4 -12 0.61033 0.27897   2
  -2  -4  12 1.03567 0.25145   3
   1   4 -12 2.53376 0.37003   1
   1   4 -12 1.81210 0.35062   2
  -1  -4  12 2.43591 0.32643   3
   0   4 -12 12.3589 0.79309   2
   0   4 -12 12.9763 0.79011   1
   0  -4  12 12.6571 0.69229   3
  -1   4 -12 34.5523 1.51323   2
  -1   4 -12 37.3785 1.65351   1
   1  -4  12 36.6243 1.43618   3
   1  -4  12 35.1246 1.26928   4
  -2   4 -12 2.68268 0.42746   1
  -2   4 -12 2.55551 0.46990   2
   2  -4  12 2.91275 0.30921   4
   2  -4  12 3.92910 0.45533   3
  -3   4 -12 0.55465 0.40582   1
   3  -4  12 0.59316 0.29759   4
   3  -4  12 0.15162 0.28199   3
   4   3 -12 19.9133 1.07459   1
   4   3 -12 19.3708 1.19824   2
  -4  -3  12 19.5092 1.08086   3
   3   3 -12 1.03484 0.34158   2
   3   3 -12 1.07311 0.27583   1
  -3  -3  12 0.63879 0.24729   3
  -3  -3  12 0.89235 0.22736   4
   2   3 -12 0.24492 0.23846   1
   2   3 -12 0.26600 0.27899   2
  -2  -3  12 0.55175 0.21495   3
  -2  -3  12 0.50032 0.15930   4
   1   3 -12 2.06027 0.31044   1
   1   3 -12 1.73193 0.30552   2
  -1  -3  12 1.86193 0.30093   3
   0   3 -12 17.3570 0.94804   2
   0   3 -12 17.5266 0.92341   1
   0  -3  12 17.0621 0.83042   3
   0  -3  12 16.5239 0.63307   4
  -1   3 -12 3.38680 0.51329   1
  -1   3 -12 3.17831 0.47462   2
   1  -3  12 3.11183 0.41254   3
   1  -3  12 3.45389 0.26211   4
  -2   3 -12 11.4424 0.73766   2
  -2   3 -12 13.1307 0.90702   1
   2  -3  12 11.7150 0.72477   3
  -3   3 -12 7.21739 0.81150   1
  -3   3 -12 6.29590 0.61098   2
   3  -3  12 6.84358 0.64760   3
   3  -3  12 7.31795 0.61635   4
   4   2 -12 0.24585 0.37479   2
  -4  -2  12 0.51510 0.36799   4
  -4  -2  12 0.22228 0.29900   3
   3   2 -12 16.1011 0.85464   1
   3   2 -12 18.0761 1.07489   2
  -3  -2  12 15.8367 0.91401   3
  -3  -2  12 15.8382 0.75205   4
   2   2 -12 30.2930 1.43297   2
  -2  -2  12 29.0525 1.26996   3
  -2  -2  12 28.8298 1.11744   4
   1   2 -12 69.0835 2.66873   2
  -1  -2  12 71.4209 2.42698   3
  -1  -2  12 66.7508 2.35047   4
   0   2 -12 58.8601 2.34988   1
   0   2 -12 60.5543 2.35479   2
   0  -2  12 60.1407 2.14173   3
   0  -2  12 61.6145 2.09437   4
  -1   2 -12 0.34671 0.28266   1
  -1   2 -12 0.63340 0.24490   2
   1  -2  12 0.84535 0.15867   4
   1  -2  12 0.58508 0.18795   3
  -2   2 -12 8.50512 0.64538   2
  -2   2 -12 7.91523 0.75848   1
   2  -2  12 9.31066 0.56582   4
   2  -2  12 8.64060 0.63087   3
  -3   2 -12 0.51245 0.41969   1
  -3   2 -12 0.03363 0.29949   2
   3  -2  12 1.06603 0.32512   4
   3  -2  12 0.08343 0.28735   3
   4   1 -12 0.15399 0.38243   2
   4   1 -12 -0.0624 0.27135   1
  -4  -1  12 -0.0073 0.36625   4
  -4  -1  12 -0.2776 0.32924   3
   3   1 -12 0.18970 0.21403   1
   3   1 -12 0.57284 0.31402   2
  -3  -1  12 0.07046 0.25570   3
   2   1 -12 4.75587 0.37650   1
   2   1 -12 5.44037 0.55659   2
  -2  -1  12 4.94659 0.36516   4
  -2  -1  12 4.38203 0.47701   3
   1   1 -12 0.18324 0.22898   2
   1   1 -12 0.16002 0.19126   1
  -1  -1  12 0.11937 0.19219   3
  -1  -1  12 -0.1417 0.14416   4
   0   1 -12 145.545 5.14125   2
   0  -1  12 149.400 4.96403   4
   0  -1  12 149.533 4.73036   3
  -1   1 -12 10.4548 0.74817   1
  -1   1 -12 10.2324 0.73211   2
   1  -1  12 10.8722 0.64607   3
  -2   1 -12 7.49426 0.71247   1
  -2   1 -12 6.26899 0.61272   2
   2  -1  12 6.26114 0.52718   4
   2  -1  12 7.90733 0.58244   3
  -3   1 -12 1.14253 0.43584   1
  -3   1 -12 0.33323 0.30610   2
   3  -1  12 0.42454 0.31233   4
   3  -1  12 0.19341 0.30212   3
   4   0 -12 1.57766 0.45557   2
  -4   0  12 1.54492 0.39470   3
  -4   0  12 2.08007 0.43160   4
   3   0 -12 25.9879 1.33021   2
   3   0 -12 24.2971 1.00882   1
  -3   0  12 25.7066 1.21897   3
  -3   0  12 24.2410 1.17332   4
   2   0 -12 39.2814 1.49340   1
   2   0 -12 38.4982 1.75172   2
  -2   0  12 41.2995 1.62655   3
   1   0 -12 0.48924 0.27878   2
   1   0 -12 0.67184 0.20790   1
  -1   0  12 0.34582 0.16022   4
  -1   0  12 0.00486 0.21046   3
   0   0 -12 1.13475 0.24328   1
   0   0 -12 0.77039 0.28890   2
   0   0  12 0.97136 0.22311   3
  -1   0 -12 -0.1117 0.25101   2
  -1   0 -12 0.22618 0.27520   1
   1   0  12 -0.1820 0.20985   3
   1   0  12 -0.2573 0.19907   4
  -2   0 -12 2.83115 0.41367   2
   2   0  12 3.23172 0.46713   4
  -3   0 -12 0.46715 0.44219   1
  -3   0 -12 0.64308 0.32600   2
   3   0  12 -0.0661 0.31076   3
   3   0  12 0.82161 0.37405   4
   4  -1 -12 1.97283 0.47771   2
  -4   1  12 2.51633 0.46435   3
  -4   1  12 3.31756 0.62467   4
   3  -1 -12 9.28660 0.80858   2
  -3   1  12 10.7640 0.75984   3
  -3   1  12 7.60223 0.67591   4
   2  -1 -12 27.0790 1.35107   2
  -2   1  12 26.1238 1.17778   4
  -2   1  12 25.9901 1.22984   3
   1  -1 -12 14.4610 0.88557   2
   1  -1 -12 12.1443 0.62942   1
  -1   1  12 12.8503 0.77079   3
  -1   1  12 13.6592 0.71274   4
   0  -1 -12 20.1386 1.09472   2
   0  -1 -12 19.3605 0.92588   1
   0   1  12 21.2503 0.98703   3
   0   1  12 19.7974 0.93159   4
  -1  -1 -12 0.14236 0.31177   1
  -1  -1 -12 0.07018 0.27271   2
   1   1  12 -0.0604 0.21778   3
   1   1  12 0.30062 0.24027   4
  -2  -1 -12 0.97029 0.39520   1
  -2  -1 -12 0.60078 0.31644   2
   2   1  12 0.40726 0.29076   4
   2   1  12 -0.2733 0.27971   3
  -3  -1 -12 7.82120 0.97440   1
  -3  -1 -12 9.00434 0.82324   2
   3   1  12 7.21408 0.85343   4
   3   1  12 8.64800 0.74273   3
   4  -2 -12 7.02513 0.96001   2
  -4   2  12 8.91182 0.82953   4
  -4   2  12 9.79388 0.90554   3
   3  -2 -12 2.72509 0.48611   2
  -3   2  12 3.14177 0.47735   4
  -3   2  12 2.93061 0.48530   3
   2  -2 -12 0.65247 0.34120   2
  -2   2  12 1.65318 0.32722   4
  -2   2  12 1.29793 0.30501   3
   1  -2 -12 18.3626 1.09101   2
  -1   2  12 19.7441 1.01110   3
  -1   2  12 19.9208 0.96064   4
   0  -2 -12 1.78883 0.26476   1
   0  -2 -12 1.16246 0.32038   2
   0   2  12 1.60754 0.28825   4
   0   2  12 1.18457 0.27666   3
  -1  -2 -12 0.44781 0.32662   2
  -1  -2 -12 0.71754 0.34753   1
   1   2  12 0.55818 0.27456   3
  -2  -2 -12 11.4206 0.87539   2
  -2  -2 -12 9.53547 0.93115   1
   2   2  12 10.1116 0.75399   3
   2   2  12 10.3917 0.78100   4
   3  -3 -12 2.03934 0.47046   2
  -3   3  12 3.63091 0.52306   3
  -3   3  12 2.84050 0.51203   4
   2  -3 -12 5.40382 0.72650   2
  -2   3  12 5.34880 0.66599   3
  -2   3  12 5.28088 0.56700   4
   1  -3 -12 0.62488 0.34264   2
  -1   3  12 0.86111 0.30304   3
  -1   3  12 1.08197 0.29591   4
   0  -3 -12 9.79469 0.79751   2
   0   3  12 9.01134 0.72350   3
   0   3  12 8.97742 0.66639   4
  -1  -3 -12 2.68335 0.45346   2
  -1  -3 -12 1.81749 0.42551   1
   1   3  12 3.22031 0.48207   4
   1   3  12 2.06135 0.36159   3
  -2  -3 -12 2.31972 0.51057   1
   2   3  12 2.62559 0.48001   4
   2   3  12 1.64930 0.39516   3
   3  -4 -12 8.49569 0.91968   2
  -3   4  12 8.39149 0.83627   4
  -3   4  12 8.21443 0.90642   3
   2  -4 -12 0.81974 0.43994   2
  -2   4  12 1.52551 0.42021   3
  -2   4  12 1.69097 0.39600   4
   1  -4 -12 0.28054 0.33688   2
  -1   4  12 0.51817 0.33426   3
  -1   4  12 -0.2547 0.28011   4
   0  -4 -12 1.66906 0.44496   2
   0   4  12 1.79717 0.39784   4
   0   4  12 1.14807 0.35389   3
  -1  -4 -12 0.37137 0.40837   2
   1   4  12 -0.5836 0.34290   3
   1   4  12 -0.3495 0.33869   4
   2  -5 -12 -0.7611 0.43474   2
  -2   5  12 0.20361 0.42401   3
  -2   5  12 -0.4014 0.36175   4
   1  -5 -12 8.97312 0.93468   2
  -1   5  12 9.51263 0.89005   3
  -1   5  12 9.05877 0.76880   4
   0   5  12 -0.2366 0.40372   3
   0   5  12 0.21048 0.37357   4
   1  10 -13 0.54861 0.55269   1
   0 -10  13 0.39561 0.48475   2
   0 -10  13 -0.0305 0.34584   3
   2   9 -13 11.6919 1.02082   1
  -2  -9  13 10.8240 1.14409   2
  -2  -9  13 10.0369 0.84646   3
   1   9 -13 0.14845 0.47300   1
  -1  -9  13 0.18888 0.49728   2
  -1  -9  13 0.49908 0.31187   3
   0   9 -13 0.26243 0.43650   1
   0  -9  13 0.42777 0.32012   3
   1  -9  13 0.86436 0.33716   3
   3   8 -13 0.22821 0.44237   1
  -3  -8  13 -0.4539 0.33827   3
   2   8 -13 12.3102 0.98735   1
  -2  -8  13 11.5447 0.82829   3
  -2  -8  13 14.2043 1.12016   2
   1   8 -13 12.0056 0.92591   1
  -1  -8  13 11.0162 1.01583   2
  -1  -8  13 12.2362 0.78597   3
   0   8 -13 -0.3821 0.37177   1
   0  -8  13 0.25592 0.28656   3
   0  -8  13 0.35814 0.41230   2
  -1   8 -13 2.82601 0.54066   1
  -1   8 -13 2.93697 0.46627   2
   1  -8  13 3.52567 0.58384   3
  -2   8 -13 2.44823 0.44599   2
   3   7 -13 0.15073 0.40549   1
  -3  -7  13 -0.5722 0.45559   2
  -3  -7  13 -0.5304 0.31169   3
   2   7 -13 -0.0259 0.40027   1
  -2  -7  13 -0.2055 0.27550   3
   1   7 -13 4.30616 0.58929   1
  -1  -7  13 2.52902 0.51517   2
  -1  -7  13 3.87136 0.52195   3
   0   7 -13 2.44137 0.40134   2
   0   7 -13 3.75594 0.59168   1
   0  -7  13 3.02024 0.50777   3
  -1   7 -13 2.14258 0.46121   1
  -1   7 -13 1.46828 0.34878   2
   1  -7  13 1.48568 0.29288   3
  -2   7 -13 8.90253 0.92746   1
  -2   7 -13 9.47146 0.70903   2
   2  -7  13 8.13902 0.73246   3
   3   6 -13 1.51140 0.41295   1
  -3  -6  13 1.17623 0.46229   2
  -3  -6  13 0.62714 0.32218   3
   2   6 -13 2.29145 0.44132   1
  -2  -6  13 1.69406 0.33307   3
  -2  -6  13 1.71881 0.41702   2
   1   6 -13 2.74008 0.54146   1
  -1  -6  13 1.95940 0.43996   2
  -1  -6  13 3.56867 0.47886   3
   0   6 -13 12.9853 0.90339   2
   0   6 -13 14.3697 0.91648   1
   0  -6  13 14.1798 0.80924   3
  -1   6 -13 3.03536 0.52529   2
  -1   6 -13 1.80167 0.40739   1
   1  -6  13 1.47528 0.28752   3
  -2   6 -13 0.94670 0.31858   2
  -2   6 -13 0.72693 0.44385   1
   2  -6  13 0.80564 0.28043   3
   4   5 -13 0.63332 0.42163   1
  -4  -5  13 0.42962 0.37505   3
   3   5 -13 0.87311 0.36013   1
  -3  -5  13 0.54621 0.29571   3
  -3  -5  13 0.61114 0.44296   2
   2   5 -13 0.20107 0.32049   2
   2   5 -13 0.85275 0.32052   1
  -2  -5  13 0.71905 0.25559   3
   1   5 -13 10.4437 0.81739   2
   1   5 -13 9.99487 0.75347   1
  -1  -5  13 11.9793 0.70992   3
   0   5 -13 1.20311 0.33685   1
   0   5 -13 0.54613 0.27921   2
   0  -5  13 0.79099 0.21065   3
  -1   5 -13 7.23220 0.63797   2
  -1   5 -13 7.79826 0.70950   1
   1  -5  13 6.89453 0.57714   3
  -2   5 -13 7.20432 0.80616   1
  -2   5 -13 7.08757 0.66053   2
   2  -5  13 7.96392 0.64516   3
  -3   5 -13 8.01489 0.95815   1
   3  -5  13 8.69552 0.79885   3
   4   4 -13 0.78948 0.46616   2
   4   4 -13 1.28985 0.40494   1
  -4  -4  13 1.60357 0.38285   3
   3   4 -13 12.4115 0.96783   2
   3   4 -13 12.4403 0.84292   1
  -3  -4  13 12.0451 0.81440   3
   2   4 -13 26.8757 1.37201   2
   2   4 -13 25.3601 1.25207   1
  -2  -4  13 25.6142 1.19228   3
   1   4 -13 26.4667 1.34291   2
   1   4 -13 27.4161 1.27185   1
  -1  -4  13 25.0588 1.15868   3
   0   4 -13 0.16202 0.26544   2
   0   4 -13 0.59342 0.29443   1
   0  -4  13 0.60842 0.22944   3
  -1   4 -13 4.69882 0.55875   2
  -1   4 -13 5.62575 0.63462   1
   1  -4  13 5.08929 0.53082   3
  -2   4 -13 0.38233 0.28598   2
  -2   4 -13 0.21001 0.38363   1
   2  -4  13 0.52707 0.26249   3
  -3   4 -13 0.42492 0.46000   1
   3  -4  13 0.79743 0.33873   4
   3  -4  13 0.57024 0.32857   3
   4   3 -13 -0.0347 0.34346   1
   4   3 -13 0.00536 0.43458   2
  -4  -3  13 0.02508 0.34308   3
   3   3 -13 1.31877 0.33366   1
   3   3 -13 1.46944 0.38068   2
  -3  -3  13 1.66387 0.32423   3
   2   3 -13 0.34459 0.28553   2
   2   3 -13 0.89128 0.28907   1
  -2  -3  13 0.68530 0.26501   3
   1   3 -13 87.3456 3.17361   1
   1   3 -13 81.6881 3.19042   2
  -1  -3  13 83.1138 2.88706   3
   0   3 -13 14.6063 0.85333   1
   0   3 -13 14.1467 0.86430   2
   0  -3  13 14.8830 0.78883   3
   0  -3  13 13.1692 0.54714   4
  -1   3 -13 8.04832 0.65183   2
  -1   3 -13 7.61774 0.70844   1
   1  -3  13 7.48434 0.41559   4
   1  -3  13 7.66705 0.58616   3
  -2   3 -13 0.76366 0.29189   2
  -2   3 -13 0.26483 0.38395   1
   2  -3  13 0.18300 0.24317   4
   2  -3  13 0.23842 0.27453   3
  -3   3 -13 1.62623 0.50183   1
   3  -3  13 0.11826 0.32688   4
   3  -3  13 -0.0207 0.33035   3
   4   2 -13 3.20152 0.52835   2
   4   2 -13 4.16577 0.57847   1
  -4  -2  13 5.56000 0.73394   3
  -4  -2  13 3.99872 0.65966   4
   3   2 -13 12.7023 0.77828   1
   3   2 -13 13.7730 0.97617   2
  -3  -2  13 12.9330 0.87078   3
  -3  -2  13 13.0379 0.67102   4
   2   2 -13 0.33205 0.29492   2
   2   2 -13 -0.2273 0.22811   1
  -2  -2  13 -0.0731 0.25663   3
  -2  -2  13 0.64658 0.21202   4
   1   2 -13 0.13680 0.23519   2
   1   2 -13 0.21760 0.24582   1
  -1  -2  13 -0.0293 0.15941   4
  -1  -2  13 0.38655 0.19865   3
   0   2 -13 0.87896 0.29513   2
   0   2 -13 0.85937 0.30483   1
   0  -2  13 1.27801 0.16023   4
   0  -2  13 0.90230 0.22816   3
  -1   2 -13 4.17269 0.54965   2
  -1   2 -13 3.98748 0.61254   1
   1  -2  13 4.62499 0.34908   4
   1  -2  13 4.72661 0.49268   3
  -2   2 -13 -0.0027 0.38165   1
  -2   2 -13 0.85706 0.29115   2
   2  -2  13 0.83084 0.27526   4
   2  -2  13 0.81281 0.28422   3
  -3   2 -13 0.68484 0.35650   2
  -3   2 -13 0.54838 0.47689   1
   3  -2  13 0.55047 0.32974   4
   3  -2  13 0.41255 0.35530   3
   4   1 -13 5.12198 0.80571   2
  -4  -1  13 4.61618 0.76467   3
  -4  -1  13 4.73925 0.58153   4
   3   1 -13 13.0903 0.92449   2
   3   1 -13 12.0050 0.66214   1
  -3  -1  13 11.9343 0.86040   3
  -3  -1  13 12.5322 0.75070   4
   2   1 -13 10.4971 0.59565   1
   2   1 -13 10.1892 0.79110   2
  -2  -1  13 10.7274 0.72380   3
  -2  -1  13 10.1269 0.55813   4
   1   1 -13 12.8341 0.68272   1
   1   1 -13 13.2134 0.88253   2
  -1  -1  13 12.7257 0.60085   4
  -1  -1  13 12.3881 0.77116   3
   0   1 -13 0.83055 0.28538   2
   0   1 -13 0.17579 0.29795   1
   0  -1  13 0.34454 0.21998   3
  -1   1 -13 -0.5389 0.27418   2
  -1   1 -13 0.01876 0.32941   1
   1  -1  13 0.08136 0.22196   4
   1  -1  13 0.10780 0.24445   3
  -2   1 -13 20.6914 1.25630   1
  -2   1 -13 21.8167 1.15166   2
   2  -1  13 20.2378 1.01700   4
   2  -1  13 23.1813 1.07773   3
  -3   1 -13 1.02255 0.51513   1
  -3   1 -13 0.87637 0.38403   2
   3  -1  13 0.70112 0.40407   4
   3  -1  13 1.17591 0.36263   3
   4   0 -13 1.92476 0.50421   2
  -4   0  13 3.02606 0.47945   3
  -4   0  13 3.46359 0.63188   4
   3   0 -13 1.41099 0.38804   2
  -3   0  13 2.24058 0.40993   3
  -3   0  13 1.82756 0.39855   4
   2   0 -13 12.4055 0.63200   1
   2   0 -13 12.7837 0.91671   2
  -2   0  13 13.0186 0.82561   3
  -2   0  13 13.6263 0.72782   4
   1   0 -13 4.12821 0.59470   2
   1   0 -13 3.64105 0.43363   1
  -1   0  13 3.19787 0.36918   4
  -1   0  13 3.47191 0.45993   3
   0   0 -13 1.28412 0.35989   2
   0   0  13 1.55068 0.27686   4
   0   0  13 0.91917 0.24865   3
  -1   0 -13 16.2890 0.96412   1
  -1   0 -13 16.4801 0.98392   2
   1   0  13 15.3621 0.88215   3
   1   0  13 16.3189 0.83187   4
  -2   0 -13 0.26804 0.34261   2
  -2   0 -13 0.24639 0.41603   1
   2   0  13 0.35456 0.29964   3
   2   0  13 0.39896 0.29116   4
   4  -1 -13 1.79827 0.47172   2
  -4   1  13 1.79728 0.49051   4
   3  -1 -13 5.11298 0.77062   2
  -3   1  13 4.11533 0.61110   4
  -3   1  13 6.45791 0.67618   3
   2  -1 -13 1.17111 0.37435   2
  -2   1  13 1.19340 0.31063   4
  -2   1  13 0.70051 0.29128   3
   1  -1 -13 13.3498 0.70471   1
   1  -1 -13 13.1390 0.99634   2
  -1   1  13 14.4322 0.77428   4
  -1   1  13 15.4812 0.86291   3
   0  -1 -13 1.18420 0.28019   1
   0  -1 -13 0.92204 0.33058   2
   0   1  13 1.01096 0.28170   3
   0   1  13 1.48764 0.29473   4
  -1  -1 -13 11.6419 0.85132   1
  -1  -1 -13 11.4381 0.90035   2
   1   1  13 11.2249 0.78206   3
   1   1  13 12.0134 0.73274   4
  -2  -1 -13 0.41353 0.38836   2
   2   1  13 0.20484 0.32780   4
   2   1  13 -0.1400 0.32198   3
   3  -2 -13 0.91704 0.43314   2
  -3   2  13 0.82581 0.38209   3
  -3   2  13 1.60225 0.42032   4
   2  -2 -13 -0.3240 0.36176   2
  -2   2  13 0.21018 0.30429   3
  -2   2  13 0.36087 0.28785   4
   1  -2 -13 -0.3991 0.31583   2
  -1   2  13 0.48696 0.25924   4
  -1   2  13 -0.1263 0.31146   3
   0  -2 -13 0.17703 0.34065   2
   0   2  13 0.31833 0.26875   4
   0   2  13 -0.1660 0.27639   3
  -1  -2 -13 -0.0190 0.37252   1
  -1  -2 -13 0.51878 0.38098   2
   1   2  13 0.13863 0.32114   3
   1   2  13 0.16924 0.30299   4
  -2  -2 -13 0.77090 0.42058   2
  -2  -2 -13 0.50190 0.47847   1
   2   2  13 0.37679 0.36009   3
   2   2  13 0.86012 0.39654   4
   3  -3 -13 -0.1484 0.45305   2
  -3   3  13 0.49446 0.42213   4
   2  -3 -13 16.7762 1.13506   2
  -2   3  13 14.7496 1.00778   3
  -2   3  13 14.7878 0.93350   4
   1  -3 -13 0.52163 0.36362   2
  -1   3  13 -0.1668 0.32926   3
  -1   3  13 0.29435 0.27529   4
   0  -3 -13 1.15600 0.38183   2
   0   3  13 1.19387 0.36911   3
   0   3  13 0.69717 0.33988   4
  -1  -3 -13 -0.3672 0.40235   2
   1   3  13 0.36760 0.33929   4
   1   3  13 -0.0955 0.34893   3
  -2   4  13 2.21108 0.52314   3
  -2   4  13 2.73137 0.47764   4
   1  -4 -13 13.5460 1.20490   2
  -1   4  13 14.1619 0.98239   3
  -1   4  13 12.7900 0.88725   4
   0   4  13 1.22473 0.40554   3
   0   4  13 1.64946 0.42458   4
   1   9 -14 0.65465 0.55075   1
  -1  -9  14 0.99340 0.33381   3
  -1  -9  14 0.41459 0.48586   2
   0  -9  14 -0.2414 0.33992   3
   0  -9  14 0.02834 0.47098   2
   2   8 -14 0.97812 0.50393   1
  -2  -8  14 0.13146 0.50534   2
  -2  -8  14 -0.3964 0.33731   3
   1   8 -14 3.14382 0.55387   1
  -1  -8  14 3.12337 0.61446   2
   0   8 -14 1.56220 0.46161   1
   0   8 -14 0.82006 0.39740   2
   0  -8  14 0.72236 0.33488   3
  -1   8 -14 0.91890 0.42382   2
  -1   8 -14 1.57066 0.54132   1
   1  -8  14 0.86777 0.36283   3
   3   7 -14 0.40548 0.44228   1
  -3  -7  14 -0.2356 0.57415   2
  -3  -7  14 -0.5017 0.36535   3
   2   7 -14 5.45789 0.74500   1
  -2  -7  14 4.73981 0.69927   2
  -2  -7  14 4.56918 0.66611   3
   1   7 -14 -0.4288 0.38484   1
  -1  -7  14 0.31042 0.27301   3
   0   7 -14 1.59747 0.44746   1
   0   7 -14 0.88611 0.38762   2
   0  -7  14 1.25480 0.33963   3
  -1   7 -14 2.93265 0.47485   2
  -1   7 -14 2.92549 0.57498   1
   1  -7  14 2.68786 0.43341   3
  -2   7 -14 2.88390 0.44005   2
   3   6 -14 7.39476 0.80964   1
  -3  -6  14 5.71335 0.77876   2
  -3  -6  14 6.17309 0.77165   3
   2   6 -14 4.66362 0.72892   1
   2   6 -14 4.88234 0.78426   2
  -2  -6  14 4.74544 0.62367   3
   1   6 -14 0.08279 0.35617   1
   1   6 -14 -0.6813 0.34514   2
  -1  -6  14 0.14499 0.27692   3
   0   6 -14 0.58152 0.37850   1
   0   6 -14 0.15794 0.33122   2
   0  -6  14 0.74104 0.25828   3
  -1   6 -14 0.43622 0.34449   2
  -1   6 -14 0.30390 0.38185   1
   1  -6  14 -0.2048 0.26932   3
  -2   6 -14 -0.0051 0.35311   2
  -2   6 -14 0.16521 0.47880   1
   2  -6  14 -0.1815 0.31792   3
   3   5 -14 1.30880 0.41234   2
   3   5 -14 1.32863 0.40382   1
  -3  -5  14 1.29632 0.34705   3
   2   5 -14 20.3378 1.17960   1
   2   5 -14 21.4447 1.28252   2
  -2  -5  14 20.9659 1.10159   3
   1   5 -14 12.6931 0.95218   2
   1   5 -14 11.8086 0.85510   1
  -1  -5  14 13.7244 0.82293   3
   0   5 -14 1.75714 0.41417   1
   0   5 -14 1.50618 0.33333   2
   0  -5  14 1.91174 0.31755   3
  -1   5 -14 1.10947 0.40094   1
  -1   5 -14 1.58196 0.35920   2
   1  -5  14 1.15299 0.31154   3
  -2   5 -14 -0.2393 0.33313   2
  -2   5 -14 0.27133 0.45039   1
   2  -5  14 -0.2725 0.32097   3
   3   4 -14 0.50175 0.40120   2
   3   4 -14 0.73896 0.38082   1
  -3  -4  14 0.02083 0.29637   3
   2   4 -14 -0.3213 0.34935   2
   2   4 -14 -0.3602 0.31961   1
  -2  -4  14 -0.2064 0.25879   3
   1   4 -14 2.01159 0.38146   1
   1   4 -14 1.44507 0.38138   2
  -1  -4  14 2.08453 0.36973   3
   0   4 -14 3.61902 0.58095   2
   0   4 -14 2.53220 0.42704   1
   0  -4  14 3.99292 0.48877   3
  -1   4 -14 1.66780 0.36759   2
  -1   4 -14 2.62996 0.47691   1
   1  -4  14 1.46516 0.27919   3
  -2   4 -14 5.53656 0.81328   1
  -2   4 -14 3.85930 0.48812   2
   2  -4  14 4.82287 0.67200   3
   4   3 -14 2.52985 0.45705   1
   3   3 -14 3.98504 0.62093   1
   3   3 -14 4.94791 0.74848   2
  -3  -3  14 4.08292 0.66054   3
   2   3 -14 3.43262 0.63128   2
   2   3 -14 3.20210 0.52409   1
  -2  -3  14 3.40350 0.57904   3
   1   3 -14 0.64662 0.30620   2
   1   3 -14 1.20078 0.33041   1
  -1  -3  14 1.10526 0.27528   3
   0   3 -14 1.66761 0.35333   1
   0   3 -14 1.83684 0.36468   2
   0  -3  14 1.73531 0.30641   3
  -1   3 -14 32.6611 1.51486   2
  -1   3 -14 31.7690 1.58680   1
   1  -3  14 32.3736 1.38267   3
  -2   3 -14 0.00237 0.32557   2
  -2   3 -14 0.25710 0.43927   1
   2  -3  14 -0.0939 0.29722   3
   3   2 -14 2.56445 0.45432   2
   3   2 -14 2.72249 0.52649   1
  -3  -2  14 3.85215 0.61714   3
   2   2 -14 5.60456 0.63727   2
   2   2 -14 4.83053 0.53287   1
  -2  -2  14 4.36183 0.57277   3
   1   2 -14 0.21394 0.27986   1
   1   2 -14 0.20404 0.27342   2
  -1  -2  14 -0.1205 0.26516   3
   0   2 -14 9.49046 0.73872   1
   0   2 -14 9.31718 0.80324   2
   0  -2  14 9.43635 0.47248   4
   0  -2  14 9.77297 0.72617   3
  -1   2 -14 2.24582 0.43329   1
   1  -2  14 1.60749 0.30824   3
  -2   2 -14 2.59724 0.43081   2
  -2   2 -14 4.07421 0.74171   1
   2  -2  14 3.28051 0.45248   4
   2  -2  14 2.43721 0.39909   3
   3   1 -14 1.19655 0.38934   2
  -3  -1  14 1.23339 0.37714   4
  -3  -1  14 0.73591 0.35376   3
   2   1 -14 8.65012 0.56861   1
   2   1 -14 8.21202 0.80029   2
  -2  -1  14 8.66350 0.54492   4
  -2  -1  14 9.13736 0.70917   3
   1   1 -14 -0.4072 0.28668   2
   1   1 -14 -0.2050 0.29277   1
  -1  -1  14 0.15864 0.19852   4
  -1  -1  14 0.21302 0.27678   3
   0   1 -14 17.0956 1.11414   2
   0   1 -14 19.6889 1.03859   1
   0  -1  14 18.8788 0.98339   3
  -1   1 -14 -0.1396 0.31088   2
  -1   1 -14 0.23217 0.37312   1
   1  -1  14 -0.1322 0.27879   3
   1  -1  14 -0.2208 0.25313   4
  -2   1 -14 0.60422 0.46598   1
  -2   1 -14 1.27753 0.38309   2
   2  -1  14 1.03507 0.34906   3
   2  -1  14 0.94808 0.33044   4
   3   0 -14 0.04950 0.37815   2
  -3   0  14 0.32759 0.32910   3
  -3   0  14 0.46973 0.38312   4
   2   0 -14 0.52258 0.34288   2
  -2   0  14 0.82837 0.31526   4
  -2   0  14 0.37085 0.30282   3
   1   0 -14 1.40003 0.29203   1
   1   0 -14 1.25889 0.38422   2
  -1   0  14 1.39032 0.28177   4
  -1   0  14 1.07963 0.32561   3
   0   0 -14 0.10803 0.36205   2
   0   0 -14 0.82690 0.31914   1
   0   0  14 0.60745 0.24689   4
   0   0  14 0.03228 0.27826   3
  -1   0 -14 0.64363 0.40183   1
  -1   0 -14 0.98539 0.38438   2
   1   0  14 1.23009 0.31500   4
   1   0  14 1.31988 0.31393   3
  -2   0 -14 7.38622 0.88943   1
  -2   0 -14 7.03662 0.84261   2
   2   0  14 5.44018 0.75594   3
   2   0  14 7.10648 0.66296   4
   3  -1 -14 13.4832 1.07366   2
  -3   1  14 11.2265 0.89226   4
  -3   1  14 14.7454 1.11937   3
   2  -1 -14 0.72004 0.40228   2
  -2   1  14 1.04907 0.33659   4
   1  -1 -14 1.90142 0.45964   2
  -1   1  14 2.16418 0.35419   4
  -1   1  14 1.50717 0.35239   3
   0  -1 -14 1.29606 0.39932   2
   0   1  14 1.18650 0.32627   4
  -1  -1 -14 1.79504 0.43236   1
  -1  -1 -14 1.29623 0.44273   2
   1   1  14 1.24476 0.37637   3
   1   1  14 1.21328 0.36181   4
   2  -2 -14 16.4933 1.20526   2
  -2   2  14 18.3118 1.09816   3
  -2   2  14 16.5879 0.98605   4
   1  -2 -14 0.55537 0.39993   2
  -1   2  14 1.00139 0.33320   4
  -1   2  14 0.89465 0.38738   3
   0  -2 -14 -0.2127 0.39652   2
   0   2  14 0.67984 0.31965   4
   0   2  14 0.29801 0.34641   3
  -1  -2 -14 0.43873 0.44680   2
   1   2  14 0.55534 0.35336   4
   1   2  14 0.09701 0.37363   3
  -1   3  14 4.72707 0.79518   3
  -1   3  14 5.56971 0.63378   4
   1   8 -15 -0.3971 0.48027   1
  -1  -8  15 0.73756 0.35878   3
   0   8 -15 0.97094 0.53598   1
   2   7 -15 5.97708 0.88327   1
  -2  -7  15 8.49265 0.81118   3
   1   7 -15 0.29604 0.45797   1
   1   7 -15 -0.5309 0.41682   2
  -1  -7  15 0.35853 0.34945   3
   0   7 -15 1.14592 0.43378   2
   0   7 -15 1.98826 0.51656   1
   0  -7  15 2.32185 0.36591   3
  -1   7 -15 0.27274 0.50245   1
  -1   7 -15 0.91232 0.42935   2
   2   6 -15 0.26314 0.45121   2
   2   6 -15 1.63954 0.45524   1
  -2  -6  15 1.28405 0.35816   3
   1   6 -15 0.50772 0.38968   2
   1   6 -15 0.70693 0.42308   1
  -1  -6  15 1.22270 0.34689   3
   0   6 -15 1.21295 0.39258   2
   0   6 -15 1.65851 0.47948   1
   0  -6  15 1.97848 0.33822   3
  -1   6 -15 7.92698 0.81170   2
  -1   6 -15 7.75274 0.88068   1
   1  -6  15 7.45898 0.76157   3
   3   5 -15 1.56381 0.49036   1
  -3  -5  15 0.56060 0.38091   3
   2   5 -15 0.69993 0.41801   2
   2   5 -15 0.48169 0.38934   1
  -2  -5  15 0.80631 0.35209   3
   1   5 -15 3.48852 0.64263   1
   1   5 -15 1.99152 0.41869   2
  -1  -5  15 2.09964 0.38468   3
   0   5 -15 23.4494 1.32780   1
   0   5 -15 23.3783 1.33039   2
   0  -5  15 25.5777 1.18800   3
  -1   5 -15 0.83740 0.38758   2
  -1   5 -15 0.66904 0.46986   1
   1  -5  15 0.67152 0.32423   3
   3   4 -15 1.94358 0.46210   1
  -3  -4  15 2.05257 0.42361   3
   2   4 -15 1.01942 0.39378   2
   2   4 -15 1.26856 0.39753   1
  -2  -4  15 1.84054 0.36907   3
   1   4 -15 3.96241 0.71993   2
   1   4 -15 3.93887 0.62879   1
   0   4 -15 4.12828 0.69752   2
   0   4 -15 5.26337 0.67197   1
   0  -4  15 4.45340 0.63022   3
  -1   4 -15 1.59877 0.41331   2
  -1   4 -15 1.52352 0.44573   1
   1  -4  15 2.02049 0.36778   3
   3   3 -15 1.49470 0.40245   1
  -3  -3  15 1.40532 0.39385   3
   2   3 -15 1.08560 0.42264   2
   2   3 -15 1.27041 0.36646   1
  -2  -3  15 0.85525 0.35788   3
   1   3 -15 9.64474 0.78741   1
   1   3 -15 10.9451 0.89991   2
  -1  -3  15 10.1950 0.77748   3
   0   3 -15 0.16391 0.37152   2
   0   3 -15 0.25325 0.36187   1
   0  -3  15 -0.1874 0.28258   3
  -1   3 -15 0.96427 0.44385   1
   1  -3  15 0.96432 0.32733   3
  -3  -2  15 0.69337 0.40753   3
   2   2 -15 0.68364 0.33595   1
   2   2 -15 0.99390 0.41050   2
  -2  -2  15 0.85430 0.37076   3
   1   2 -15 0.43174 0.32073   1
   1   2 -15 0.40521 0.35583   2
  -1  -2  15 0.23330 0.30229   3
   0   2 -15 0.59786 0.39280   1
   0   2 -15 0.55345 0.35450   2
   0  -2  15 0.56944 0.32129   3
  -1   2 -15 10.1356 0.89642   2
  -1   2 -15 10.8397 0.93953   1
   1  -2  15 11.7164 0.80653   3
   2   1 -15 1.58628 0.41262   2
  -2  -1  15 1.09233 0.35723   3
   1   1 -15 1.29960 0.39065   2
   1   1 -15 2.38494 0.40318   1
  -1  -1  15 2.09537 0.39935   3
   0   1 -15 1.52306 0.43391   2
   0  -1  15 1.99415 0.38043   3
  -1   1 -15 0.38595 0.40431   2
  -1   1 -15 1.10299 0.43404   1
   1  -1  15 0.33821 0.28433   4
   1  -1  15 -0.2987 0.33662   3
   2   0 -15 -0.2297 0.40985   2
  -2   0  15 0.16503 0.34945   4
  -2   0  15 -0.2690 0.35039   3
   1   0 -15 -0.1955 0.41355   2
  -1   0  15 0.15124 0.29232   4
  -1   0  15 0.07165 0.29990   3
   0   0 -15 0.55585 0.37399   1
   0   0 -15 -0.1214 0.39472   2
   0   0  15 0.62485 0.28462   4
   0   0  15 0.23305 0.32021   3
  -1   0 -15 0.03238 0.41698   2
   1   0  15 -0.0350 0.31649   4
   1   0  15 0.17847 0.35248   3
  -2   1  15 5.06251 0.62664   4
   1  -1 -15 22.8137 1.39305   2
  -1   1  15 23.5936 1.24368   3
  -1   1  15 21.1136 1.09781   4
   0  -1 -15 12.9956 1.00377   2
   0   1  15 12.5740 0.78831   4
   0   1  15 10.8859 0.92868   3
   1   6 -16 2.71169 0.53903   2
   1   6 -16 3.04304 0.53984   1
   0   6 -16 -0.4180 0.49007   1
   2   5 -16 2.21281 0.50642   1
   1   5 -16 -0.1901 0.40821   2
   1   5 -16 0.19447 0.45955   1
  -1  -5  16 -0.4607 0.36772   3
   0   5 -16 1.12956 0.40121   2
   0   5 -16 1.08081 0.46168   1
   2   4 -16 0.66321 0.39658   1
   1   4 -16 0.16813 0.42523   1
   1   4 -16 1.08015 0.40479   2
  -1  -4  16 0.37159 0.33432   3
   0   4 -16 7.11946 0.87314   2
   0   4 -16 7.42243 0.83858   1
   0  -4  16 8.01194 0.78017   3
   2   3 -16 2.42266 0.43692   1
   1   3 -16 2.20931 0.42144   1
   1   3 -16 1.29170 0.43790   2
  -1  -3  16 1.84490 0.39501   3
   0   3 -16 0.65028 0.42258   2
   0   3 -16 -0.0947 0.42898   1
   0  -3  16 -0.1726 0.34164   3
   1   2 -16 0.10797 0.39641   1
   1   2 -16 -0.6572 0.41726   2
  -1  -2  16 -0.0577 0.34648   3
   0   2 -16 0.05573 0.43727   2
   0   2 -16 -0.2674 0.42891   1
   0  -2  16 0.39634 0.35568   3
   0   1 -16 0.07460 0.43221   1
   0   0   0    0.00    0.00   0
;
_shelx_hkl_checksum     894
_shelx_res_file
;
TITL a in P-1
    shelx.res
    created by SHELXL-2018/3 at 09:44:13 on 31-Mar-2020
CELL  0.71073   4.8774   9.4704  12.7192  106.784   97.222   92.444
ZERR     2.00   0.0013   0.0025   0.0032    0.007    0.007    0.008
LATT   1
SFAC  C    H    N    O
UNIT  22 22 2 10
MERG   2
OMIT     0   0   1
EQIV $1 -x, -y+1, -z+2
EQIV $2 -x+1, -y, -z+1
HTAB O1 O2_$1
HTAB N1 O2
HTAB C5 O3
HTAB C5 O3_$2
eqiv $3 x+1, y, z
eqiv $4 x-1, y, z
mpla 6 c1 > c6  c7_$3 o2_$3 c7_$4 o2_$4
mpla 16 o1 > c10 c11
FMAP   2
PLAN   15
SIZE     0.186   0.235   0.730
ACTA
BOND   $H
CONF
L.S.   6
TEMP    23.00
WGHT    0.072800    0.091700
FVAR       0.78951
O1    4    0.257648    0.380202    1.030906    11.00000    0.08150    0.09538 =
         0.02445    0.00808    0.00774    0.04378
O2    4    0.055059    0.414467    0.875217    11.00000    0.06593    0.06769 =
         0.02609    0.00774    0.01019    0.02869
O3    4    0.248098    0.128870    0.505598    11.00000    0.10834    0.10726 =
         0.03196    0.00789    0.01632    0.06575
O4    4   -0.225422    0.380586    0.600014    11.00000    0.07255    0.08689 =
         0.03768    0.01219    0.00916    0.03869
O5    4   -0.132765    0.274599    0.427901    11.00000    0.06833    0.06986 =
         0.02887    0.01443    0.00344    0.01811
N1    3    0.179066    0.244752    0.683957    11.00000    0.04789    0.05267 =
         0.02515    0.00698    0.00874    0.01646
C1    1    0.386391    0.234378    0.864818    11.00000    0.04213    0.05205 =
         0.03059    0.00888    0.00660    0.00925
C2    1    0.569175    0.171084    0.927679    11.00000    0.05920    0.07202 =
         0.03376    0.01497    0.00359    0.01770
C3    1    0.734008    0.064464    0.878536    11.00000    0.06010    0.07101 =
         0.05184    0.02181    0.00204    0.02463
C4    1    0.718473    0.019619    0.764694    11.00000    0.05388    0.05485 =
         0.05247    0.01365    0.01238    0.02008
C5    1    0.537623    0.077962    0.700099    11.00000    0.05091    0.05096 =
         0.03638    0.00886    0.01099    0.01266
C6    1    0.367311    0.185762    0.748332    11.00000    0.04006    0.04522 =
         0.02992    0.00929    0.00732    0.00717
C7    1    0.218659    0.350128    0.922523    11.00000    0.04925    0.05881 =
         0.02608    0.00719    0.00623    0.01168
C8    1    0.130633    0.211757    0.572388    11.00000    0.05427    0.05215 =
         0.02693    0.00595    0.00902    0.01428
C9    1   -0.099975    0.299674    0.535893    11.00000    0.05096    0.05052 =
         0.02944    0.00764    0.00431    0.00781
C10   1   -0.346929    0.351437    0.381911    11.00000    0.06894    0.07276 =
         0.04698    0.02599   -0.00512    0.00965
C11   1   -0.309812    0.329713    0.263819    11.00000    0.10753    0.09767 =
         0.04585    0.03543   -0.00985    0.00118
H1    2    0.139416    0.454831    1.061490    11.00000    0.09950
H1A   2    0.064705    0.311033    0.722234    11.00000    0.06980
H2    2    0.580813    0.206491    1.004907    11.00000    0.07771
H3    2    0.855570    0.025464    0.924313    11.00000    0.08126
H4    2    0.835893   -0.049938    0.730376    11.00000    0.05763
H5    2    0.532390    0.046322    0.622005    11.00000    0.05434
H10A  2   -0.320721    0.452057    0.425842    11.00000    0.07741
H10B  2   -0.516994    0.306581    0.390481    11.00000    0.07480
H11A  2   -0.121339    0.375164    0.259984    11.00000    0.11445
H11B  2   -0.325697    0.229417    0.223845    11.00000    0.10916
H11C  2   -0.457090    0.376763    0.229765    11.00000    0.09640
HKLF 4
REM  a in P-1
REM wR2 = 0.1375, GooF = S = 1.063, Restrained GooF = 1.063 for all data
REM R1 = 0.0487 for 2016 Fo > 4sig(Fo) and 0.0608 for all 2557 data
REM 198 parameters refined using 0 restraints
END
WGHT      0.0729      0.0891
REM Highest difference peak  0.242,  deepest hole -0.274,  1-sigma level  0.077
Q1    1   0.1316  0.0743  0.5293  11.00000  0.05    0.24
Q2    1  -0.3141  0.3018  0.5611  11.00000  0.05    0.18
Q3    1  -0.0382  0.3521  0.1406  11.00000  0.05    0.16
Q4    1   0.1531 -0.0143  0.5536  11.00000  0.05    0.15
Q5    1   0.3070  0.2044  0.5344  11.00000  0.05    0.15
Q6    1  -0.1483  0.2536  0.8133  11.00000  0.05    0.15
Q7    1   0.1720  0.2114  1.1003  11.00000  0.05    0.15
Q8    1  -0.0852  0.4095  0.5752  11.00000  0.05    0.15
Q9    1  -0.1345  0.2972  0.8680  11.00000  0.05    0.15
Q10   1  -0.2798  0.3197  0.8331  11.00000  0.05    0.15
Q11   1   0.2529  0.6390  1.0747  11.00000  0.05    0.15
Q12   1  -0.1693  0.2619  0.7662  11.00000  0.05    0.14
Q13   1  -0.3852  0.2955  0.6468  11.00000  0.05    0.14
Q14   1   0.3138 -0.0883  0.6579  11.00000  0.05    0.14
Q15   1   0.6945 -0.1947  0.7651  11.00000  0.05    0.14
;
_shelx_res_checksum     56254
