# Supplementary material for: 2-(2-Eth­oxy-2-oxoacetamido)­benzoic acid
Source: IUCrdata. 2020 May 6;5(Pt 5):x200603. doi: 10.1107/S2414314620006033 (PMC9462219; doi:10.1107/S2414314620006033)
Supplement: Supplementary file 2 [file x-05-x200603-Isup3.hkl]

data_I                                                                          
_shelx_title ' a in P-1'                                                        
_shelx_refln_list_code          4                                               
_shelx_F_calc_maximum      152.51                                               
_exptl_crystal_F_000       248.00                                               
_reflns_d_resolution_high  0.7653                                               
                                                                                
loop_                                                                           
 _space_group_symop_operation_xyz                                               
 'x, y, z'                                                                      
 '-x, -y, -z'                                                                   
                                                                                
_cell_length_a     4.8774                                                       
_cell_length_b     9.4704                                                       
_cell_length_c    12.7192                                                       
_cell_angle_alpha 106.784                                                       
_cell_angle_beta   97.222                                                       
_cell_angle_gamma  92.444                                                       
                                                                                
_shelx_F_squared_multiplier     1.000                                           
                                                                                
loop_                                                                           
 _refln_index_h                                                                 
 _refln_index_k                                                                 
 _refln_index_l                                                                 
 _refln_F_squared_calc                                                          
 _refln_F_squared_meas                                                          
 _refln_F_squared_sigma                                                         
 _refln_observed_status                                                         
   1   0   0          0.81          0.05         0.07 o                         
   2   0   0       1052.70       1112.11        16.77 o                         
   3   0   0         23.88         21.71         0.42 o                         
   4   0   0          1.27          0.77         0.11 o                         
   5   0   0          0.13          0.19         0.21 o                         
   6   0   0          1.88          1.88         0.69 o                         
  -6   1   0         11.63         13.68         0.82 o                         
  -5   1   0          9.63         10.01         0.57 o                         
  -4   1   0          1.53          1.07         0.16 o                         
  -3   1   0         48.33         48.41         0.85 o                         
  -2   1   0         26.93         26.24         0.48 o                         
  -1   1   0        362.23        374.19         5.35 o                         
   1   1   0       1213.95       1235.22        13.82 o                         
   2   1   0          1.11          0.45         0.05 o                         
   3   1   0          5.13          4.56         0.18 o                         
   4   1   0          6.83          6.17         0.29 o                         
   5   1   0          0.65          0.63         0.22 o                         
   6   1   0          8.97          8.87         1.22 o                         
  -6   2   0          0.00          0.31         0.40 o                         
  -5   2   0         87.94         89.22         2.05 o                         
  -4   2   0        185.15        191.88         3.84 o                         
  -3   2   0         38.13         38.57         0.65 o                         
  -2   2   0          1.29          0.95         0.09 o                         
  -1   2   0        100.68        115.27         2.00 o                         
   0   2   0       1727.16       1609.49        25.02 o                         
   1   2   0        319.16        339.27         5.00 o                         
   2   2   0          3.27          2.87         0.10 o                         
   3   2   0         24.19         23.66         0.53 o                         
   4   2   0         64.07         62.68         1.21 o                         
   5   2   0          7.82          8.30         0.47 o                         
  -6   3   0          0.93          1.02         0.40 o                         
  -5   3   0          0.59          0.79         0.28 o                         
  -4   3   0        151.90        144.60         3.00 o                         
  -3   3   0          2.61          2.60         0.32 o                         
  -2   3   0          2.34          1.33         0.09 o                         
  -1   3   0         12.89         11.71         0.20 o                         
   0   3   0        783.23        803.36        12.06 o                         
   1   3   0        288.49        294.92         4.93 o                         
   2   3   0        610.23        645.79        12.24 o                         
   3   3   0          2.82          2.15         0.18 o                         
   4   3   0          0.05         -0.06         0.13 o                         
   5   3   0          8.52          7.81         0.54 o                         
  -6   4   0          7.77         10.78         0.98 o                         
  -5   4   0          0.09          0.20         0.35 o                         
  -4   4   0        279.04        273.33         5.35 o                         
  -3   4   0        124.16        117.04         1.80 o                         
  -2   4   0         53.03         57.77         1.06 o                         
  -1   4   0        379.66        409.69         7.71 o                         
   0   4   0        133.49        132.60         1.78 o                         
   1   4   0        770.75        788.59        12.47 o                         
   2   4   0         35.21         34.22         0.85 o                         
   3   4   0          4.57          3.47         0.61 o                         
   4   4   0          2.28          1.51         0.26 o                         
   5   4   0          1.90          1.54         0.43 o                         
  -5   5   0          0.64          0.65         0.32 o                         
  -4   5   0          2.62          2.41         0.29 o                         
  -3   5   0        198.27        184.73         3.64 o                         
  -2   5   0         25.89         23.82         0.53 o                         
  -1   5   0         19.73         18.10         0.37 o                         
   0   5   0        156.89        161.31         2.61 o                         
   1   5   0          0.06          0.07         0.06 o                         
   3   5   0          0.97          0.18         0.23 o                         
   4   5   0          0.17          0.20         0.27 o                         
   5   5   0          8.36          9.97         1.58 o                         
  -5   6   0         15.35         18.82         0.82 o                         
  -4   6   0          0.15          0.20         0.30 o                         
  -3   6   0        182.44        177.92         3.06 o                         
  -2   6   0          6.81          7.23         0.28 o                         
  -1   6   0         31.90         30.93         0.65 o                         
   0   6   0         22.85         24.91         0.54 o                         
   1   6   0         73.96         76.19         1.18 o                         
   2   6   0         58.19         58.32         1.41 o                         
   3   6   0          0.26          0.35         0.22 o                         
   4   6   0          0.00         -0.06         0.37 o                         
   5   6   0          1.07          1.87         0.59 o                         
  -5   7   0         15.76         18.63         1.35 o                         
  -4   7   0          3.28          3.17         0.40 o                         
  -3   7   0          4.17          3.89         0.27 o                         
  -2   7   0         24.16         23.65         0.59 o                         
  -1   7   0          0.69          0.47         0.13 o                         
   0   7   0         26.83         26.35         0.60 o                         
   1   7   0        114.36        107.67         2.24 o                         
   2   7   0          5.63          5.33         0.42 o                         
   3   7   0          0.20          0.43         0.26 o                         
   4   7   0          0.00         -0.25         0.38 o                         
  -5   8   0         11.49         14.63         1.52 o                         
  -4   8   0         29.39         31.53         1.02 o                         
  -3   8   0          3.14          2.67         0.35 o                         
  -2   8   0        138.12        144.22         2.56 o                         
  -1   8   0          9.97         10.56         0.41 o                         
   0   8   0          0.16          0.26         0.13 o                         
   1   8   0         24.47         26.36         0.61 o                         
   2   8   0          0.30          0.10         0.24 o                         
   3   8   0          0.13          0.05         0.49 o                         
   4   8   0          0.03          0.22         0.44 o                         
  -4   9   0         21.53         28.77         1.03 o                         
  -3   9   0          0.58          0.66         0.25 o                         
  -2   9   0          0.26          0.48         0.21 o                         
  -1   9   0          1.55          1.68         0.21 o                         
   0   9   0          1.06          1.29         0.20 o                         
   1   9   0          0.42          0.57         0.25 o                         
   2   9   0          4.06          2.91         0.46 o                         
   3   9   0          0.09          0.70         0.41 o                         
  -3  10   0          7.55          8.95         0.84 o                         
  -2  10   0         18.13         17.77         0.63 o                         
  -1  10   0         12.87         12.80         0.54 o                         
   0  10   0          0.00          0.15         0.28 o                         
   1  10   0          0.01         -0.19         0.53 o                         
   2  10   0          0.06          1.37         0.46 o                         
  -2  11   0          4.13          4.23         0.67 o                         
  -1  11   0          5.98          6.51         0.48 o                         
   0  11   0          0.39          0.44         0.52 o                         
   1  11   0          0.19          0.31         0.41 o                         
  -2 -11   1          0.00          0.54         0.53 o                         
  -1 -11   1          0.02          0.30         0.39 o                         
   0 -11   1          0.02          0.26         0.33 o                         
   1 -11   1          0.01          0.01         0.32 o                         
   2 -11   1          0.01         -0.07         0.29 o                         
  -3 -10   1          0.01          0.98         0.62 o                         
  -2 -10   1          4.53          4.31         0.46 o                         
  -1 -10   1          0.30          0.16         0.30 o                         
   0 -10   1          3.03          2.73         0.34 o                         
   1 -10   1         38.62         41.79         0.98 o                         
   2 -10   1          2.04          1.63         0.26 o                         
   3 -10   1         14.27         16.10         0.65 o                         
  -3  -9   1          0.90          1.40         0.51 o                         
  -2  -9   1         14.31         12.90         0.67 o                         
  -1  -9   1          9.40          7.93         0.40 o                         
   0  -9   1          1.21          1.18         0.17 o                         
   1  -9   1         13.22         13.52         0.48 o                         
   2  -9   1          4.43          4.85         0.38 o                         
   3  -9   1          2.43          2.11         0.26 o                         
   4  -9   1         19.90         24.04         0.97 o                         
  -4  -8   1          0.07          0.98         0.56 o                         
  -3  -8   1         10.87         12.03         0.69 o                         
  -2  -8   1         13.86         15.07         0.64 o                         
  -1  -8   1          1.03          1.05         0.17 o                         
   0  -8   1          2.68          3.07         0.27 o                         
   1  -8   1          0.30          0.57         0.15 o                         
   2  -8   1        123.06        124.98         3.14 o                         
   3  -8   1          0.05         -0.26         0.26 o                         
   4  -8   1         15.86         17.25         0.78 o                         
   5  -8   1          0.31          1.88         0.77 o                         
  -4  -7   1          0.04          0.53         0.36 o                         
  -3  -7   1          0.07          0.56         0.37 o                         
  -2  -7   1          0.77          0.44         0.27 o                         
  -1  -7   1         28.26         27.91         0.53 o                         
   0  -7   1          3.30          2.85         0.19 o                         
   1  -7   1         17.73         16.08         0.74 o                         
   2  -7   1        109.49        103.00         1.85 o                         
   3  -7   1          4.96          4.66         0.33 o                         
   4  -7   1          1.34          1.68         0.31 o                         
   5  -7   1          6.21          6.97         0.63 o                         
  -5  -6   1          0.41         -0.08         0.53 o                         
  -4  -6   1          1.82          1.56         0.43 o                         
  -3  -6   1          0.32         -0.03         0.24 o                         
  -2  -6   1        144.32        142.98         2.98 o                         
  -1  -6   1          1.36          1.27         0.14 o                         
   0  -6   1        116.19        115.01         2.25 o                         
   1  -6   1         18.56         19.34         0.45 o                         
   2  -6   1        115.55        111.89         2.25 o                         
   3  -6   1        322.95        312.06         7.19 o                         
   4  -6   1          2.46          2.61         0.30 o                         
   5  -6   1         15.81         17.51         0.84 o                         
  -5  -5   1          0.20          0.06         0.44 o                         
  -4  -5   1          0.19          0.71         0.29 o                         
  -3  -5   1        111.86        109.70         2.39 o                         
  -2  -5   1         49.34         46.18         1.82 o                         
  -1  -5   1         97.98         95.36         1.43 o                         
   0  -5   1          5.50          4.30         0.14 o                         
   1  -5   1          1.95          2.01         0.13 o                         
   2  -5   1          6.26          5.56         0.18 o                         
   3  -5   1        268.92        253.94         3.75 o                         
   4  -5   1          0.02          0.27         0.22 o                         
   5  -5   1          1.45          1.84         0.41 o                         
  -5  -4   1          9.78          8.78         0.78 o                         
  -4  -4   1          1.35          0.66         0.29 o                         
  -3  -4   1          3.96          4.54         0.38 o                         
  -2  -4   1         58.43         62.20         1.38 o                         
  -1  -4   1        419.21        450.32         6.90 o                         
   0  -4   1          8.72          9.44         0.25 o                         
   1  -4   1          5.17          5.66         0.16 o                         
   2  -4   1         51.83         56.49         1.00 o                         
   3  -4   1        264.18        270.62         5.21 o                         
   4  -4   1        200.32        206.27         4.15 o                         
   5  -4   1          0.16         -0.03         0.40 o                         
   6  -4   1          0.02          0.01         0.72 o                         
  -5  -3   1          1.30          0.66         0.30 o                         
  -4  -3   1          0.00         -0.13         0.15 o                         
  -3  -3   1          0.83          0.88         0.12 o                         
  -2  -3   1        265.07        285.99         4.03 o                         
  -1  -3   1         30.15         31.35         0.49 o                         
   0  -3   1        129.05        134.38         2.10 o                         
   1  -3   1          4.86          2.60         0.08 o                         
   2  -3   1        240.48        259.06         3.74 o                         
   3  -3   1          0.00         -0.01         0.13 o                         
   4  -3   1          7.78          7.25         0.77 o                         
   5  -3   1         21.87         22.64         0.93 o                         
   6  -3   1          3.58          5.02         0.58 o                         
  -6  -2   1          0.04         -0.54         0.83 o                         
  -5  -2   1          3.68          2.96         0.28 o                         
  -4  -2   1          3.53          1.77         0.18 o                         
  -3  -2   1        164.96        167.69         2.47 o                         
  -2  -2   1          0.12          0.01         0.06 o                         
  -1  -2   1      23259.32      16015.82       367.61 o                         
   0  -2   1          0.25         -0.02         0.02 o                         
   1  -2   1       1899.09       1793.17        25.59 o                         
   2  -2   1         61.48         62.10         1.89 o                         
   3  -2   1          1.24          0.66         0.12 o                         
   4  -2   1          2.01          1.96         0.24 o                         
   5  -2   1         12.78         12.44         0.64 o                         
   6  -2   1          0.38          0.12         0.42 o                         
  -6  -1   1          4.65          4.34         0.45 o                         
  -5  -1   1          0.42          0.70         0.31 o                         
  -4  -1   1          1.81          1.65         0.15 o                         
  -3  -1   1         14.69         13.21         0.39 o                         
  -2  -1   1        108.54        104.39         1.41 o                         
  -1  -1   1        103.41        102.71         1.27 o                         
   1  -1   1         96.45         86.06         1.19 o                         
   2  -1   1        105.26        102.18         1.82 o                         
   3  -1   1         23.17         23.84         0.44 o                         
   4  -1   1          1.36          0.79         0.29 o                         
   5  -1   1         34.75         35.86         1.05 o                         
   6  -1   1          7.58          6.92         0.68 o                         
  -6   0   1         25.15         28.60         1.04 o                         
  -5   0   1         75.20         80.66         1.56 o                         
  -4   0   1         19.70         19.85         0.51 o                         
  -3   0   1          0.14         -0.07         0.07 o                         
  -2   0   1          8.41          8.89         0.17 o                         
  -1   0   1       1581.57       1366.91        46.94 o                         
   1   0   1          3.17          2.26         0.07 o                         
   2   0   1         79.55         81.09         1.18 o                         
   3   0   1        402.32        434.00         6.94 o                         
   4   0   1         48.39         47.22         0.83 o                         
   5   0   1          7.33          7.16         0.39 o                         
   6   0   1          2.62          1.73         0.56 o                         
  -6   1   1          0.31          1.36         0.53 o                         
  -5   1   1         41.42         40.35         0.93 o                         
  -4   1   1          0.50          0.45         0.11 o                         
  -3   1   1          0.07          0.34         0.09 o                         
  -2   1   1         16.40         14.84         0.27 o                         
  -1   1   1       1024.71        997.85        11.17 o                         
   0   1   1        920.67        823.69        29.21 o                         
   1   1   1       2184.47       2111.50        23.67 o                         
   2   1   1          7.46          5.72         0.14 o                         
   3   1   1         25.77         20.51         0.42 o                         
   4   1   1         55.21         57.08         1.12 o                         
   5   1   1          0.00         -0.09         0.19 o                         
   6   1   1          0.04          1.32         0.47 o                         
  -6   2   1          0.33          0.31         0.37 o                         
  -5   2   1        100.83        100.08         2.26 o                         
  -4   2   1         70.15         68.09         1.14 o                         
  -3   2   1         17.58         18.77         0.42 o                         
  -2   2   1        338.08        374.66         4.95 o                         
  -1   2   1        353.95        381.63         4.29 o                         
   0   2   1       2802.58       2543.22        39.14 o                         
   1   2   1        298.28        313.29         3.83 o                         
   2   2   1         24.16         26.10         0.44 o                         
   3   2   1         23.79         20.93         0.45 o                         
   4   2   1          7.51          7.17         0.33 o                         
   5   2   1          0.02         -0.02         0.23 o                         
   6   2   1          0.42          1.01         0.88 o                         
  -6   3   1          0.26          1.00         0.68 o                         
  -5   3   1          1.24          1.49         0.28 o                         
  -4   3   1        154.43        152.86         2.35 o                         
  -3   3   1         17.72         16.20         0.42 o                         
  -2   3   1         96.79         89.54         1.27 o                         
  -1   3   1        446.59        492.75         7.17 o                         
   0   3   1         25.63         31.61         0.45 o                         
   1   3   1         10.93          8.75         0.29 o                         
   2   3   1         50.70         48.25         1.11 o                         
   3   3   1          2.49          2.60         0.12 o                         
   4   3   1         62.46         58.51         1.31 o                         
   5   3   1          2.90          3.01         0.70 o                         
  -6   4   1          7.24          9.58         1.78 o                         
  -5   4   1          0.67          0.67         0.30 o                         
  -4   4   1        122.72        118.42         2.42 o                         
  -3   4   1         29.98         28.46         0.61 o                         
  -2   4   1         43.58         42.44         0.73 o                         
  -1   4   1        188.23        224.22         3.67 o                         
   0   4   1        302.00        326.62         4.45 o                         
   1   4   1        197.72        207.39         2.95 o                         
   2   4   1          2.65          3.18         0.21 o                         
   3   4   1          2.00          1.86         0.43 o                         
   4   4   1          5.21          2.77         0.39 o                         
   5   4   1          0.54          0.73         0.42 o                         
  -5   5   1          1.11          0.79         0.31 o                         
  -4   5   1          0.66          0.46         0.15 o                         
  -3   5   1          7.06          6.74         0.31 o                         
  -2   5   1          0.25          0.22         0.12 o                         
  -1   5   1         28.94         31.11         0.57 o                         
   0   5   1        691.17        743.73        10.41 o                         
   1   5   1         13.12         13.48         0.27 o                         
   2   5   1          3.42          3.51         0.35 o                         
   3   5   1          0.33          0.37         0.21 o                         
   4   5   1          0.79          0.41         0.28 o                         
   5   5   1          1.38          0.87         0.43 o                         
  -5   6   1         23.28         25.57         0.97 o                         
  -4   6   1          1.24          0.98         0.25 o                         
  -3   6   1        222.56        220.54         3.74 o                         
  -2   6   1         32.46         28.15         0.64 o                         
  -1   6   1         14.41         11.89         0.38 o                         
   0   6   1        112.14        124.88         2.46 o                         
   1   6   1         15.67         14.50         0.30 o                         
   2   6   1          5.28          5.40         0.38 o                         
   3   6   1          0.87          1.57         0.26 o                         
   4   6   1          1.24          1.13         0.41 o                         
  -5   7   1         28.66         39.02         1.24 o                         
  -4   7   1          2.46          2.08         0.23 o                         
  -3   7   1          3.67          3.12         0.41 o                         
  -2   7   1         20.12         19.51         0.61 o                         
  -1   7   1         14.23         13.50         0.40 o                         
   0   7   1         16.69         17.40         0.45 o                         
   1   7   1          6.36          6.82         0.24 o                         
   2   7   1          4.55          3.57         0.51 o                         
   3   7   1          5.45          4.24         0.66 o                         
   4   7   1          0.89         -0.04         0.38 o                         
  -4   8   1         11.28         12.70         0.56 o                         
  -3   8   1         26.28         24.71         0.68 o                         
  -2   8   1         43.71         42.55         0.94 o                         
  -1   8   1          1.18          1.44         0.21 o                         
   0   8   1          0.50          0.31         0.14 o                         
   1   8   1          0.03          0.28         0.13 o                         
   2   8   1          5.46          5.86         0.51 o                         
   3   8   1          1.01          1.15         0.36 o                         
   4   8   1          3.68          4.57         0.96 o                         
  -4   9   1          0.01         -0.06         0.46 o                         
  -3   9   1          7.51          6.78         0.75 o                         
  -2   9   1         21.48         21.23         0.63 o                         
  -1   9   1          0.05          0.23         0.19 o                         
   0   9   1          1.98          1.72         0.30 o                         
   1   9   1          4.19          5.52         0.53 o                         
   2   9   1          0.76          0.61         0.32 o                         
   3   9   1          0.00          0.57         0.60 o                         
  -3  10   1          5.96         10.61         0.70 o                         
  -2  10   1          4.03          4.33         0.79 o                         
  -1  10   1          1.41          1.35         0.26 o                         
   0  10   1          2.42          2.48         0.49 o                         
   1  10   1          0.74          0.39         0.33 o                         
   2  10   1          0.25          0.50         0.40 o                         
  -2  11   1          0.69          1.54         0.41 o                         
  -1  11   1          0.49          0.69         0.36 o                         
   0  11   1          0.45          0.33         0.37 o                         
   1  11   1          0.15          1.04         0.50 o                         
   0 -12   2          6.81         10.96         0.84 o                         
   1 -12   2          0.53          1.17         0.33 o                         
  -2 -11   2          1.66          2.00         1.32 o                         
  -1 -11   2          0.76          1.50         0.39 o                         
   0 -11   2          2.31          1.93         0.29 o                         
   1 -11   2          2.34          2.03         0.30 o                         
   2 -11   2          0.48          1.05         0.33 o                         
   3 -11   2         11.83         12.88         1.13 o                         
  -3 -10   2          2.27          3.51         0.55 o                         
  -2 -10   2          0.01         -0.15         0.59 o                         
  -1 -10   2          0.00          0.12         0.29 o                         
   0 -10   2          0.00          0.25         0.21 o                         
   1 -10   2         40.79         43.22         1.00 o                         
   2 -10   2          0.20          0.52         0.44 o                         
   3 -10   2          7.84          8.53         0.53 o                         
  -3  -9   2          0.09          0.26         0.37 o                         
  -2  -9   2          4.63          5.83         0.53 o                         
  -1  -9   2          1.08          0.72         0.15 o                         
   0  -9   2          7.19          7.92         0.36 o                         
   1  -9   2         30.45         32.51         0.82 o                         
   2  -9   2          4.68          4.87         0.37 o                         
   3  -9   2          1.40          1.16         0.23 o                         
   4  -9   2          9.80         10.46         0.93 o                         
  -4  -8   2          0.17          1.48         0.62 o                         
  -3  -8   2         22.01         23.48         0.88 o                         
  -2  -8   2          1.08          1.34         0.25 o                         
  -1  -8   2         18.68         17.28         0.40 o                         
   0  -8   2          0.19          0.17         0.16 o                         
   1  -8   2         54.03         53.08         1.09 o                         
   2  -8   2        137.58        143.91         2.54 o                         
   3  -8   2          2.78          2.54         0.25 o                         
   4  -8   2         11.90         14.31         0.73 o                         
   5  -8   2          9.54          8.14         1.45 o                         
  -4  -7   2         13.84         14.61         0.76 o                         
  -3  -7   2          7.93          9.40         0.56 o                         
  -2  -7   2          5.86          5.49         0.40 o                         
  -1  -7   2          0.05          0.14         0.08 o                         
   0  -7   2          0.08          0.21         0.10 o                         
   1  -7   2          4.12          3.50         0.20 o                         
   2  -7   2        206.26        201.93         4.03 o                         
   3  -7   2          0.01          0.00         0.17 o                         
   4  -7   2          0.75          1.29         0.28 o                         
   5  -7   2          4.51          5.00         0.51 o                         
  -5  -6   2          0.00         -0.51         0.51 o                         
  -4  -6   2          0.97          1.02         0.30 o                         
  -3  -6   2          8.87         12.13         0.56 o                         
  -2  -6   2         68.34         70.64         1.63 o                         
  -1  -6   2          2.24          2.32         0.13 o                         
   0  -6   2          5.74          5.70         0.21 o                         
   1  -6   2         52.25         51.63         0.98 o                         
   2  -6   2        233.41        235.77         4.55 o                         
   3  -6   2        274.27        284.53         4.20 o                         
   4  -6   2          0.74          0.84         0.26 o                         
   5  -6   2          0.05          0.06         0.61 o                         
  -5  -5   2          0.00          0.17         0.45 o                         
  -4  -5   2          0.83          0.69         0.25 o                         
  -3  -5   2         39.86         39.03         1.04 o                         
  -2  -5   2         36.75         31.42         1.00 o                         
  -1  -5   2          9.47          8.66         0.20 o                         
   0  -5   2         26.23         25.71         0.46 o                         
   1  -5   2        247.80        245.52         4.93 o                         
   2  -5   2          0.79          0.70         0.08 o                         
   3  -5   2          0.84          0.66         0.25 o                         
   4  -5   2         19.84         22.30         0.77 o                         
   5  -5   2          7.10          7.61         0.82 o                         
  -5  -4   2          0.66          0.45         0.31 o                         
  -4  -4   2         13.44         12.43         0.39 o                         
  -3  -4   2          0.75          0.82         0.08 o                         
  -2  -4   2       2970.78       2875.69        43.51 o                         
  -1  -4   2         20.77         19.93         0.35 o                         
   0  -4   2        456.53        480.17         6.18 o                         
   1  -4   2         52.67         49.28         0.73 o                         
   2  -4   2          0.29          0.14         0.07 o                         
   3  -4   2         10.42         10.03         0.44 o                         
   4  -4   2         40.49         38.00         1.07 o                         
   5  -4   2          0.91          0.78         0.30 o                         
  -5  -3   2          0.10          0.16         0.21 o                         
  -4  -3   2          1.35          1.27         0.18 o                         
  -3  -3   2         15.37         14.06         0.31 o                         
  -2  -3   2         43.42         44.07         0.70 o                         
  -1  -3   2       1267.79       1264.17        16.11 o                         
   0  -3   2         70.89         62.17         0.80 o                         
   1  -3   2        286.93        296.55         3.63 o                         
   2  -3   2        103.11        107.35         2.14 o                         
   3  -3   2         33.41         33.45         1.58 o                         
   4  -3   2         94.07         92.76         2.05 o                         
   5  -3   2         32.64         30.80         1.00 o                         
   6  -3   2          0.20         -0.02         0.56 o                         
  -6  -2   2         18.31         24.28         1.11 o                         
  -5  -2   2          7.89          8.91         0.56 o                         
  -4  -2   2          0.10          0.16         0.13 o                         
  -3  -2   2          0.40          0.48         0.08 o                         
  -2  -2   2        324.63        352.25         4.96 o                         
  -1  -2   2          0.21          0.89         0.07 o                         
   0  -2   2         39.29         40.42         0.52 o                         
   1  -2   2         13.05         14.84         0.26 o                         
   2  -2   2       1225.02       1370.02        24.96 o                         
   3  -2   2        184.11        178.86         3.50 o                         
   4  -2   2         32.76         32.12         0.91 o                         
   5  -2   2          3.73          3.28         0.35 o                         
   6  -2   2          0.03         -0.53         0.53 o                         
  -6  -1   2          6.95          8.90         1.15 o                         
  -5  -1   2          0.71         -0.06         0.33 o                         
  -4  -1   2          0.02          0.01         0.13 o                         
  -3  -1   2          1.48          1.74         0.13 o                         
  -2  -1   2        214.71        203.81         2.68 o                         
  -1  -1   2        920.05        947.52        10.59 o                         
   0  -1   2       1790.74       1613.79        44.53 o                         
   1  -1   2         14.48         10.80         0.16 o                         
   2  -1   2        333.34        350.28         6.51 o                         
   3  -1   2        277.19        311.47         5.07 o                         
   4  -1   2          2.45          1.95         0.32 o                         
   5  -1   2          0.13         -0.11         0.26 o                         
   6  -1   2          0.12         -0.51         0.51 o                         
  -6   0   2         19.78         23.47         1.86 o                         
  -5   0   2         20.26         22.49         0.78 o                         
  -4   0   2          0.46          0.32         0.24 o                         
  -3   0   2        118.01        120.61         1.85 o                         
  -2   0   2         81.87         79.33         1.03 o                         
  -1   0   2       1718.72       1619.73        18.16 o                         
   0   0   2        374.72        403.24         6.43 o                         
   1   0   2         63.79         69.67         0.82 o                         
   2   0   2        100.54         99.89         1.35 o                         
   3   0   2         22.92         23.78         0.61 o                         
   4   0   2          0.58          0.71         0.12 o                         
   5   0   2          5.09          5.54         1.09 o                         
   6   0   2          0.31          1.33         0.51 o                         
  -6   1   2          1.05          0.51         0.37 o                         
  -5   1   2         65.18         69.47         1.40 o                         
  -4   1   2          5.03          4.84         0.29 o                         
  -3   1   2         58.11         56.08         0.93 o                         
  -2   1   2        395.13        419.36         5.54 o                         
  -1   1   2        176.90        211.95         2.41 o                         
   0   1   2         18.56         15.93         0.22 o                         
   1   1   2        685.65        719.17         8.05 o                         
   2   1   2         39.96         34.60         0.53 o                         
   3   1   2        380.05        397.58         8.69 o                         
   4   1   2         27.23         25.50         0.60 o                         
   5   1   2          6.03          4.48         0.40 o                         
   6   1   2          0.02         -0.92         0.92 o                         
  -6   2   2          0.47          0.01         0.36 o                         
  -5   2   2         40.12         39.04         1.08 o                         
  -4   2   2         23.90         23.32         0.55 o                         
  -3   2   2          5.62          5.08         0.20 o                         
  -2   2   2        467.62        536.13         7.74 o                         
  -1   2   2        538.87        578.34         6.48 o                         
   0   2   2        371.77        367.98         4.14 o                         
   1   2   2          2.61          3.65         0.10 o                         
   2   2   2         63.44         61.87         1.05 o                         
   3   2   2         25.01         23.54         0.45 o                         
   4   2   2          0.28          0.25         0.13 o                         
   5   2   2          2.02          1.70         0.34 o                         
  -6   3   2          0.01         -0.26         0.39 o                         
  -5   3   2          0.14         -0.19         0.31 o                         
  -4   3   2          0.01          0.15         0.16 o                         
  -3   3   2          0.05          0.11         0.21 o                         
  -2   3   2          3.55          5.65         0.16 o                         
  -1   3   2       1791.72       1901.76        24.82 o                         
   0   3   2          1.98          2.24         0.10 o                         
   1   3   2         12.50         11.74         0.23 o                         
   2   3   2          8.94         10.38         0.26 o                         
   3   3   2          0.05         -0.07         0.07 o                         
   4   3   2          7.18          5.76         0.45 o                         
   5   3   2          0.93          1.11         0.51 o                         
  -6   4   2          6.99          8.40         0.93 o                         
  -5   4   2          0.03         -0.26         0.27 o                         
  -4   4   2        137.12        138.42         2.45 o                         
  -3   4   2         53.68         46.88         1.07 o                         
  -2   4   2         49.16         39.77         0.80 o                         
  -1   4   2        368.59        433.84         6.28 o                         
   0   4   2        148.57        157.44         2.12 o                         
   1   4   2         57.27         59.04         0.92 o                         
   2   4   2          2.56          3.75         0.40 o                         
   3   4   2          2.25          2.12         0.24 o                         
   4   4   2          0.13          0.49         0.37 o                         
   5   4   2          4.14          4.09         0.44 o                         
  -5   5   2          2.27          2.02         0.34 o                         
  -4   5   2          7.90          6.75         0.34 o                         
  -3   5   2         64.82         59.06         1.16 o                         
  -2   5   2         65.90         62.61         1.18 o                         
  -1   5   2        145.50        158.04         2.39 o                         
   0   5   2          3.34          4.52         0.16 o                         
   1   5   2         79.97         74.35         1.40 o                         
   2   5   2         30.42         30.92         1.05 o                         
   3   5   2          6.41          6.25         0.44 o                         
   4   5   2          3.04          3.66         0.71 o                         
   5   5   2          0.09          0.73         0.43 o                         
  -5   6   2         12.03         16.03         0.96 o                         
  -4   6   2         17.34         15.73         0.51 o                         
  -3   6   2         64.05         58.46         1.17 o                         
  -2   6   2         15.30         14.93         0.36 o                         
  -1   6   2          4.50          4.66         0.20 o                         
   0   6   2          1.45          2.04         0.20 o                         
   1   6   2         23.77         26.50         0.50 o                         
   2   6   2         10.65         11.70         0.52 o                         
   3   6   2         21.27         18.44         0.73 o                         
   4   6   2          0.06         -0.35         0.35 o                         
  -5   7   2          0.02          0.44         0.40 o                         
  -4   7   2          6.14          6.67         0.54 o                         
  -3   7   2         45.35         41.55         1.56 o                         
  -2   7   2          2.44          3.28         0.27 o                         
  -1   7   2         14.49         13.22         0.48 o                         
   0   7   2         27.96         31.96         0.70 o                         
   1   7   2          4.74          4.39         0.20 o                         
   2   7   2          0.41          0.68         0.23 o                         
   3   7   2          0.50          0.00         0.30 o                         
   4   7   2          3.14          2.15         0.59 o                         
  -4   8   2         12.64         17.01         0.74 o                         
  -3   8   2          4.18          3.60         0.30 o                         
  -2   8   2          1.68          1.20         0.19 o                         
  -1   8   2          3.71          3.48         0.31 o                         
   0   8   2         10.69          9.98         0.37 o                         
   1   8   2          3.70          4.04         0.29 o                         
   2   8   2          1.33          1.38         0.31 o                         
   3   8   2          0.45          0.56         0.36 o                         
  -4   9   2          0.06         -0.28         0.48 o                         
  -3   9   2          4.09          4.19         0.92 o                         
  -2   9   2          2.15          1.98         0.23 o                         
  -1   9   2          0.47          0.52         0.20 o                         
   0   9   2          0.06         -0.02         0.18 o                         
   1   9   2          6.66          6.80         0.70 o                         
   2   9   2          0.04         -0.33         0.33 o                         
   3   9   2          0.00         -0.44         0.46 o                         
  -3  10   2          0.70          0.35         0.44 o                         
  -2  10   2          0.01         -0.17         0.43 o                         
  -1  10   2          5.93          7.19         0.88 o                         
   0  10   2          0.88          1.05         0.25 o                         
   1  10   2          0.18         -0.03         0.52 o                         
   2  10   2          1.31          1.39         0.50 o                         
  -1  11   2          1.79          2.14         0.40 o                         
   0  11   2          4.66          7.64         0.89 o                         
   0 -12   3          8.81          9.22         0.88 o                         
   1 -12   3          0.21          0.36         0.36 o                         
  -2 -11   3          0.46          1.67         0.44 o                         
  -1 -11   3          2.09          1.93         0.75 o                         
   0 -11   3          4.89          5.09         0.50 o                         
   1 -11   3          2.64          1.58         0.36 o                         
   2 -11   3          0.46          0.40         0.37 o                         
   3 -11   3          6.49          5.11         1.08 o                         
  -3 -10   3          0.71          1.28         0.45 o                         
  -2 -10   3          2.34          2.07         0.37 o                         
  -1 -10   3          0.00         -0.05         0.22 o                         
   0 -10   3         15.55         15.04         0.54 o                         
   1 -10   3         23.92         26.92         0.75 o                         
   2 -10   3          0.82          0.71         0.39 o                         
   3 -10   3          2.64          3.41         0.39 o                         
  -4  -9   3          0.95          0.46         0.64 o                         
  -3  -9   3          0.00          0.12         0.36 o                         
  -2  -9   3          0.17         -0.13         0.26 o                         
  -1  -9   3          0.63          0.34         0.15 o                         
   0  -9   3          1.08          1.22         0.17 o                         
   1  -9   3         88.11         92.70         1.74 o                         
   2  -9   3          0.25         -0.15         0.20 o                         
   3  -9   3          0.07         -0.01         0.22 o                         
   4  -9   3          5.24          7.89         0.67 o                         
  -4  -8   3          1.06          1.16         0.43 o                         
  -3  -8   3         10.01         11.31         0.64 o                         
  -2  -8   3          0.72          0.75         0.25 o                         
  -1  -8   3          0.10          0.05         0.13 o                         
   0  -8   3         24.01         24.60         0.59 o                         
   1  -8   3        111.01        114.97         2.38 o                         
   2  -8   3        194.84        200.43         3.43 o                         
   3  -8   3          0.53          0.61         0.19 o                         
   4  -8   3          0.59          0.43         0.80 o                         
  -4  -7   3          7.63          7.04         1.21 o                         
  -3  -7   3         15.92         13.20         0.63 o                         
  -2  -7   3          0.06          0.09         0.24 o                         
  -1  -7   3         12.54         10.46         0.27 o                         
   0  -7   3         65.82         64.60         1.37 o                         
   1  -7   3          0.04          0.06         0.13 o                         
   2  -7   3          0.00          0.29         0.16 o                         
   3  -7   3          9.79         11.42         0.40 o                         
   4  -7   3          6.37          7.35         0.56 o                         
   5  -7   3         16.46         19.43         1.11 o                         
  -5  -6   3          0.89          1.66         0.55 o                         
  -4  -6   3          0.96          0.79         0.29 o                         
  -3  -6   3        313.97        304.56         6.05 o                         
  -2  -6   3          0.65          1.06         0.10 o                         
  -1  -6   3         25.78         24.70         0.50 o                         
   0  -6   3         25.09         20.74         0.47 o                         
   1  -6   3          2.17          2.57         0.22 o                         
   2  -6   3         13.96         12.55         0.37 o                         
   3  -6   3         47.65         44.29         1.15 o                         
   4  -6   3          0.88          0.78         0.27 o                         
   5  -6   3          2.06          2.43         0.40 o                         
  -5  -5   3          0.00         -0.30         0.44 o                         
  -4  -5   3          0.42          0.44         0.23 o                         
  -3  -5   3          6.09          6.27         0.47 o                         
  -2  -5   3        237.64        230.10         4.08 o                         
  -1  -5   3          4.99          4.17         0.14 o                         
   0  -5   3        144.60        141.94         2.12 o                         
   1  -5   3        106.28        106.32         2.88 o                         
   2  -5   3         54.19         56.30         1.04 o                         
   3  -5   3        165.89        168.80         4.72 o                         
   4  -5   3         69.38         65.73         1.60 o                         
   5  -5   3          0.02          0.60         0.33 o                         
  -5  -4   3          0.00         -0.23         0.23 o                         
  -4  -4   3          1.06          1.18         0.15 o                         
  -3  -4   3         58.36         53.71         0.96 o                         
  -2  -4   3         13.39         13.37         0.45 o                         
  -1  -4   3         58.12         61.57         0.93 o                         
   0  -4   3          0.28          0.26         0.04 o                         
   1  -4   3       1176.34       1286.04        17.62 o                         
   2  -4   3        325.65        332.72         4.80 o                         
   3  -4   3         67.00         65.63         1.81 o                         
   4  -4   3          3.73          3.98         0.50 o                         
   5  -4   3          1.44          2.03         0.34 o                         
  -6  -3   3          1.40          0.23         1.72 o                         
  -5  -3   3          0.16          0.28         0.21 o                         
  -4  -3   3          0.10          0.16         0.16 o                         
  -3  -3   3         28.50         25.49         0.62 o                         
  -2  -3   3        286.18        310.30         4.40 o                         
  -1  -3   3        270.05        280.55         3.63 o                         
   0  -3   3          0.29          0.44         0.04 o                         
   1  -3   3        693.96        776.46        10.06 o                         
   2  -3   3        734.13        850.35        15.62 o                         
   4  -3   3          0.26          0.15         0.20 o                         
   5  -3   3          1.64          1.79         0.33 o                         
  -6  -2   3          3.38          5.03         0.74 o                         
  -5  -2   3          0.21         -0.02         0.21 o                         
  -4  -2   3         25.25         21.87         0.67 o                         
  -3  -2   3          0.13          0.00         0.11 o                         
  -2  -2   3        256.08        266.13         3.79 o                         
  -1  -2   3        110.08        111.37         1.30 o                         
   0  -2   3        106.01        112.02         2.31 o                         
   1  -2   3         96.58        103.34         1.31 o                         
   2  -2   3         33.52         33.68         0.79 o                         
   3  -2   3          8.51          8.87         0.52 o                         
   4  -2   3         19.93         20.91         0.70 o                         
   5  -2   3          1.59          1.16         0.29 o                         
   6  -2   3          0.06          0.68         0.56 o                         
  -6  -1   3         17.92         21.10         1.86 o                         
  -5  -1   3          0.39          0.17         0.20 o                         
  -4  -1   3         10.50          9.63         0.35 o                         
  -3  -1   3         80.42         74.30         1.35 o                         
  -2  -1   3         74.42         78.73         1.03 o                         
  -1  -1   3         74.21         72.75         0.97 o                         
   0  -1   3       1238.43       1215.30        14.44 o                         
   1  -1   3         55.31         58.77         0.71 o                         
   2  -1   3       1631.04       1768.92        25.00 o                         
   3  -1   3        116.64        123.06         2.29 o                         
   4  -1   3         43.05         43.23         1.10 o                         
   5  -1   3          0.48          0.43         0.28 o                         
   6  -1   3          0.06          0.09         0.55 o                         
  -6   0   3          7.96         10.43         0.94 o                         
  -5   0   3          5.92          5.82         0.57 o                         
  -4   0   3          1.41          1.56         0.18 o                         
  -3   0   3        195.12        198.64         3.32 o                         
  -2   0   3        314.93        327.34         4.35 o                         
  -1   0   3        160.17        152.19         1.89 o                         
   0   0   3          4.43          5.21         0.12 o                         
   1   0   3        406.77        434.15         4.87 o                         
   2   0   3         66.78         71.17         1.00 o                         
   3   0   3          0.07          0.06         0.10 o                         
   4   0   3         10.26          9.69         0.29 o                         
   5   0   3          0.13          0.35         0.25 o                         
   6   0   3          0.92         -0.98         0.98 o                         
  -6   1   3          0.32          0.14         0.35 o                         
  -5   1   3          1.68          1.80         0.22 o                         
  -4   1   3          0.08          0.15         0.15 o                         
  -3   1   3          1.75          2.10         0.16 o                         
  -2   1   3       1363.47       1489.25        22.92 o                         
  -1   1   3          0.81          0.26         0.04 o                         
   0   1   3         27.96         28.44         0.39 o                         
   1   1   3        132.52        141.14         1.64 o                         
   2   1   3         29.20         27.94         0.46 o                         
   3   1   3         28.30         27.12         0.61 o                         
   4   1   3          0.53          0.84         0.14 o                         
   5   1   3          0.84          0.53         0.25 o                         
  -6   2   3          0.02          0.12         0.43 o                         
  -5   2   3         34.35         36.14         0.86 o                         
  -4   2   3         27.24         26.16         0.64 o                         
  -3   2   3         17.11         13.65         0.49 o                         
  -2   2   3        442.82        496.19         7.29 o                         
  -1   2   3        522.33        568.12         8.92 o                         
   0   2   3        159.37        173.12         1.99 o                         
   1   2   3          4.98          5.22         0.13 o                         
   2   2   3          2.13          1.88         0.14 o                         
   3   2   3          0.44          0.33         0.09 o                         
   4   2   3         20.58         19.15         0.51 o                         
   5   2   3          0.36          0.28         0.25 o                         
  -6   3   3          0.68          0.79         0.38 o                         
  -5   3   3          5.47          4.95         0.45 o                         
  -4   3   3         56.51         56.60         1.14 o                         
  -3   3   3         61.61         61.90         1.18 o                         
  -2   3   3        277.69        308.52         5.15 o                         
  -1   3   3          0.06          0.02         0.07 o                         
   0   3   3        429.93        453.71         5.88 o                         
   1   3   3        191.79        202.66         2.91 o                         
   2   3   3         36.68         39.10         0.71 o                         
   3   3   3         13.12         13.04         0.30 o                         
   4   3   3          0.22          0.31         0.15 o                         
   5   3   3          2.01          2.28         0.53 o                         
  -6   4   3          8.05          9.92         1.04 o                         
  -5   4   3          6.12          5.79         0.69 o                         
  -4   4   3         30.89         29.92         0.72 o                         
  -3   4   3         30.66         28.78         0.73 o                         
  -2   4   3         15.25         15.38         0.33 o                         
  -1   4   3          2.87          2.79         0.16 o                         
   0   4   3         76.50         80.50         1.14 o                         
   1   4   3         65.06         73.42         1.13 o                         
   2   4   3         89.79         84.75         2.29 o                         
   3   4   3          0.92          0.81         0.25 o                         
   4   4   3          0.01         -0.04         0.37 o                         
   5   4   3          0.05          0.83         0.41 o                         
  -5   5   3          3.06          3.96         0.51 o                         
  -4   5   3         49.02         46.45         1.00 o                         
  -3   5   3         10.61         12.17         0.39 o                         
  -2   5   3         49.44         41.74         0.74 o                         
  -1   5   3        105.08        121.90         2.75 o                         
   0   5   3          5.31          3.97         0.27 o                         
   1   5   3         20.82         20.78         0.40 o                         
   2   5   3          0.27          0.40         0.20 o                         
   3   5   3         24.24         23.95         0.81 o                         
   4   5   3          0.00         -0.32         0.42 o                         
  -5   6   3          8.81         10.41         0.86 o                         
  -4   6   3          2.54          1.89         0.26 o                         
  -3   6   3          2.95          1.44         0.19 o                         
  -2   6   3          1.24          1.23         0.13 o                         
  -1   6   3         63.42         65.24         1.09 o                         
   0   6   3         22.81         22.52         0.53 o                         
   1   6   3          4.42          4.56         0.20 o                         
   2   6   3          2.93          3.26         0.34 o                         
   3   6   3          3.72          4.97         0.53 o                         
   4   6   3          0.10         -0.11         0.41 o                         
  -4   7   3          8.41          8.16         0.46 o                         
  -3   7   3          3.71          3.08         0.26 o                         
  -2   7   3          0.00          0.59         0.17 o                         
  -1   7   3          3.15          3.64         0.25 o                         
   0   7   3         37.41         38.38         0.82 o                         
   1   7   3          0.14          0.09         0.17 o                         
   2   7   3          0.18          0.18         0.23 o                         
   3   7   3         13.95         13.34         0.73 o                         
   4   7   3          0.30          0.23         0.86 o                         
  -4   8   3          1.08          0.50         0.33 o                         
  -3   8   3          0.34          0.19         0.27 o                         
  -2   8   3         15.04         11.89         0.44 o                         
  -1   8   3          2.66          2.37         0.21 o                         
   0   8   3          0.09         -0.01         0.20 o                         
   1   8   3          6.52          5.83         0.35 o                         
   2   8   3          0.01         -0.09         0.47 o                         
   3   8   3          0.03          0.04         0.38 o                         
  -3   9   3          1.11          1.52         0.69 o                         
  -2   9   3         10.67          7.98         0.72 o                         
  -1   9   3         22.87         21.44         0.89 o                         
   0   9   3          3.02          2.95         0.43 o                         
   1   9   3          0.74          0.19         0.29 o                         
   2   9   3          1.99          2.33         0.43 o                         
  -3  10   3          0.99          2.05         0.61 o                         
  -2  10   3          0.06          0.04         0.35 o                         
  -1  10   3          2.23          1.70         0.40 o                         
   0  10   3          0.10          0.13         0.30 o                         
   1  10   3          1.65          1.44         0.37 o                         
  -1 -12   4          3.00          2.42         0.88 o                         
   0 -12   4          2.18          2.25         0.50 o                         
   1 -12   4          0.08          0.52         0.33 o                         
  -2 -11   4          0.28          0.34         0.67 o                         
  -1 -11   4          0.12          0.40         0.53 o                         
   0 -11   4         25.22         29.29         0.80 o                         
   1 -11   4          0.70          1.35         0.32 o                         
   2 -11   4          0.03          0.42         0.29 o                         
   3 -11   4          2.18          2.99         0.73 o                         
  -3 -10   4          0.06         -0.16         0.54 o                         
  -2 -10   4          0.08          0.23         0.41 o                         
  -1 -10   4          4.71          5.46         0.68 o                         
   0 -10   4         33.39         34.35         0.84 o                         
   1 -10   4         70.47         75.28         1.51 o                         
   2 -10   4          0.12         -0.21         0.26 o                         
   3 -10   4          1.04          1.00         0.34 o                         
  -4  -9   4          3.99          3.07         0.81 o                         
  -3  -9   4          0.08         -0.31         0.34 o                         
  -2  -9   4          1.97          1.36         0.30 o                         
  -1  -9   4          9.80          9.53         0.39 o                         
   0  -9   4          2.14          2.11         0.26 o                         
   1  -9   4          1.00          1.95         0.22 o                         
   2  -9   4          5.18          5.38         0.39 o                         
   3  -9   4          3.46          3.91         0.38 o                         
   4  -9   4         17.84         20.01         1.31 o                         
  -4  -8   4         32.52         34.50         1.90 o                         
  -3  -8   4          0.16         -0.27         0.27 o                         
  -2  -8   4          0.73          0.33         0.17 o                         
  -1  -8   4          1.99          1.73         0.20 o                         
   0  -8   4          2.88          2.44         0.21 o                         
   1  -8   4          8.97          9.43         0.41 o                         
   2  -8   4         24.23         22.38         0.61 o                         
   3  -8   4          0.22          0.18         0.19 o                         
   4  -8   4          1.80          2.98         0.38 o                         
  -5  -7   4          0.02          0.55         0.61 o                         
  -4  -7   4          1.03          0.77         0.40 o                         
  -3  -7   4         37.67         34.45         1.02 o                         
  -2  -7   4          0.36          0.22         0.13 o                         
  -1  -7   4         16.37         14.16         0.39 o                         
   0  -7   4         39.97         38.31         0.88 o                         
   1  -7   4          5.72          5.66         0.31 o                         
   2  -7   4        143.71        148.79         2.97 o                         
   3  -7   4         63.51         60.50         1.38 o                         
   4  -7   4          0.31         -0.11         0.37 o                         
   5  -7   4          6.46          8.44         0.78 o                         
  -5  -6   4          0.10          0.61         0.50 o                         
  -4  -6   4          9.29          9.83         0.58 o                         
  -3  -6   4          5.15          6.01         0.42 o                         
  -2  -6   4          6.87          6.68         0.30 o                         
  -1  -6   4          1.23          1.52         0.16 o                         
   0  -6   4        329.04        353.73        10.80 o                         
   1  -6   4        141.32        137.83         2.35 o                         
   2  -6   4         41.57         41.28         1.33 o                         
   3  -6   4          3.56          2.38         0.33 o                         
   4  -6   4          2.77          2.57         0.33 o                         
   5  -6   4          0.00         -0.36         0.36 o                         
  -5  -5   4          0.27         -0.35         0.35 o                         
  -4  -5   4          2.59          2.67         0.34 o                         
  -3  -5   4         78.70         70.04         1.44 o                         
  -2  -5   4         36.82         37.91         0.77 o                         
  -1  -5   4          4.40          2.62         0.11 o                         
   0  -5   4        202.16        202.92         2.98 o                         
   1  -5   4        553.90        620.01        12.40 o                         
   2  -5   4         22.00         19.53         0.44 o                         
   3  -5   4          3.92          3.73         0.33 o                         
   4  -5   4          5.61          4.39         0.41 o                         
   5  -5   4          0.06          0.53         0.47 o                         
  -5  -4   4          4.24          3.01         0.26 o                         
  -4  -4   4          1.42          1.41         0.21 o                         
  -3  -4   4         25.66         24.73         0.49 o                         
  -2  -4   4          0.30          0.37         0.08 o                         
  -1  -4   4         30.27         32.69         0.50 o                         
   0  -4   4         68.83         69.36         1.07 o                         
   1  -4   4          0.28          0.01         0.05 o                         
   2  -4   4         14.97         14.63         0.30 o                         
   3  -4   4         28.87         33.29         0.91 o                         
   4  -4   4          3.59          3.09         0.51 o                         
   5  -4   4          2.58          2.03         0.42 o                         
  -6  -3   4          0.00         -0.55         0.55 o                         
  -5  -3   4          1.24          0.67         0.30 o                         
  -4  -3   4         11.93          9.29         0.46 o                         
  -3  -3   4          2.03          1.89         0.17 o                         
  -2  -3   4         13.81         12.36         0.24 o                         
  -1  -3   4        224.06        252.19         3.28 o                         
   0  -3   4         21.99         20.67         0.42 o                         
   1  -3   4       2028.32       2147.38        27.87 o                         
   2  -3   4        191.09        234.86         3.83 o                         
   3  -3   4        127.28        136.08         3.37 o                         
   4  -3   4          7.11          6.99         0.45 o                         
   5  -3   4          0.59          0.45         0.31 o                         
  -6  -2   4          0.32          0.23         0.56 o                         
  -5  -2   4          2.72          2.94         0.33 o                         
  -4  -2   4         33.25         34.29         0.89 o                         
  -3  -2   4         80.04         78.79         1.43 o                         
  -2  -2   4         45.58         46.56         0.78 o                         
  -1  -2   4          7.30          9.28         0.18 o                         
   0  -2   4        274.07        282.60         5.15 o                         
   1  -2   4         79.65         80.69         1.23 o                         
   2  -2   4          0.17          0.05         0.06 o                         
   3  -2   4         26.60         26.71         0.88 o                         
   4  -2   4          0.14          0.02         0.19 o                         
   5  -2   4          2.10          2.76         0.41 o                         
  -6  -1   4          1.22          0.78         0.35 o                         
  -5  -1   4          0.04          0.08         0.26 o                         
  -4  -1   4          6.65          5.62         0.36 o                         
  -3  -1   4        424.49        476.85         7.70 o                         
  -2  -1   4          4.78          5.12         0.16 o                         
  -1  -1   4         13.63         14.30         0.25 o                         
   0  -1   4        119.39        129.24         1.49 o                         
   1  -1   4        268.25        260.27         2.96 o                         
   2  -1   4         84.71         85.01         1.31 o                         
   3  -1   4          5.69          4.65         0.18 o                         
   4  -1   4          7.78          8.87         0.46 o                         
   5  -1   4         10.22         10.72         0.62 o                         
  -6   0   4          4.47          4.49         0.54 o                         
  -5   0   4          6.67          7.03         0.44 o                         
  -4   0   4          0.27          0.07         0.17 o                         
  -3   0   4        152.85        158.45         2.70 o                         
  -2   0   4        285.66        304.17         4.45 o                         
  -1   0   4         42.97         45.16         0.61 o                         
   0   0   4          3.51          3.48         0.08 o                         
   1   0   4        122.09        137.47         1.61 o                         
   2   0   4         12.20         11.08         0.25 o                         
   3   0   4         49.46         50.93         0.87 o                         
   4   0   4          2.42          2.45         0.31 o                         
   5   0   4          4.39          5.10         0.52 o                         
  -6   1   4          1.76          1.57         0.38 o                         
  -5   1   4         19.84         21.72         0.64 o                         
  -4   1   4         11.74         10.45         0.38 o                         
  -3   1   4        142.96        152.55         2.61 o                         
  -2   1   4          3.15          1.97         0.11 o                         
  -1   1   4        349.32        392.46         6.22 o                         
   0   1   4        897.51        951.11        12.22 o                         
   1   1   4        174.66        181.97         2.41 o                         
   2   1   4         22.55         21.09         0.40 o                         
   3   1   4          0.02         -0.08         0.10 o                         
   4   1   4         11.31         11.75         0.39 o                         
   5   1   4          3.56          1.96         0.59 o                         
  -6   2   4          1.55          0.79         0.37 o                         
  -5   2   4          5.04          4.71         0.57 o                         
  -4   2   4         12.31         12.53         0.41 o                         
  -3   2   4          5.04          5.68         0.27 o                         
  -2   2   4          4.17          5.16         0.16 o                         
  -1   2   4        103.27        107.93         3.20 o                         
   0   2   4         99.52        114.01         1.75 o                         
   1   2   4        271.56        306.17         4.35 o                         
   2   2   4          4.49          3.84         0.19 o                         
   3   2   4          2.13          2.15         0.25 o                         
   4   2   4          0.03         -0.05         0.15 o                         
   5   2   4          0.92          1.34         0.39 o                         
  -6   3   4          1.23          0.48         0.45 o                         
  -5   3   4         30.20         28.70         0.76 o                         
  -4   3   4          5.57          6.37         0.31 o                         
  -3   3   4         67.49         57.15         0.99 o                         
  -2   3   4        118.08        143.36         2.79 o                         
  -1   3   4          7.46          7.66         0.28 o                         
   0   3   4        155.01        164.73         2.46 o                         
   1   3   4         59.79         59.11         0.94 o                         
   2   3   4        159.85        162.07         2.38 o                         
   3   3   4         21.12         21.08         0.44 o                         
   4   3   4          0.26          0.27         0.16 o                         
   5   3   4          1.21          1.41         0.39 o                         
  -5   4   4          1.14          0.72         0.23 o                         
  -4   4   4          9.58          6.55         0.33 o                         
  -3   4   4          0.06          0.12         0.11 o                         
  -2   4   4        121.20        127.67         4.45 o                         
  -1   4   4         24.58         26.50         1.01 o                         
   0   4   4         17.95         14.33         0.35 o                         
   1   4   4         31.47         29.88         0.65 o                         
   2   4   4         39.25         37.64         0.71 o                         
   3   4   4          4.25          4.00         0.38 o                         
   4   4   4          1.08          1.16         0.53 o                         
   5   4   4          0.31         -0.52         0.52 o                         
  -5   5   4          5.27          5.04         0.50 o                         
  -4   5   4          1.78          1.32         0.24 o                         
  -3   5   4          0.56          1.17         0.16 o                         
  -2   5   4          4.56          5.55         0.41 o                         
  -1   5   4        130.56        144.09         5.55 o                         
   0   5   4          0.36          0.42         0.09 o                         
   1   5   4          4.53          3.33         0.17 o                         
   2   5   4         56.05         52.19         1.62 o                         
   3   5   4          0.03         -0.30         0.39 o                         
   4   5   4          0.13         -0.30         0.41 o                         
  -5   6   4          0.50          0.63         0.75 o                         
  -4   6   4          1.45          0.69         0.24 o                         
  -3   6   4         18.93         12.62         0.43 o                         
  -2   6   4          2.51          2.37         0.24 o                         
  -1   6   4          0.22          0.11         0.11 o                         
   0   6   4         25.13         23.64         0.56 o                         
   1   6   4          0.01         -0.12         0.12 o                         
   2   6   4          0.98          1.01         0.23 o                         
   3   6   4          5.00          6.16         0.55 o                         
   4   6   4          0.29         -0.17         0.42 o                         
  -4   7   4          4.14          3.81         0.43 o                         
  -3   7   4         34.81         29.34         0.92 o                         
  -2   7   4         69.51         61.01         1.46 o                         
  -1   7   4         34.64         32.30         0.74 o                         
   0   7   4          5.23          4.90         0.28 o                         
   1   7   4          6.03          5.66         0.61 o                         
   2   7   4          0.08         -0.19         0.25 o                         
   3   7   4          0.64          0.62         0.35 o                         
  -4   8   4          1.29          0.44         0.46 o                         
  -3   8   4          0.14          0.06         0.34 o                         
  -2   8   4          4.43          3.71         0.50 o                         
  -1   8   4          2.03          1.97         0.19 o                         
   0   8   4          2.82          2.22         0.19 o                         
   1   8   4          7.88          6.75         0.44 o                         
   2   8   4          0.54          0.62         0.39 o                         
   3   8   4          0.79          0.40         0.53 o                         
  -3   9   4          1.29          1.79         0.60 o                         
  -2   9   4          0.53          0.12         0.32 o                         
  -1   9   4          6.57          6.66         0.60 o                         
   0   9   4          0.88          1.02         0.22 o                         
   1   9   4         16.57         21.03         1.12 o                         
   2   9   4          9.98         12.23         0.96 o                         
  -2  10   4          0.05          0.14         0.38 o                         
  -1  10   4          3.52          3.65         0.41 o                         
   0  10   4          0.00          0.49         0.77 o                         
   1  10   4          0.79          1.12         0.62 o                         
  -1 -12   5          6.08          5.06         0.57 o                         
   0 -12   5         15.07         16.27         0.78 o                         
   1 -12   5          0.05         -0.06         0.38 o                         
  -2 -11   5          0.66          0.45         0.47 o                         
  -1 -11   5          2.05          2.01         0.38 o                         
   0 -11   5          1.38          2.21         0.37 o                         
   1 -11   5          2.68          2.73         0.35 o                         
   2 -11   5          1.35          1.85         0.34 o                         
   3 -11   5          8.74          9.75         1.32 o                         
  -3 -10   5          0.02          0.56         0.51 o                         
  -2 -10   5          0.05          0.76         0.42 o                         
  -1 -10   5          0.81          0.61         0.19 o                         
   0 -10   5          4.02          4.81         0.37 o                         
   1 -10   5          7.56          6.88         0.55 o                         
   2 -10   5          0.00         -0.13         0.24 o                         
   3 -10   5          0.74          1.41         0.35 o                         
  -4  -9   5          5.52          5.35         1.14 o                         
  -3  -9   5          0.05         -0.18         0.33 o                         
  -2  -9   5          0.43          0.12         0.16 o                         
  -1  -9   5         12.14         11.04         0.47 o                         
   0  -9   5          1.01          1.20         0.25 o                         
   1  -9   5         58.92         62.90         1.28 o                         
   2  -9   5         23.52         24.29         1.09 o                         
   3  -9   5          0.74          0.86         0.24 o                         
   4  -9   5          4.31          6.42         0.65 o                         
  -4  -8   5          0.98          1.69         0.53 o                         
  -3  -8   5          0.51          0.37         0.39 o                         
  -2  -8   5          1.11          1.25         0.21 o                         
  -1  -8   5         39.45         41.03         0.85 o                         
   0  -8   5         19.74         20.56         0.64 o                         
   1  -8   5          6.51          6.79         0.36 o                         
   2  -8   5          3.47          3.10         0.25 o                         
   3  -8   5          0.83          0.70         0.19 o                         
   4  -8   5          0.00         -0.34         0.34 o                         
  -5  -7   5          0.25          2.32         0.83 o                         
  -4  -7   5         18.91         17.71         0.81 o                         
  -3  -7   5          7.94          7.98         0.43 o                         
  -2  -7   5          0.36          0.18         0.11 o                         
  -1  -7   5         16.53         13.61         0.37 o                         
   0  -7   5        147.45        153.47         3.00 o                         
   1  -7   5          0.14          0.01         0.12 o                         
   2  -7   5          4.61          4.83         0.27 o                         
   3  -7   5          5.46          3.75         0.26 o                         
   4  -7   5          0.51         -0.30         0.30 o                         
   5  -7   5          3.10          4.50         0.69 o                         
  -5  -6   5          0.44          1.03         0.44 o                         
  -4  -6   5          1.77          1.20         0.39 o                         
  -3  -6   5          0.87          1.13         0.14 o                         
  -2  -6   5          5.37          5.75         0.24 o                         
  -1  -6   5         10.57          9.20         0.25 o                         
   0  -6   5         15.84         15.40         0.33 o                         
   1  -6   5          6.66          6.46         0.27 o                         
   2  -6   5         10.32         12.05         0.37 o                         
   3  -6   5          4.54          4.03         0.38 o                         
   4  -6   5         12.85         13.29         0.66 o                         
   5  -6   5          0.47          1.18         0.38 o                         
  -5  -5   5          1.80          1.37         0.37 o                         
  -4  -5   5          0.84          1.15         0.18 o                         
  -3  -5   5          3.93          2.88         0.21 o                         
  -2  -5   5         12.60         12.41         0.39 o                         
  -1  -5   5          0.08          0.15         0.06 o                         
   0  -5   5        565.95        615.22        11.23 o                         
   1  -5   5         74.24         94.08         1.47 o                         
   2  -5   5        110.95        123.07         1.91 o                         
   3  -5   5         25.03         24.52         0.76 o                         
   4  -5   5          0.82          0.56         0.33 o                         
   5  -5   5          0.02          0.41         0.35 o                         
  -5  -4   5          3.77          3.11         0.39 o                         
  -4  -4   5          5.59          6.84         0.35 o                         
  -3  -4   5         11.30         10.64         0.39 o                         
  -2  -4   5          0.02          0.01         0.07 o                         
  -1  -4   5         25.17         24.57         0.45 o                         
   0  -4   5         29.26         32.13         0.54 o                         
   1  -4   5         23.47         28.02         0.51 o                         
   2  -4   5         27.13         28.17         0.57 o                         
   3  -4   5          1.29          1.59         0.20 o                         
   4  -4   5          3.11          4.54         0.41 o                         
   5  -4   5          0.66          1.72         0.45 o                         
  -6  -3   5          0.01         -0.19         0.41 o                         
  -5  -3   5          5.81          4.42         0.72 o                         
  -4  -3   5         67.34         72.15         1.69 o                         
  -3  -3   5          8.49          9.90         0.41 o                         
  -2  -3   5          2.09          1.45         0.15 o                         
  -1  -3   5         14.19         15.82         0.41 o                         
   0  -3   5        401.30        374.92         7.34 o                         
   1  -3   5         48.74         50.67         0.81 o                         
   2  -3   5         47.23         37.42         0.64 o                         
   3  -3   5         27.36         25.31         0.90 o                         
   4  -3   5         10.37          8.32         0.48 o                         
   5  -3   5          0.64          0.97         0.32 o                         
  -6  -2   5          0.83          1.01         0.37 o                         
  -5  -2   5          0.03          0.17         0.23 o                         
  -4  -2   5         28.52         29.40         0.86 o                         
  -3  -2   5         43.61         41.57         0.84 o                         
  -2  -2   5          6.38          8.18         0.21 o                         
  -1  -2   5         14.54         14.91         0.28 o                         
   0  -2   5        508.07        556.41         9.14 o                         
   1  -2   5         14.58         12.24         0.24 o                         
   2  -2   5         57.93         69.37         1.10 o                         
   3  -2   5         10.95         13.14         1.30 o                         
   4  -2   5         15.94         14.18         0.71 o                         
   5  -2   5         18.22         16.23         0.75 o                         
  -6  -1   5          3.98          3.23         0.40 o                         
  -5  -1   5          0.31         -0.10         0.21 o                         
  -4  -1   5         20.76         20.11         0.65 o                         
  -3  -1   5         10.91         14.10         0.38 o                         
  -2  -1   5         74.93         71.53         1.14 o                         
  -1  -1   5       1207.51       1276.56        16.72 o                         
   0  -1   5        201.05        205.75         2.54 o                         
   1  -1   5          0.50          0.44         0.07 o                         
   2  -1   5          1.49          0.85         0.11 o                         
   3  -1   5         47.07         45.67         0.79 o                         
   4  -1   5          9.18          8.33         0.33 o                         
   5  -1   5          2.33          2.02         0.69 o                         
  -6   0   5          0.16          0.10         0.31 o                         
  -5   0   5          1.02          1.18         0.23 o                         
  -4   0   5          0.80          1.08         0.19 o                         
  -3   0   5         19.69         20.13         0.49 o                         
  -2   0   5         75.53         78.16         1.25 o                         
  -1   0   5          9.32         10.76         0.21 o                         
   0   0   5        279.36        308.95         4.49 o                         
   1   0   5          1.57          1.79         0.17 o                         
   2   0   5          9.30          8.87         0.26 o                         
   3   0   5          2.11          1.82         0.17 o                         
   4   0   5          7.47          7.18         0.34 o                         
   5   0   5         10.79         11.83         0.72 o                         
  -6   1   5         11.21         11.41         0.74 o                         
  -5   1   5          0.09          0.11         0.26 o                         
  -4   1   5         32.90         33.49         0.78 o                         
  -3   1   5         39.66         47.84         1.11 o                         
  -2   1   5         36.02         37.68         0.66 o                         
  -1   1   5        232.43        271.30         7.84 o                         
   0   1   5        537.92        637.33         8.37 o                         
   1   1   5        676.61        760.25        12.07 o                         
   2   1   5        282.41        298.29         4.86 o                         
   3   1   5          0.27          0.18         0.11 o                         
   4   1   5          6.88          6.92         0.34 o                         
   5   1   5          3.19          3.71         0.84 o                         
  -6   2   5          0.33          0.18         0.38 o                         
  -5   2   5         10.96         10.67         0.68 o                         
  -4   2   5          0.47          0.36         0.15 o                         
  -3   2   5         55.68         57.52         1.12 o                         
  -2   2   5          1.57          1.42         0.09 o                         
  -1   2   5         82.87         78.30         1.59 o                         
   0   2   5        227.48        249.32         4.08 o                         
   1   2   5        221.43        232.81         3.82 o                         
   2   2   5         65.44         65.05         1.37 o                         
   3   2   5          1.50          2.04         0.18 o                         
   4   2   5          0.27          0.42         0.17 o                         
   5   2   5          0.73          0.21         0.51 o                         
  -6   3   5          1.01          0.68         0.66 o                         
  -5   3   5          0.16          0.50         0.29 o                         
  -4   3   5          0.09          0.15         0.16 o                         
  -3   3   5          0.17          0.41         0.11 o                         
  -2   3   5        164.99        193.03         4.65 o                         
  -1   3   5         31.82         27.94         0.69 o                         
   0   3   5         34.09         34.04         0.60 o                         
   1   3   5        153.57        165.66         2.78 o                         
   2   3   5          3.48          1.96         0.17 o                         
   3   3   5          1.24          1.53         0.16 o                         
   4   3   5          1.11          1.32         0.20 o                         
   5   3   5          7.32          6.00         1.57 o                         
  -5   4   5          1.22          1.32         0.42 o                         
  -4   4   5         11.27          7.59         0.43 o                         
  -3   4   5          0.14          0.11         0.10 o                         
  -2   4   5          1.42          1.84         0.21 o                         
  -1   4   5         84.64         77.87         2.68 o                         
   0   4   5          0.05         -0.03         0.10 o                         
   1   4   5         19.99         18.21         0.46 o                         
   2   4   5         43.15         41.65         0.84 o                         
   3   4   5          0.00          0.08         0.22 o                         
   4   4   5          2.37          1.81         0.54 o                         
  -5   5   5          2.86          3.30         0.37 o                         
  -4   5   5         46.72         40.65         0.94 o                         
  -3   5   5         99.04         80.27         1.91 o                         
  -2   5   5        131.86        115.86         2.40 o                         
  -1   5   5         25.77         27.76         0.96 o                         
   0   5   5          5.72          4.15         0.29 o                         
   1   5   5         20.03         17.10         0.46 o                         
   2   5   5          0.12          0.08         0.14 o                         
   3   5   5          7.70          8.09         0.56 o                         
   4   5   5          3.20          1.85         0.42 o                         
  -5   6   5          0.55          1.43         0.89 o                         
  -4   6   5          1.14          0.70         0.29 o                         
  -3   6   5          4.72          4.40         0.45 o                         
  -2   6   5         15.30         12.00         0.53 o                         
  -1   6   5          2.29          2.42         0.41 o                         
   0   6   5         22.01         20.56         0.67 o                         
   1   6   5          0.83          0.61         0.14 o                         
   2   6   5          3.10          1.92         0.27 o                         
   3   6   5          0.04         -0.07         0.32 o                         
   4   6   5          0.19         -0.46         0.63 o                         
  -4   7   5          2.37          3.15         0.39 o                         
  -3   7   5          0.25          0.26         0.30 o                         
  -2   7   5         20.53         21.36         0.75 o                         
  -1   7   5          8.48          8.80         0.58 o                         
   0   7   5         56.45         56.70         1.14 o                         
   1   7   5         43.98         48.16         1.16 o                         
   2   7   5          9.80         10.28         0.62 o                         
   3   7   5          1.31          1.22         0.41 o                         
  -4   8   5          0.10         -0.35         0.48 o                         
  -3   8   5          0.27          0.66         0.32 o                         
  -2   8   5         15.12         12.80         0.66 o                         
  -1   8   5          1.11          0.86         0.27 o                         
   0   8   5          1.78          1.46         0.21 o                         
   1   8   5         22.68         22.63         0.81 o                         
   2   8   5         12.00         13.97         1.00 o                         
  -3   9   5          9.19          8.34         0.92 o                         
  -2   9   5          0.00          0.27         0.34 o                         
  -1   9   5         12.43         10.54         0.68 o                         
   0   9   5          3.40          3.36         0.69 o                         
   1   9   5          3.90          3.36         0.74 o                         
  -1  10   5          0.12         -0.45         0.45 o                         
  -1 -12   6          1.31          1.26         0.88 o                         
   0 -12   6          1.62          1.72         0.34 o                         
   1 -12   6          0.00         -0.26         0.32 o                         
  -2 -11   6          2.22          1.89         1.02 o                         
  -1 -11   6          1.79          1.60         0.27 o                         
   0 -11   6         14.03         15.58         0.61 o                         
   1 -11   6          5.24          4.49         0.36 o                         
   2 -11   6          0.36          0.39         0.30 o                         
  -3 -10   6          0.26          0.06         1.00 o                         
  -2 -10   6          2.90          3.12         0.39 o                         
  -1 -10   6          0.76          0.83         0.29 o                         
   0 -10   6          0.71          0.63         0.21 o                         
   1 -10   6          2.27          1.90         0.26 o                         
   2 -10   6          0.02          0.10         0.25 o                         
   3 -10   6          0.06          0.75         0.35 o                         
  -4  -9   6          1.42          1.78         0.61 o                         
  -3  -9   6          0.00         -0.41         0.41 o                         
  -2  -9   6          0.13          0.32         0.16 o                         
  -1  -9   6         22.93         21.23         0.56 o                         
   0  -9   6          1.66          1.93         0.20 o                         
   1  -9   6          0.98          0.96         0.20 o                         
   2  -9   6          1.82          1.94         0.26 o                         
   3  -9   6          0.33          0.69         0.31 o                         
   4  -9   6          4.17          4.72         1.16 o                         
  -4  -8   6          0.48          0.30         0.51 o                         
  -3  -8   6          1.13          1.24         0.29 o                         
  -2  -8   6          1.89          1.20         0.24 o                         
  -1  -8   6          9.45          7.83         0.31 o                         
   0  -8   6          0.63          0.49         0.15 o                         
   1  -8   6          0.77          0.81         0.18 o                         
   2  -8   6          5.31          5.08         0.49 o                         
   3  -8   6         16.10         15.88         0.77 o                         
   4  -8   6          0.10          0.99         0.50 o                         
  -5  -7   6          0.59          2.66         0.89 o                         
  -4  -7   6          1.18          0.99         0.36 o                         
  -3  -7   6          0.10          0.22         0.18 o                         
  -2  -7   6          1.89          2.12         0.21 o                         
  -1  -7   6         82.85         76.46         1.41 o                         
   0  -7   6         10.24          9.42         0.30 o                         
   1  -7   6         26.19         26.95         0.63 o                         
   2  -7   6         27.58         27.51         0.70 o                         
   3  -7   6          0.20         -0.22         0.22 o                         
   4  -7   6          0.26          0.41         0.32 o                         
  -5  -6   6          0.12          0.24         0.47 o                         
  -4  -6   6          1.63          1.54         0.32 o                         
  -3  -6   6          0.05         -0.04         0.14 o                         
  -2  -6   6          0.00          0.08         0.10 o                         
  -1  -6   6          4.15          4.31         0.17 o                         
   0  -6   6         48.00         48.72         0.82 o                         
   1  -6   6         17.69         17.98         0.45 o                         
   2  -6   6          4.12          4.66         0.25 o                         
   3  -6   6          2.85          3.73         0.36 o                         
   4  -6   6          1.20          2.22         0.31 o                         
   5  -6   6          2.34          2.70         0.60 o                         
  -5  -5   6          8.21          8.61         0.73 o                         
  -4  -5   6          5.04          7.06         0.39 o                         
  -3  -5   6          1.27          0.86         0.14 o                         
  -2  -5   6          0.17          0.08         0.09 o                         
  -1  -5   6         91.73         94.04         1.45 o                         
   0  -5   6          1.23          0.83         0.07 o                         
   1  -5   6         61.08         53.33         0.89 o                         
   2  -5   6         36.32         31.09         0.59 o                         
   3  -5   6          7.84          5.43         0.38 o                         
   4  -5   6          1.94          1.41         0.28 o                         
   5  -5   6         11.42         13.95         1.33 o                         
  -5  -4   6          4.46          4.67         0.41 o                         
  -4  -4   6          8.30          8.15         0.38 o                         
  -3  -4   6          1.00          1.66         0.21 o                         
  -2  -4   6          9.79          9.32         0.37 o                         
  -1  -4   6        222.74        219.20         3.59 o                         
   0  -4   6          0.00         -0.06         0.09 o                         
   1  -4   6         28.79         36.92         0.67 o                         
   2  -4   6         19.08         22.45         0.45 o                         
   3  -4   6         32.63         29.48         1.03 o                         
   4  -4   6         36.37         29.32         0.91 o                         
   5  -4   6          5.59          5.72         0.65 o                         
  -5  -3   6          1.32          1.22         0.59 o                         
  -4  -3   6          6.03          7.42         0.46 o                         
  -3  -3   6          1.10          0.23         0.12 o                         
  -2  -3   6        373.83        390.07         5.64 o                         
  -1  -3   6         57.40         58.85         1.98 o                         
   0  -3   6         21.67         22.57         0.57 o                         
   1  -3   6          3.08          2.27         0.12 o                         
   2  -3   6         94.18         77.73         1.35 o                         
   3  -3   6         19.29         17.40         0.59 o                         
   4  -3   6          4.82          3.75         0.37 o                         
   5  -3   6          2.60          3.05         0.38 o                         
  -6  -2   6          0.00         -0.24         0.38 o                         
  -5  -2   6          0.38          0.82         0.46 o                         
  -4  -2   6         18.58         16.65         0.52 o                         
  -3  -2   6         21.87         21.19         0.70 o                         
  -2  -2   6          1.06          1.92         0.12 o                         
  -1  -2   6         89.75         96.43         1.46 o                         
   0  -2   6          4.54          4.16         0.21 o                         
   1  -2   6         13.96         16.11         0.33 o                         
   2  -2   6          8.69          7.38         0.21 o                         
   3  -2   6         45.74         45.10         0.79 o                         
   4  -2   6         48.34         47.35         1.23 o                         
   5  -2   6          1.70          1.80         0.40 o                         
  -6  -1   6          0.17          1.28         0.83 o                         
  -5  -1   6          7.17          8.53         0.47 o                         
  -4  -1   6          2.17          2.25         0.22 o                         
  -3  -1   6          7.54          8.71         0.29 o                         
  -2  -1   6         88.67         93.84         1.64 o                         
  -1  -1   6        571.92        649.42         8.52 o                         
   0  -1   6       1071.51       1238.01        16.18 o                         
   1  -1   6        867.82        940.33        19.20 o                         
   2  -1   6          0.32          0.89         0.12 o                         
   3  -1   6         23.22         23.76         0.57 o                         
   4  -1   6          3.07          2.96         0.23 o                         
   5  -1   6         13.13         12.12         0.78 o                         
  -6   0   6          4.94          5.42         0.61 o                         
  -5   0   6          0.08          0.07         0.22 o                         
  -4   0   6          7.75          8.45         0.45 o                         
  -3   0   6          0.49          0.42         0.13 o                         
  -2   0   6         90.05         88.81         1.41 o                         
  -1   0   6        368.86        416.55         5.57 o                         
   0   0   6        649.82        748.86        10.82 o                         
   1   0   6        274.16        290.79         4.72 o                         
   2   0   6          0.89          1.61         0.15 o                         
   3   0   6          0.19          0.01         0.12 o                         
   4   0   6          8.60          8.43         0.47 o                         
   5   0   6          0.09          0.38         0.34 o                         
  -6   1   6          0.01         -0.16         0.38 o                         
  -5   1   6          0.15         -0.01         0.23 o                         
  -4   1   6          2.48          2.36         0.28 o                         
  -3   1   6         63.54         70.74         1.52 o                         
  -2   1   6         49.45         48.60         0.82 o                         
  -1   1   6         61.56         77.92         1.22 o                         
   0   1   6        239.91        304.31         4.45 o                         
   1   1   6         30.61         27.54         0.58 o                         
   2   1   6          4.62          5.04         0.25 o                         
   3   1   6          7.09          7.78         0.42 o                         
   4   1   6         20.25         18.63         0.70 o                         
   5   1   6          4.63          8.26         1.17 o                         
  -6   2   6          0.54         -0.07         0.87 o                         
  -5   2   6          4.56          3.60         0.31 o                         
  -4   2   6          1.43          1.75         0.26 o                         
  -3   2   6          0.13          0.20         0.10 o                         
  -2   2   6        127.76        122.51         3.06 o                         
  -1   2   6          0.40          0.49         0.09 o                         
   0   2   6        112.35        104.81         1.62 o                         
   1   2   6        156.26        165.93         2.79 o                         
   2   2   6          5.02          3.89         0.23 o                         
   3   2   6         12.84         13.52         0.42 o                         
   4   2   6         21.43         22.47         0.63 o                         
   5   2   6          7.41          7.56         1.12 o                         
  -5   3   6         26.06         24.80         0.75 o                         
  -4   3   6         56.68         48.47         1.05 o                         
  -3   3   6        141.30        120.60         2.15 o                         
  -2   3   6         33.60         37.39         1.58 o                         
  -1   3   6          0.31          0.15         0.12 o                         
   0   3   6        172.45        167.13         2.81 o                         
   1   3   6         23.84         26.11         0.59 o                         
   2   3   6         43.91         44.86         0.98 o                         
   3   3   6         16.49         14.79         0.46 o                         
   4   3   6         41.95         44.46         1.29 o                         
  -5   4   6          1.21          1.67         0.35 o                         
  -4   4   6          1.76          1.64         0.19 o                         
  -3   4   6         32.81         25.44         0.79 o                         
  -2   4   6          0.75          0.89         0.22 o                         
  -1   4   6         33.88         31.00         1.52 o                         
   0   4   6          0.13          0.22         0.09 o                         
   1   4   6          3.00          3.06         0.23 o                         
   2   4   6          0.51          0.54         0.15 o                         
   3   4   6          1.83          1.59         0.19 o                         
   4   4   6          0.27          0.40         0.38 o                         
  -5   5   6          1.13          1.21         0.38 o                         
  -4   5   6          0.07          0.22         0.27 o                         
  -3   5   6         22.11         23.69         0.79 o                         
  -2   5   6         25.76         22.13         0.72 o                         
  -1   5   6        135.97        133.57         2.72 o                         
   0   5   6        126.24        133.49         2.83 o                         
   1   5   6         36.18         37.61         0.81 o                         
   2   5   6          9.71          8.41         0.37 o                         
   3   5   6          0.13          0.44         0.30 o                         
   4   5   6          0.60          0.47         0.45 o                         
  -4   6   6          0.08         -0.10         0.30 o                         
  -3   6   6         26.16         23.38         0.82 o                         
  -2   6   6         10.03          9.16         0.51 o                         
  -1   6   6          0.26         -0.05         0.18 o                         
   0   6   6         71.99         69.34         1.34 o                         
   1   6   6         62.55         61.91         1.23 o                         
   2   6   6         22.76         23.01         0.91 o                         
   3   6   6          1.02          0.84         0.36 o                         
  -4   7   6         14.21         13.47         1.15 o                         
  -3   7   6          2.35          2.74         0.35 o                         
  -2   7   6         35.18         32.25         0.98 o                         
  -1   7   6         13.61         13.12         0.62 o                         
   0   7   6         22.77         19.95         0.59 o                         
   1   7   6          4.44          4.78         0.41 o                         
   2   7   6          0.27          0.96         0.42 o                         
   3   7   6          0.58         -0.18         0.79 o                         
  -3   8   6          7.78          8.38         0.70 o                         
  -2   8   6          0.15          0.62         0.36 o                         
  -1   8   6          7.96          7.40         0.56 o                         
   0   8   6         13.40         13.84         0.66 o                         
   1   8   6         50.22         49.81         1.35 o                         
   2   8   6          2.97          3.31         0.45 o                         
  -2   9   6          2.18          1.94         0.40 o                         
  -1   9   6         12.90         13.48         0.74 o                         
   0   9   6          5.40          5.20         0.75 o                         
   0 -12   7          0.84          1.26         0.43 o                         
   1 -12   7          0.20          0.14         0.34 o                         
  -2 -11   7          2.92          2.19         1.65 o                         
  -1 -11   7          0.74          0.53         0.26 o                         
   0 -11   7          0.02          0.15         0.26 o                         
   1 -11   7          0.51          0.59         0.28 o                         
   2 -11   7          0.01         -0.15         0.49 o                         
  -3 -10   7          0.46          0.80         0.50 o                         
  -2 -10   7          2.72          1.83         0.45 o                         
  -1 -10   7          0.02          0.27         0.19 o                         
   0 -10   7          0.17          0.11         0.34 o                         
   1 -10   7          3.42          3.81         0.56 o                         
   2 -10   7          5.95          6.37         0.49 o                         
   3 -10   7          0.08          0.62         0.52 o                         
  -4  -9   7          0.00          0.69         0.75 o                         
  -3  -9   7          1.41          0.82         0.41 o                         
  -2  -9   7         10.60          7.36         0.37 o                         
  -1  -9   7          0.92          0.72         0.17 o                         
   0  -9   7          2.48          2.40         0.29 o                         
   1  -9   7          8.79          9.18         0.41 o                         
   2  -9   7          0.05          0.13         0.26 o                         
   3  -9   7          0.17         -0.31         0.31 o                         
   4  -9   7          0.21          0.93         0.86 o                         
  -4  -8   7          0.00          0.59         1.27 o                         
  -3  -8   7          0.71          0.33         0.20 o                         
  -2  -8   7          0.35          0.32         0.14 o                         
  -1  -8   7         21.53         19.53         0.61 o                         
   0  -8   7          4.64          4.81         0.29 o                         
   1  -8   7          2.36          2.83         0.38 o                         
   2  -8   7          0.34          0.70         0.20 o                         
   3  -8   7          1.86          1.92         0.39 o                         
   4  -8   7          4.08          4.76         0.46 o                         
  -4  -7   7          0.32          0.03         0.37 o                         
  -3  -7   7          0.03          0.12         0.17 o                         
  -2  -7   7          9.13          9.42         0.33 o                         
  -1  -7   7          0.71          1.43         0.11 o                         
   0  -7   7         12.38         11.99         0.30 o                         
   1  -7   7         21.30         18.81         0.49 o                         
   2  -7   7         12.13          8.31         0.34 o                         
   3  -7   7          1.90          0.88         0.31 o                         
   4  -7   7         15.83         17.40         0.79 o                         
  -5  -6   7          1.62          1.67         0.62 o                         
  -4  -6   7          0.51          0.53         0.25 o                         
  -3  -6   7          1.92          1.40         0.16 o                         
  -2  -6   7         33.79         30.32         0.77 o                         
  -1  -6   7          2.60          2.48         0.13 o                         
   0  -6   7         15.17         15.83         0.54 o                         
   1  -6   7          7.19          7.89         0.24 o                         
   2  -6   7         17.31         15.30         0.43 o                         
   3  -6   7         36.65         27.20         1.22 o                         
   4  -6   7         11.74         11.75         0.83 o                         
  -5  -5   7          1.23          0.87         0.31 o                         
  -4  -5   7          0.62          0.88         0.22 o                         
  -3  -5   7         67.48         69.69         1.51 o                         
  -2  -5   7         12.17          9.34         0.34 o                         
  -1  -5   7          6.34          6.38         0.40 o                         
   0  -5   7          0.07          0.00         0.09 o                         
   1  -5   7         62.41         56.19         0.94 o                         
   2  -5   7         21.25         20.60         0.58 o                         
   3  -5   7          8.72          6.74         0.53 o                         
   4  -5   7          3.89          3.08         0.41 o                         
   5  -5   7          0.54          0.50         0.44 o                         
  -5  -4   7          5.50          5.17         0.53 o                         
  -4  -4   7          2.65          2.65         0.24 o                         
  -3  -4   7          0.33          0.47         0.13 o                         
  -2  -4   7         20.58         25.28         0.53 o                         
  -1  -4   7          7.65          8.65         0.32 o                         
   0  -4   7          2.52          2.63         0.18 o                         
   1  -4   7          2.74          2.51         0.15 o                         
   2  -4   7        130.06        121.62         1.88 o                         
   3  -4   7        121.00         99.47         2.16 o                         
   4  -4   7          8.54          6.78         0.67 o                         
   5  -4   7          0.15          0.46         1.00 o                         
  -5  -3   7          0.00          0.09         0.24 o                         
  -4  -3   7          0.04          0.07         0.20 o                         
  -3  -3   7          9.42          6.46         0.30 o                         
  -2  -3   7         87.78         86.05         2.16 o                         
  -1  -3   7        374.06        422.09        14.23 o                         
   0  -3   7        555.97        604.68        11.20 o                         
   1  -3   7          0.15          0.62         0.07 o                         
   2  -3   7         20.27         19.88         0.64 o                         
   3  -3   7          0.91          0.55         0.11 o                         
   4  -3   7         34.97         32.31         0.98 o                         
   5  -3   7          1.12          0.50         0.42 o                         
  -6  -2   7          0.03         -0.27         0.63 o                         
  -5  -2   7          0.76          1.42         0.30 o                         
  -4  -2   7          0.87          0.96         0.20 o                         
  -3  -2   7         34.25         31.08         0.82 o                         
  -2  -2   7        131.24        134.30         2.04 o                         
  -1  -2   7        454.65        526.71         7.54 o                         
   0  -2   7        264.40        274.26         3.98 o                         
   1  -2   7         20.53         24.53         0.52 o                         
   2  -2   7          2.53          2.51         0.20 o                         
   3  -2   7         57.95         55.87         1.24 o                         
   4  -2   7          0.03          0.01         0.40 o                         
   5  -2   7          3.27          3.02         0.52 o                         
  -6  -1   7          0.09          0.63         0.51 o                         
  -5  -1   7          3.42          2.69         0.32 o                         
  -4  -1   7         10.26          9.04         0.40 o                         
  -3  -1   7         12.74         14.81         0.43 o                         
  -2  -1   7         12.61         13.24         0.35 o                         
  -1  -1   7        219.78        266.02         3.89 o                         
   0  -1   7         49.93         54.71         0.89 o                         
   1  -1   7          0.13          0.06         0.07 o                         
   2  -1   7         36.21         33.82         0.88 o                         
   3  -1   7         28.07         28.32         0.67 o                         
   4  -1   7         26.07         27.30         0.69 o                         
   5  -1   7          2.86          2.25         0.41 o                         
  -6   0   7          1.61          2.32         0.49 o                         
  -5   0   7          2.36          2.42         0.28 o                         
  -4   0   7          0.39          0.27         0.17 o                         
  -3   0   7         71.57         69.60         1.33 o                         
  -2   0   7          0.86          1.03         0.12 o                         
  -1   0   7        183.93        187.14         2.79 o                         
   0   0   7        202.69        231.13         4.89 o                         
   1   0   7         21.42         19.26         0.44 o                         
   2   0   7         93.62         90.86         1.83 o                         
   3   0   7         87.12         86.37         1.93 o                         
   4   0   7         46.93         49.02         1.06 o                         
   5   0   7          0.06         -0.21         0.61 o                         
  -6   1   7          6.74          5.73         0.86 o                         
  -5   1   7         15.79         13.80         0.57 o                         
  -4   1   7         50.20         48.44         1.05 o                         
  -3   1   7          7.45          9.66         0.38 o                         
  -2   1   7          1.01          1.28         0.11 o                         
  -1   1   7        297.78        317.46         4.65 o                         
   0   1   7         77.91         77.66         1.24 o                         
   1   1   7        118.44        133.52         2.28 o                         
   2   1   7         58.66         62.13         1.20 o                         
   3   1   7        125.88        131.64         2.35 o                         
   4   1   7          1.24          1.32         0.23 o                         
   5   1   7          0.23         -0.11         0.76 o                         
  -5   2   7          0.14          1.00         0.31 o                         
  -4   2   7         23.22         20.33         0.66 o                         
  -3   2   7          0.65          0.95         0.12 o                         
  -2   2   7         33.87         30.84         0.82 o                         
  -1   2   7         13.17         11.31         0.46 o                         
   0   2   7          1.72          2.38         0.21 o                         
   1   2   7         14.81         13.56         0.51 o                         
   2   2   7         18.15         18.62         0.49 o                         
   3   2   7          2.98          2.69         0.25 o                         
   4   2   7        101.42        109.67         2.51 o                         
  -5   3   7          0.07         -0.30         0.33 o                         
  -4   3   7          7.24          7.33         0.43 o                         
  -3   3   7         23.19         18.03         0.65 o                         
  -2   3   7        242.88        228.17         4.40 o                         
  -1   3   7        203.77        198.18         6.83 o                         
   0   3   7         98.75         97.02         1.72 o                         
   1   3   7         39.84         37.01         0.79 o                         
   2   3   7          0.31          1.16         0.21 o                         
   3   3   7          0.30          0.02         0.18 o                         
   4   3   7          9.53         12.97         0.94 o                         
  -5   4   7          0.06          0.64         0.35 o                         
  -4   4   7         21.16         18.77         0.75 o                         
  -3   4   7         25.32         22.53         0.76 o                         
  -2   4   7          5.12          3.49         0.32 o                         
  -1   4   7        137.44        126.16         2.57 o                         
   0   4   7        254.43        250.00         3.74 o                         
   1   4   7        102.63        108.45         1.95 o                         
   2   4   7          2.97          2.26         0.20 o                         
   3   4   7          0.88          0.52         0.32 o                         
   4   4   7         20.28         21.44         0.98 o                         
  -5   5   7          7.12          6.63         0.65 o                         
  -4   5   7          3.34          3.37         0.48 o                         
  -3   5   7         38.86         34.47         1.03 o                         
  -2   5   7         29.04         26.42         0.83 o                         
  -1   5   7         76.32         71.61         2.64 o                         
   0   5   7          9.68         10.29         0.41 o                         
   1   5   7          0.66          1.11         0.17 o                         
   2   5   7          0.32          0.25         0.19 o                         
   3   5   7          0.70          0.90         0.47 o                         
  -4   6   7         12.37         13.17         0.97 o                         
  -3   6   7          0.01          0.06         0.28 o                         
  -2   6   7         36.74         33.34         1.00 o                         
  -1   6   7         52.70         53.09         1.34 o                         
   0   6   7        238.92        239.38         4.05 o                         
   1   6   7         25.80         26.77         0.67 o                         
   2   6   7          0.30         -0.02         0.30 o                         
   3   6   7          0.23          0.05         0.40 o                         
  -4   7   7          0.64          0.88         0.68 o                         
  -3   7   7          2.21          2.02         0.36 o                         
  -2   7   7         23.94         22.40         0.90 o                         
  -1   7   7         17.78         19.07         0.75 o                         
   0   7   7          3.93          4.10         0.38 o                         
   1   7   7         11.31         12.42         0.70 o                         
   2   7   7          4.74          3.88         0.43 o                         
  -3   8   7          7.79          7.17         1.10 o                         
  -2   8   7          1.59          1.23         0.57 o                         
  -1   8   7          6.94          7.77         1.04 o                         
   0   8   7          5.81          8.66         0.64 o                         
   1   8   7          4.25          4.69         0.85 o                         
  -1   9   7          1.44          1.84         0.59 o                         
  -2 -11   8          0.08          1.12         0.83 o                         
  -1 -11   8          0.24          0.00         0.30 o                         
   0 -11   8          0.71          0.99         0.34 o                         
   1 -11   8          0.04          0.56         0.36 o                         
   2 -11   8          0.02          0.14         0.31 o                         
  -3 -10   8          0.02         -0.17         0.89 o                         
  -2 -10   8          5.18          4.45         0.36 o                         
  -1 -10   8          0.66          0.58         0.34 o                         
   0 -10   8          0.29          0.05         0.21 o                         
   1 -10   8          0.11         -0.07         0.27 o                         
   2 -10   8          1.89          2.19         0.29 o                         
   3 -10   8          3.37          3.25         0.55 o                         
  -3  -9   8          0.61          0.89         0.49 o                         
  -2  -9   8          0.21          0.57         0.19 o                         
  -1  -9   8          0.52          0.21         0.17 o                         
   0  -9   8          6.18          6.27         0.34 o                         
   1  -9   8         15.28         13.52         0.49 o                         
   2  -9   8          0.69          0.46         0.23 o                         
   3  -9   8          6.65          6.28         0.54 o                         
  -4  -8   8          0.12          0.63         0.50 o                         
  -3  -8   8          3.32          2.62         0.22 o                         
  -2  -8   8          3.21          2.97         0.29 o                         
  -1  -8   8          7.51          8.47         0.35 o                         
   0  -8   8          1.90          1.85         0.17 o                         
   1  -8   8          0.90          0.99         0.17 o                         
   2  -8   8         21.69         17.06         0.52 o                         
   3  -8   8          7.53          7.26         0.57 o                         
   4  -8   8          0.01         -0.45         0.45 o                         
  -4  -7   8          8.52          9.71         0.51 o                         
  -3  -7   8          4.49          2.73         0.32 o                         
  -2  -7   8          1.20          1.66         0.22 o                         
  -1  -7   8          0.24          0.74         0.18 o                         
   0  -7   8         13.85         15.69         0.42 o                         
   1  -7   8         10.88          9.74         0.35 o                         
   2  -7   8         12.50         10.97         0.39 o                         
   3  -7   8          3.73          3.71         0.35 o                         
   4  -7   8          1.19          0.53         0.35 o                         
  -5  -6   8          0.08          0.51         0.47 o                         
  -4  -6   8          0.30          0.41         0.24 o                         
  -3  -6   8          2.63          2.77         0.33 o                         
  -2  -6   8          3.60          3.84         0.25 o                         
  -1  -6   8          0.08          0.30         0.28 o                         
   0  -6   8          0.01         -0.06         0.28 o                         
   1  -6   8        128.50        121.92         1.89 o                         
   2  -6   8        160.23        131.13         2.31 o                         
   3  -6   8         21.59         17.82         0.67 o                         
   4  -6   8          0.33          0.63         0.46 o                         
  -5  -5   8          0.30         -0.25         0.33 o                         
  -4  -5   8          0.51         -0.11         0.32 o                         
  -3  -5   8          2.50          4.19         0.37 o                         
  -2  -5   8         56.14         53.17         0.91 o                         
  -1  -5   8         77.98         81.26         1.74 o                         
   0  -5   8          3.92          2.83         0.44 o                         
   1  -5   8          0.11          0.27         0.08 o                         
   2  -5   8          0.24          0.02         0.12 o                         
   3  -5   8         43.98         37.62         0.81 o                         
   4  -5   8          1.30          0.29         0.29 o                         
   5  -5   8          2.66          3.90         1.07 o                         
  -5  -4   8          0.24          0.10         0.39 o                         
  -4  -4   8          5.90          6.08         0.42 o                         
  -3  -4   8         16.08         15.34         0.46 o                         
  -2  -4   8        135.03        134.18         2.06 o                         
  -1  -4   8         83.91         82.35         2.09 o                         
   0  -4   8         23.86         26.00         0.87 o                         
   1  -4   8          0.09          0.19         0.08 o                         
   2  -4   8        158.41        148.86         2.56 o                         
   3  -4   8          0.46          0.91         0.14 o                         
   4  -4   8         13.47         12.95         0.64 o                         
   5  -4   8          0.00          0.44         0.42 o                         
  -5  -3   8          1.32          0.39         0.39 o                         
  -4  -3   8          0.66          1.03         0.35 o                         
  -3  -3   8          1.13          0.31         0.22 o                         
  -2  -3   8        108.14        105.19         1.64 o                         
  -1  -3   8          3.55          2.71         0.20 o                         
   0  -3   8          6.40          7.13         0.29 o                         
   1  -3   8         79.13         71.77         1.31 o                         
   2  -3   8          9.73          9.96         0.32 o                         
   3  -3   8         73.78         72.35         1.38 o                         
   4  -3   8         12.18         10.87         0.69 o                         
   5  -3   8          1.28         -0.20         0.41 o                         
  -5  -2   8          1.18          1.19         0.29 o                         
  -4  -2   8         19.90         19.78         0.61 o                         
  -3  -2   8          0.78          1.17         0.15 o                         
  -2  -2   8         90.99         90.29         1.63 o                         
  -1  -2   8         87.22         94.38         1.46 o                         
   0  -2   8         22.78         22.76         0.43 o                         
   1  -2   8        337.53        325.64         8.08 o                         
   2  -2   8        202.18        203.29         3.42 o                         
   3  -2   8        184.13        179.43         3.08 o                         
   4  -2   8          0.89          0.81         0.45 o                         
   5  -2   8          0.03          0.01         0.51 o                         
  -5  -1   8          6.27          7.24         0.55 o                         
  -4  -1   8          0.14         -0.19         0.19 o                         
  -3  -1   8          6.76          5.86         0.28 o                         
  -2  -1   8        102.10        103.59         2.17 o                         
  -1  -1   8         48.45         47.24         0.80 o                         
   0  -1   8        102.64        120.28         2.04 o                         
   1  -1   8         73.61         71.27         1.30 o                         
   2  -1   8        233.60        239.64         4.00 o                         
   3  -1   8          5.18          3.88         0.34 o                         
   4  -1   8          0.84          0.56         0.26 o                         
   5  -1   8          0.32          0.51         0.41 o                         
  -5   0   8          7.66          7.52         0.60 o                         
  -4   0   8          2.55          1.87         0.22 o                         
  -3   0   8         36.39         34.50         0.78 o                         
  -2   0   8         27.93         25.90         0.52 o                         
  -1   0   8          3.35          4.67         0.18 o                         
   0   0   8         72.14         68.25         1.25 o                         
   1   0   8         67.52         83.96         1.52 o                         
   2   0   8         20.82         19.72         0.62 o                         
   3   0   8        376.47        403.36         6.62 o                         
   4   0   8         10.51         11.43         0.76 o                         
  -5   1   8          0.79          0.75         0.28 o                         
  -4   1   8          6.33          6.95         0.45 o                         
  -3   1   8        230.66        222.04         3.38 o                         
  -2   1   8        162.60        152.02         2.33 o                         
  -1   1   8        150.15        151.01         2.61 o                         
   0   1   8         92.51         87.77         3.27 o                         
   1   1   8          9.70          9.25         0.35 o                         
   2   1   8          0.36          0.39         0.13 o                         
   3   1   8         77.22         79.92         1.55 o                         
   4   1   8          0.00         -0.24         0.24 o                         
  -5   2   8          9.68          9.35         0.66 o                         
  -4   2   8         19.92         17.89         0.56 o                         
  -3   2   8         17.40         15.80         0.61 o                         
  -2   2   8        130.18        120.17         3.00 o                         
  -1   2   8        540.96        535.48        10.63 o                         
   0   2   8        251.96        254.76         3.80 o                         
   1   2   8          0.61          0.47         0.12 o                         
   2   2   8          5.19          3.53         0.27 o                         
   3   2   8         55.49         53.58         1.40 o                         
   4   2   8          2.75          3.49         0.51 o                         
  -5   3   8          0.51          0.37         0.36 o                         
  -4   3   8         16.32         13.70         0.82 o                         
  -3   3   8         22.78         20.19         0.73 o                         
  -2   3   8        115.11        108.69         2.30 o                         
  -1   3   8          9.71          8.60         0.41 o                         
   0   3   8          0.12          0.38         0.20 o                         
   1   3   8          0.65          0.78         0.15 o                         
   2   3   8          1.32          1.52         0.23 o                         
   3   3   8          0.34          0.18         0.21 o                         
   4   3   8          7.09          9.02         0.77 o                         
  -5   4   8          6.12          8.66         0.83 o                         
  -4   4   8          0.02          0.03         0.29 o                         
  -3   4   8         60.78         56.50         1.43 o                         
  -2   4   8        113.05        113.58         2.41 o                         
  -1   4   8        633.62        659.98        12.12 o                         
   0   4   8        130.43        130.24         2.47 o                         
   1   4   8          4.30          3.94         0.29 o                         
   2   4   8          0.00         -0.02         0.19 o                         
   3   4   8          0.00          0.19         0.34 o                         
  -4   5   8          1.23          0.39         0.34 o                         
  -3   5   8         19.08         19.87         0.78 o                         
  -2   5   8         30.51         30.20         0.93 o                         
  -1   5   8          0.68          0.95         0.22 o                         
   0   5   8         43.76         42.03         0.91 o                         
   1   5   8         13.11         13.68         0.61 o                         
   2   5   8          0.00          0.37         0.30 o                         
   3   5   8          0.49          0.82         0.39 o                         
  -4   6   8          8.56          9.64         0.76 o                         
  -3   6   8          1.17          0.54         0.33 o                         
  -2   6   8         19.13         19.33         0.77 o                         
  -1   6   8         30.33         32.56         0.99 o                         
   0   6   8          9.40         10.16         0.56 o                         
   1   6   8         17.12         19.35         0.69 o                         
   2   6   8          4.19          3.49         0.43 o                         
  -3   7   8          0.02          0.18         0.36 o                         
  -2   7   8          2.98          4.10         0.53 o                         
  -1   7   8          0.03         -0.05         0.33 o                         
   0   7   8          0.08          0.05         0.29 o                         
   1   7   8         10.17         11.41         1.52 o                         
   2   7   8          1.14         -0.26         0.69 o                         
  -2   8   8         16.99         19.59         0.91 o                         
  -1   8   8          8.48          8.37         1.05 o                         
   0   8   8          4.25          5.06         0.82 o                         
  -1 -11   9          1.31          1.54         0.38 o                         
   0 -11   9          7.93          9.58         1.22 o                         
   1 -11   9          0.05          0.01         0.41 o                         
   2 -11   9          0.78          0.76         0.44 o                         
  -2 -10   9          1.95          7.64         1.36 o                         
  -1 -10   9          0.51          0.84         0.49 o                         
   0 -10   9          0.31          0.19         0.28 o                         
   1 -10   9          8.33          7.06         0.58 o                         
   2 -10   9          1.37          1.11         0.35 o                         
  -3  -9   9          0.19         -0.36         0.75 o                         
  -2  -9   9          0.07          0.17         0.24 o                         
  -1  -9   9          1.55          1.65         0.26 o                         
   0  -9   9          3.34          5.14         0.78 o                         
   1  -9   9          7.12          7.25         0.40 o                         
   2  -9   9          2.05          1.40         0.29 o                         
   3  -9   9          1.09          1.31         0.55 o                         
  -4  -8   9          0.34          0.33         0.53 o                         
  -3  -8   9          1.16          0.77         0.28 o                         
  -2  -8   9          0.02          0.33         0.20 o                         
  -1  -8   9          0.38          0.52         0.21 o                         
   0  -8   9         51.39         54.86         1.38 o                         
   1  -8   9         98.99         95.35         1.77 o                         
   2  -8   9         20.48         17.80         0.54 o                         
   3  -8   9          0.43          0.29         0.31 o                         
  -4  -7   9          0.10          0.16         0.34 o                         
  -3  -7   9          7.41          7.34         0.66 o                         
  -2  -7   9          1.88          2.52         0.30 o                         
  -1  -7   9          4.22          4.99         0.37 o                         
   0  -7   9          3.08          2.47         0.27 o                         
   1  -7   9          0.62          0.51         0.19 o                         
   2  -7   9         23.69         18.36         0.83 o                         
   3  -7   9          0.66          0.67         0.29 o                         
   4  -7   9          4.46          5.36         0.55 o                         
  -5  -6   9          0.43          0.99         0.66 o                         
  -4  -6   9          1.28          0.82         0.25 o                         
  -3  -6   9         31.90         30.30         0.73 o                         
  -2  -6   9          7.92          6.26         0.41 o                         
  -1  -6   9          3.91          3.65         0.33 o                         
   0  -6   9          0.64          1.01         0.25 o                         
   1  -6   9        140.34        138.08         2.13 o                         
   2  -6   9          0.01         -0.03         0.13 o                         
   3  -6   9         22.18         19.44         0.72 o                         
   4  -6   9          0.01          0.25         0.36 o                         
  -5  -5   9          0.04         -0.24         0.48 o                         
  -4  -5   9          0.09         -0.20         0.35 o                         
  -3  -5   9         31.25         28.65         0.69 o                         
  -2  -5   9          0.37          0.42         0.16 o                         
  -1  -5   9          4.18          2.95         0.27 o                         
   0  -5   9         59.39         56.79         2.69 o                         
   1  -5   9          0.03          0.09         0.09 o                         
   2  -5   9         88.91         89.25         1.64 o                         
   3  -5   9         22.13         20.49         0.55 o                         
   4  -5   9          1.83          1.49         0.36 o                         
  -5  -4   9          3.85          3.64         0.39 o                         
  -4  -4   9          0.12          0.01         0.25 o                         
  -3  -4   9         26.01         28.97         0.71 o                         
  -2  -4   9         23.17         22.37         0.46 o                         
  -1  -4   9         12.59         12.00         0.54 o                         
   0  -4   9        320.05        343.39         7.90 o                         
   1  -4   9        229.42        232.67         3.45 o                         
   2  -4   9        330.09        320.52         5.27 o                         
   3  -4   9          2.73          2.51         0.23 o                         
   4  -4   9          0.92          1.18         0.54 o                         
  -5  -3   9          0.21          0.47         0.32 o                         
  -4  -3   9          5.00          4.85         0.63 o                         
  -3  -3   9         10.97         10.72         0.39 o                         
  -2  -3   9          5.69          5.72         0.20 o                         
  -1  -3   9         21.29         25.15         0.70 o                         
   0  -3   9         35.57         34.96         0.71 o                         
   1  -3   9        224.97        213.52         3.19 o                         
   2  -3   9         15.09         14.22         0.48 o                         
   3  -3   9          4.20          4.28         0.30 o                         
   4  -3   9          1.63          1.87         0.42 o                         
  -5  -2   9          2.37          1.62         0.31 o                         
  -4  -2   9         25.46         27.73         0.77 o                         
  -3  -2   9         14.14         14.77         0.46 o                         
  -2  -2   9         12.78         15.15         0.36 o                         
  -1  -2   9         44.01         40.90         0.71 o                         
   0  -2   9         71.72         95.48         1.49 o                         
   1  -2   9         49.71         48.07         1.07 o                         
   2  -2   9        779.24        833.24        13.34 o                         
   3  -2   9         47.14         48.66         1.03 o                         
   4  -2   9         12.20         12.80         1.26 o                         
  -5  -1   9          0.57          0.85         0.37 o                         
  -4  -1   9        104.95        111.32         2.09 o                         
  -3  -1   9         63.70         65.52         1.29 o                         
  -2  -1   9         90.11         88.42         1.61 o                         
  -1  -1   9         67.27         63.75         1.05 o                         
   0  -1   9         26.76         27.39         0.68 o                         
   1  -1   9          2.88          2.26         0.17 o                         
   2  -1   9        270.48        265.07         5.08 o                         
   3  -1   9          0.01          0.02         0.17 o                         
   4  -1   9          3.43          3.44         0.35 o                         
  -5   0   9          6.65          5.74         0.64 o                         
  -4   0   9         11.58         12.29         0.49 o                         
  -3   0   9         72.85         74.87         1.67 o                         
  -2   0   9        437.94        444.67         6.51 o                         
  -1   0   9        290.34        277.81         4.12 o                         
   0   0   9          1.48          0.44         0.12 o                         
   1   0   9         13.88         13.88         0.41 o                         
   2   0   9         87.25         85.65         1.61 o                         
   3   0   9         12.38         13.66         0.50 o                         
   4   0   9          1.57          1.93         0.27 o                         
  -5   1   9          2.93          2.51         0.32 o                         
  -4   1   9          6.18          6.44         0.38 o                         
  -3   1   9         78.85         74.32         1.45 o                         
  -2   1   9          1.28          0.77         0.14 o                         
  -1   1   9          2.30          2.91         0.16 o                         
   0   1   9          4.09          5.45         0.25 o                         
   1   1   9          0.00          0.21         0.13 o                         
   2   1   9          0.01          0.02         0.21 o                         
   3   1   9         14.20         13.91         0.62 o                         
   4   1   9         14.27         14.59         0.69 o                         
  -5   2   9          0.29         -0.36         0.36 o                         
  -4   2   9         34.83         33.95         0.84 o                         
  -3   2   9        107.95        109.01         2.36 o                         
  -2   2   9        753.15        754.40        15.42 o                         
  -1   2   9        260.08        253.85         5.89 o                         
   0   2   9         12.16         11.84         0.38 o                         
   1   2   9          1.51          2.40         0.20 o                         
   2   2   9          0.75          0.45         0.19 o                         
   3   2   9         18.80         18.62         0.73 o                         
   4   2   9         11.11         14.18         0.79 o                         
  -5   3   9          0.31          0.09         0.39 o                         
  -4   3   9          6.46          6.33         0.54 o                         
  -3   3   9         21.71         20.74         0.77 o                         
  -2   3   9          0.09         -0.19         0.19 o                         
  -1   3   9        104.62        102.20         2.18 o                         
   0   3   9         16.46         17.03         0.48 o                         
   1   3   9          0.21          0.24         0.17 o                         
   2   3   9          0.93          1.28         0.23 o                         
   3   3   9          8.94          9.14         0.66 o                         
  -4   4   9          0.54         -0.18         0.33 o                         
  -3   4   9         23.52         24.19         0.85 o                         
  -2   4   9         64.69         62.78         1.53 o                         
  -1   4   9          8.71          9.81         0.50 o                         
   0   4   9         75.07         76.64         1.47 o                         
   1   4   9         12.22         10.47         0.44 o                         
   2   4   9         16.08         18.43         0.77 o                         
   3   4   9          8.84          9.96         0.77 o                         
  -4   5   9          0.03         -0.19         0.45 o                         
  -3   5   9          3.15          3.34         0.44 o                         
  -2   5   9          0.00          0.23         0.24 o                         
  -1   5   9          0.03          0.03         0.24 o                         
   0   5   9         28.66         29.04         0.90 o                         
   1   5   9          1.42          1.98         0.23 o                         
   2   5   9          5.80          5.83         0.54 o                         
   3   5   9          8.64         12.09         1.58 o                         
  -3   6   9         23.78         26.61         1.01 o                         
  -2   6   9         22.98         22.64         0.87 o                         
  -1   6   9          5.65          5.38         0.54 o                         
   0   6   9         60.61         61.61         1.54 o                         
   1   6   9         19.10         19.24         0.62 o                         
   2   6   9          0.01         -0.29         0.37 o                         
  -3   7   9          4.05          4.43         0.58 o                         
  -2   7   9         20.46         24.22         0.97 o                         
  -1   7   9          1.12          0.88         0.68 o                         
   0   7   9          7.51         10.29         0.85 o                         
   1   7   9          2.38          2.54         0.53 o                         
  -1 -11  10          0.64          0.47         0.40 o                         
   0 -11  10          1.42          1.78         0.43 o                         
   1 -11  10          0.66          0.85         0.43 o                         
  -2 -10  10          0.25          1.08         0.47 o                         
  -1 -10  10         11.08         12.56         1.76 o                         
   0 -10  10         31.44         37.05         1.13 o                         
   1 -10  10          7.44          8.91         0.64 o                         
   2 -10  10          0.20          0.38         0.39 o                         
  -3  -9  10          0.04          0.24         0.42 o                         
  -2  -9  10          1.42          1.69         0.30 o                         
  -1  -9  10          1.79          1.25         0.28 o                         
   0  -9  10          0.68          0.92         0.34 o                         
   1  -9  10          8.04          6.72         0.83 o                         
   2  -9  10          0.17         -0.16         0.28 o                         
  -4  -8  10          5.67          2.81         0.85 o                         
  -3  -8  10          0.49          0.04         0.36 o                         
  -2  -8  10          0.03          0.02         0.25 o                         
  -1  -8  10          0.77          1.50         0.26 o                         
   0  -8  10         48.19         47.14         1.23 o                         
   1  -8  10          0.62          0.58         0.30 o                         
   2  -8  10         12.07         10.83         0.51 o                         
   3  -8  10          0.03         -0.15         0.31 o                         
  -4  -7  10          5.07          4.33         0.43 o                         
  -3  -7  10          0.63          0.34         0.26 o                         
  -2  -7  10          0.56          0.43         0.22 o                         
  -1  -7  10         16.43         17.81         0.65 o                         
   0  -7  10          1.13          1.07         0.24 o                         
   1  -7  10         36.99         38.59         1.05 o                         
   2  -7  10         16.21         14.09         0.45 o                         
   3  -7  10          0.59         -0.28         0.32 o                         
  -4  -6  10          4.38          5.17         0.60 o                         
  -3  -6  10          6.12          5.20         0.49 o                         
  -2  -6  10          1.79          0.69         0.21 o                         
  -1  -6  10        110.41        115.76         2.45 o                         
   0  -6  10        130.15        128.12         2.67 o                         
   1  -6  10        213.39        215.61         4.25 o                         
   2  -6  10          2.71          2.36         0.20 o                         
   3  -6  10          1.11          1.42         0.27 o                         
   4  -6  10          2.86          3.86         0.74 o                         
  -5  -5  10          1.12          0.81         0.36 o                         
  -4  -5  10          0.27         -0.12         0.29 o                         
  -3  -5  10          0.21          0.40         0.18 o                         
  -2  -5  10          1.38          1.09         0.26 o                         
  -1  -5  10         10.89         10.35         0.47 o                         
   0  -5  10        123.46        130.48         2.69 o                         
   1  -5  10         25.03         24.20         0.55 o                         
   2  -5  10         10.95          9.59         0.47 o                         
   3  -5  10          3.22          3.62         0.34 o                         
   4  -5  10          7.92          8.05         0.73 o                         
  -5  -4  10          8.50         11.78         0.72 o                         
  -4  -4  10          3.11          4.38         0.64 o                         
  -3  -4  10         15.26         19.53         0.66 o                         
  -2  -4  10          4.93          4.36         0.35 o                         
  -1  -4  10         23.12         23.22         0.70 o                         
   0  -4  10         18.34         18.76         0.61 o                         
   1  -4  10        719.53        780.03        15.67 o                         
   2  -4  10         70.59         71.67         1.38 o                         
   3  -4  10         18.51         17.50         0.53 o                         
   4  -4  10          9.14         10.91         1.20 o                         
  -5  -3  10         27.26         29.94         0.92 o                         
  -4  -3  10         20.04         20.21         0.65 o                         
  -3  -3  10         19.72         20.16         0.56 o                         
  -2  -3  10         16.36         13.52         0.36 o                         
  -1  -3  10         13.98         13.69         0.49 o                         
   0  -3  10          2.24          1.76         0.17 o                         
   1  -3  10        389.43        400.02         7.51 o                         
   2  -3  10          0.11          0.13         0.14 o                         
   3  -3  10          2.28          2.07         0.21 o                         
   4  -3  10          0.28          0.14         0.31 o                         
  -5  -2  10          3.41          4.45         0.46 o                         
  -4  -2  10         24.93         29.55         0.80 o                         
  -3  -2  10        159.50        174.20         3.47 o                         
  -2  -2  10        152.22        161.17         2.79 o                         
  -1  -2  10          0.00          0.07         0.09 o                         
   0  -2  10          9.65         10.53         0.28 o                         
   1  -2  10         97.14         97.00         1.77 o                         
   2  -2  10         38.27         37.41         1.23 o                         
   3  -2  10          4.45          4.92         0.34 o                         
   4  -2  10          3.11          5.98         0.64 o                         
  -5  -1  10          1.34          1.32         0.31 o                         
  -4  -1  10         32.54         30.81         0.82 o                         
  -3  -1  10          1.60          1.85         0.19 o                         
  -2  -1  10          7.26          8.23         0.45 o                         
  -1  -1  10          1.90          2.78         0.19 o                         
   0  -1  10          5.30          6.81         0.27 o                         
   1  -1  10          0.72          0.64         0.14 o                         
   2  -1  10          9.03          9.24         0.38 o                         
   3  -1  10         30.29         29.98         0.77 o                         
   4  -1  10          0.17          0.58         0.32 o                         
  -5   0  10          9.03          8.55         0.83 o                         
  -4   0  10         49.61         52.02         1.15 o                         
  -3   0  10        388.64        384.31         6.35 o                         
  -2   0  10        174.22        167.82         2.89 o                         
  -1   0  10          2.28          1.96         0.17 o                         
   0   0  10          3.06          3.81         0.36 o                         
   1   0  10          1.36          1.64         0.25 o                         
   2   0  10         37.98         35.26         0.83 o                         
   3   0  10         40.34         41.12         0.96 o                         
   4   0  10          1.49          1.94         0.38 o                         
  -5   1  10          1.36          1.33         0.51 o                         
  -4   1  10          5.56          5.52         0.38 o                         
  -3   1  10          0.04         -0.16         0.16 o                         
  -2   1  10        131.73        130.69         2.67 o                         
  -1   1  10          3.15          2.46         0.21 o                         
   0   1  10          0.33         -0.16         0.16 o                         
   1   1  10          0.05          0.07         0.18 o                         
   2   1  10         24.36         24.57         0.67 o                         
   3   1  10          1.75          1.76         0.25 o                         
   4   1  10          4.06          4.01         1.32 o                         
  -5   2  10          0.47         -0.01         0.41 o                         
  -4   2  10         12.84         12.66         0.70 o                         
  -3   2  10         47.88         49.03         1.29 o                         
  -2   2  10          1.25          1.72         0.25 o                         
  -1   2  10        141.74        139.52         2.85 o                         
   0   2  10         34.38         27.50         0.68 o                         
   1   2  10         73.66         69.13         1.37 o                         
   2   2  10         40.59         39.98         0.95 o                         
   3   2  10          0.85          0.16         0.50 o                         
  -4   3  10          0.96          1.34         0.36 o                         
  -3   3  10          0.95          1.48         0.44 o                         
  -2   3  10          0.99          0.84         0.29 o                         
  -1   3  10         31.55         31.19         0.91 o                         
   0   3  10          0.07         -0.09         0.16 o                         
   1   3  10          7.89          6.85         0.40 o                         
   2   3  10         52.29         55.06         1.20 o                         
   3   3  10          6.24          4.88         0.45 o                         
  -4   4  10         23.69         28.04         1.05 o                         
  -3   4  10         22.96         23.01         0.87 o                         
  -2   4  10          4.39          4.92         0.49 o                         
  -1   4  10        126.32        131.80         2.79 o                         
   0   4  10         57.71         57.11         1.18 o                         
   1   4  10          0.09          0.61         0.22 o                         
   2   4  10          0.99          1.41         0.29 o                         
   3   4  10          0.35          0.81         0.83 o                         
  -4   5  10          3.35          4.76         0.77 o                         
  -3   5  10         31.16         34.84         1.14 o                         
  -2   5  10          3.74          3.89         0.38 o                         
  -1   5  10         16.76         16.50         0.71 o                         
   0   5  10         14.24         12.35         0.63 o                         
   1   5  10          4.24          3.91         0.31 o                         
   2   5  10          6.94          5.86         0.62 o                         
  -3   6  10          1.93          2.27         0.43 o                         
  -2   6  10          6.58          8.51         0.68 o                         
  -1   6  10          7.00          6.65         0.61 o                         
   0   6  10          0.34          0.35         0.33 o                         
   1   6  10          2.77          3.27         0.40 o                         
  -1   7  10          2.72          2.71         0.67 o                         
   0   7  10          5.89          4.67         0.75 o                         
   0 -11  11          2.37          2.65         0.48 o                         
  -2 -10  11          0.19          1.88         0.87 o                         
  -1 -10  11          9.57         10.07         1.24 o                         
   0 -10  11          0.74          0.90         0.72 o                         
   1 -10  11          2.08          1.80         0.52 o                         
   2 -10  11          0.01         -0.14         0.64 o                         
  -3  -9  11          0.03         -0.09         0.41 o                         
  -2  -9  11          1.83          2.72         0.34 o                         
  -1  -9  11          0.53          0.22         0.29 o                         
   0  -9  11          4.81          4.46         0.60 o                         
   1  -9  11          4.94          5.38         0.58 o                         
   2  -9  11          0.00          0.64         0.49 o                         
  -3  -8  11          0.05         -0.02         0.37 o                         
  -2  -8  11         22.81         23.52         0.83 o                         
  -1  -8  11         43.71         42.55         1.19 o                         
   0  -8  11         55.60         57.57         1.45 o                         
   1  -8  11          1.13          1.58         0.27 o                         
   2  -8  11          0.01          0.09         0.29 o                         
   3  -8  11          2.51          2.89         0.61 o                         
  -4  -7  11          0.14          0.32         0.35 o                         
  -3  -7  11          0.12          0.18         1.03 o                         
  -2  -7  11          3.14          2.46         0.50 o                         
  -1  -7  11         41.45         44.41         1.35 o                         
   0  -7  11         20.71         19.37         0.72 o                         
   1  -7  11         12.40         11.95         0.57 o                         
   2  -7  11          2.34          2.36         0.31 o                         
   3  -7  11         16.13         16.55         0.81 o                         
  -4  -6  11          5.95          7.04         0.59 o                         
  -3  -6  11          0.00         -0.02         0.41 o                         
  -2  -6  11          4.10          2.17         0.27 o                         
  -1  -6  11          0.50          0.79         0.21 o                         
   0  -6  11        285.53        300.02         5.80 o                         
   1  -6  11         34.35         34.70         0.97 o                         
   2  -6  11          9.45          9.63         0.53 o                         
   3  -6  11          7.39          7.03         1.40 o                         
  -4  -5  11          1.24          1.53         0.39 o                         
  -3  -5  11          0.85          0.70         0.32 o                         
  -2  -5  11          2.90          3.24         0.32 o                         
  -1  -5  11          0.09         -0.05         0.18 o                         
   0  -5  11        230.25        244.10         7.57 o                         
   1  -5  11          0.73          0.87         0.16 o                         
   2  -5  11          0.00          0.10         0.18 o                         
   3  -5  11          0.45          0.19         0.24 o                         
   4  -5  11          8.28          9.30         1.73 o                         
  -5  -4  11          5.18          7.73         0.68 o                         
  -4  -4  11         33.08         34.84         1.11 o                         
  -3  -4  11         40.92         48.34         1.04 o                         
  -2  -4  11          2.79          1.78         0.25 o                         
  -1  -4  11          2.16          1.17         0.21 o                         
   0  -4  11         94.36         87.31         2.47 o                         
   1  -4  11         62.54         56.77         1.13 o                         
   2  -4  11          4.26          3.55         0.31 o                         
   3  -4  11          9.56          9.72         0.43 o                         
   4  -4  11          6.02         10.43         0.70 o                         
  -5  -3  11          9.96         10.31         0.85 o                         
  -4  -3  11          2.29          1.96         0.31 o                         
  -3  -3  11          6.05          6.02         0.40 o                         
  -2  -3  11          0.07         -0.03         0.12 o                         
  -1  -3  11          7.77          9.16         0.45 o                         
   0  -3  11          0.25          0.30         0.23 o                         
   1  -3  11          2.08          2.30         0.18 o                         
   2  -3  11         34.57         33.68         2.09 o                         
   3  -3  11          2.83          3.59         0.30 o                         
   4  -3  11          7.25          9.53         0.74 o                         
  -5  -2  11         13.29         12.22         0.69 o                         
  -4  -2  11        107.61        103.32         2.06 o                         
  -3  -2  11         44.63         47.60         1.04 o                         
  -2  -2  11          1.26          1.64         0.17 o                         
  -1  -2  11          0.00         -0.10         0.11 o                         
   0  -2  11          0.37          0.05         0.12 o                         
   1  -2  11         43.26         39.28         0.86 o                         
   2  -2  11         68.43         72.78         1.43 o                         
   3  -2  11          3.22          3.76         0.30 o                         
   4  -2  11          0.50          1.06         0.47 o                         
  -5  -1  11          0.52          0.31         0.41 o                         
  -4  -1  11          0.37          0.01         0.29 o                         
  -3  -1  11         83.48         82.70         1.87 o                         
  -2  -1  11          0.42          0.66         0.18 o                         
  -1  -1  11          0.12          0.00         0.12 o                         
   0  -1  11          1.89          1.84         0.27 o                         
   1  -1  11         37.60         33.74         0.78 o                         
   2  -1  11          5.76          5.63         0.43 o                         
   3  -1  11         12.97         14.13         0.55 o                         
   4  -1  11          3.53          5.21         1.04 o                         
  -5   0  11          4.06          3.98         0.59 o                         
  -4   0  11         11.79         14.68         0.59 o                         
  -3   0  11          0.09          0.15         0.18 o                         
  -2   0  11         95.15         95.14         1.76 o                         
  -1   0  11         64.61         56.66         1.13 o                         
   0   0  11        153.35        138.88         2.45 o                         
   1   0  11        104.13         91.68         1.73 o                         
   2   0  11          0.02         -0.14         0.19 o                         
   3   0  11          4.83          7.16         0.59 o                         
  -5   1  11          0.03         -0.07         0.77 o                         
  -4   1  11          2.72          2.76         0.36 o                         
  -3   1  11          0.38          0.36         0.41 o                         
  -2   1  11         10.17          9.28         0.48 o                         
  -1   1  11          6.30          5.44         0.30 o                         
   0   1  11          3.25          1.52         0.19 o                         
   1   1  11        179.66        173.99         3.05 o                         
   2   1  11         13.73         13.03         0.53 o                         
   3   1  11          2.55          2.65         0.35 o                         
  -4   2  11          7.91          7.25         0.60 o                         
  -3   2  11          3.87          2.92         0.34 o                         
  -2   2  11        108.83        113.77         2.45 o                         
  -1   2  11         92.54         92.90         2.05 o                         
   0   2  11          0.53          0.32         0.18 o                         
   1   2  11          1.88          1.51         0.22 o                         
   2   2  11          0.50          0.63         0.24 o                         
   3   2  11          1.62          1.60         0.32 o                         
  -4   3  11         26.58         29.59         1.08 o                         
  -3   3  11          5.90          5.95         0.57 o                         
  -2   3  11         19.22         18.59         0.73 o                         
  -1   3  11         38.69         38.05         1.07 o                         
   0   3  11         14.00         14.06         0.49 o                         
   1   3  11         23.08         20.94         0.76 o                         
   2   3  11          0.01          0.17         0.27 o                         
  -4   4  11          2.63          2.13         0.82 o                         
  -3   4  11         12.61         14.31         0.75 o                         
  -2   4  11          4.71          6.30         0.69 o                         
  -1   4  11          0.09          0.15         0.26 o                         
   0   4  11         15.40         15.52         0.68 o                         
   1   4  11          1.33          1.13         0.31 o                         
   2   4  11          0.09          0.32         0.31 o                         
  -3   5  11         27.41         30.51         1.22 o                         
  -2   5  11          3.83          4.75         0.47 o                         
  -1   5  11          7.91          7.28         0.73 o                         
   0   5  11          1.16          1.93         0.35 o                         
   1   5  11          3.10          3.59         0.41 o                         
  -2   6  11         10.98         12.09         1.01 o                         
  -1   6  11          0.72         -0.19         0.40 o                         
   0   6  11          0.09          0.89         0.45 o                         
  -2 -10  12          9.07         10.36         1.38 o                         
  -1 -10  12          8.10          8.12         0.77 o                         
   0 -10  12          0.16         -0.41         0.41 o                         
   1 -10  12          0.37          0.61         0.43 o                         
  -2  -9  12          9.81         10.06         0.71 o                         
  -1  -9  12          9.57          7.96         0.70 o                         
   0  -9  12          5.92          5.66         0.53 o                         
   1  -9  12          0.53          0.14         0.35 o                         
   2  -9  12         11.50         13.30         1.31 o                         
  -3  -8  12          0.73          0.68         0.35 o                         
  -2  -8  12          0.19          0.07         0.30 o                         
  -1  -8  12         62.01         61.60         1.86 o                         
   0  -8  12          6.13          5.97         0.65 o                         
   1  -8  12          1.17          0.55         0.28 o                         
   2  -8  12          2.55          3.07         0.58 o                         
  -4  -7  12          0.03          0.46         0.74 o                         
  -3  -7  12          0.14         -0.43         0.43 o                         
  -2  -7  12          0.37         -0.26         0.26 o                         
  -1  -7  12         75.67         81.83         1.93 o                         
   0  -7  12          1.56          0.65         0.25 o                         
   1  -7  12          0.65          0.42         0.24 o                         
   2  -7  12          0.29          0.21         0.32 o                         
   3  -7  12         12.56         15.76         1.36 o                         
  -4  -6  12          6.34          7.91         0.66 o                         
  -3  -6  12          2.61          1.81         0.33 o                         
  -2  -6  12          0.42          0.02         0.62 o                         
  -1  -6  12         59.94         57.21         1.44 o                         
   0  -6  12         47.16         48.53         1.48 o                         
   1  -6  12          1.41          0.63         0.22 o                         
   2  -6  12         11.45         12.07         0.59 o                         
   3  -6  12          6.81         10.15         1.38 o                         
  -4  -5  12          3.41          2.91         0.40 o                         
  -3  -5  12          0.02         -0.01         0.29 o                         
  -2  -5  12          1.37          1.84         0.27 o                         
  -1  -5  12          0.02          0.01         0.24 o                         
   0  -5  12          2.73          2.55         0.29 o                         
   1  -5  12         17.87         15.02         0.62 o                         
   2  -5  12          5.75          7.07         0.37 o                         
   3  -5  12         13.98         16.24         0.87 o                         
  -4  -4  12          4.92          6.61         0.68 o                         
  -3  -4  12          2.50          2.86         0.27 o                         
  -2  -4  12          1.93          1.70         0.32 o                         
  -1  -4  12          3.79          3.70         0.32 o                         
   0  -4  12         23.54         20.32         0.70 o                         
   1  -4  12         54.42         57.50         1.16 o                         
   2  -4  12          4.42          4.92         0.44 o                         
   3  -4  12          0.37          0.67         0.29 o                         
  -4  -3  12         30.26         31.47         1.03 o                         
  -3  -3  12          1.21          1.45         0.21 o                         
  -2  -3  12          0.63          0.66         0.17 o                         
  -1  -3  12          3.24          3.04         0.28 o                         
   0  -3  12         31.55         27.27         0.64 o                         
   1  -3  12          7.23          5.36         0.30 o                         
   2  -3  12         18.10         19.25         0.75 o                         
   3  -3  12          8.85         11.08         0.53 o                         
  -4  -2  12          0.20          0.51         0.32 o                         
  -3  -2  12         23.58         26.18         0.70 o                         
  -2  -2  12         49.63         46.99         1.16 o                         
  -1  -2  12        118.68        110.84         2.29 o                         
   0  -2  12        111.34         96.86         1.79 o                         
   1  -2  12          0.81          1.09         0.16 o                         
   2  -2  12         13.54         13.99         0.51 o                         
   3  -2  12          0.63          0.66         0.34 o                         
  -4  -1  12          0.09         -0.09         0.26 o                         
  -3  -1  12          0.60          0.41         0.23 o                         
  -2  -1  12          7.92          7.81         0.34 o                         
  -1  -1  12          0.61          0.09         0.15 o                         
   0  -1  12        259.69        237.89         4.57 o                         
   1  -1  12         22.70         16.94         0.65 o                         
   2  -1  12         11.03         11.22         0.66 o                         
   3  -1  12          0.05          0.76         0.26 o                         
  -4   0  12          3.11          2.83         0.39 o                         
  -3   0  12         39.83         40.03         0.93 o                         
  -2   0  12         62.13         63.78         1.49 o                         
  -1   0  12          0.98          0.60         0.19 o                         
   0   0  12          1.64          1.59         0.23 o                         
   1   0  12          0.01         -0.16         0.18 o                         
   2   0  12          5.52          4.85         0.50 o                         
   3   0  12          0.00          0.72         0.28 o                         
  -4   1  12          3.97          4.15         0.54 o                         
  -3   1  12         13.85         14.88         1.20 o                         
  -2   1  12         43.70         42.28         1.15 o                         
  -1   1  12         23.47         21.11         0.72 o                         
   0   1  12         37.26         32.29         0.78 o                         
   1   1  12          0.10          0.17         0.20 o                         
   2   1  12          1.18          0.60         0.35 o                         
   3   1  12         11.93         13.32         0.67 o                         
  -4   2  12         10.66         14.11         1.09 o                         
  -3   2  12          4.63          4.72         0.45 o                         
  -2   2  12          1.84          2.07         0.38 o                         
  -1   2  12         32.39         31.18         0.94 o                         
   0   2  12          2.98          2.42         0.24 o                         
   1   2  12          0.68          0.92         0.29 o                         
   2   2  12         16.94         16.70         0.66 o                         
  -3   3  12          3.09          4.71         0.64 o                         
  -2   3  12          7.16          8.56         0.60 o                         
  -1   3  12          1.18          1.42         0.29 o                         
   0   3  12         15.61         14.80         0.67 o                         
   1   3  12          4.73          3.97         0.47 o                         
   2   3  12          4.24          3.53         0.42 o                         
  -3   4  12         11.93         13.43         0.82 o                         
  -2   4  12          2.62          2.26         0.39 o                         
  -1   4  12          0.21          0.25         0.34 o                         
   0   4  12          1.49          2.49         0.36 o                         
   1   4  12          0.20         -0.35         0.41 o                         
  -2   5  12          0.14         -0.40         0.40 o                         
  -1   5  12         12.18         14.73         0.79 o                         
   0   5  12          0.17         -0.01         0.44 o                         
  -1 -10  13          0.49          0.88         0.89 o                         
   0 -10  13          0.01          0.24         0.45 o                         
  -2  -9  13         17.22         17.30         0.91 o                         
  -1  -9  13          1.21          0.50         0.37 o                         
   0  -9  13          0.27          0.57         0.41 o                         
   1  -9  13          0.08          1.39         0.54 o                         
  -3  -8  13          0.06         -0.25         0.55 o                         
  -2  -8  13         19.25         20.09         1.09 o                         
  -1  -8  13         17.24         19.04         0.83 o                         
   0  -8  13          0.26          0.14         0.34 o                         
   1  -8  13          4.93          4.95         0.48 o                         
   2  -8  13          3.52          3.93         0.72 o                         
  -3  -7  13          0.00         -0.35         0.35 o                         
  -2  -7  13          0.01         -0.21         0.36 o                         
  -1  -7  13          5.97          5.88         0.75 o                         
   0  -7  13          4.73          4.81         0.51 o                         
   1  -7  13          2.12          2.64         0.32 o                         
   2  -7  13         11.95         14.25         0.72 o                         
  -3  -6  13          1.18          1.75         0.37 o                         
  -2  -6  13          2.33          3.03         0.36 o                         
  -1  -6  13          5.39          4.62         0.66 o                         
   0  -6  13         22.38         22.29         0.81 o                         
   1  -6  13          3.64          3.20         0.66 o                         
   2  -6  13          0.83          1.34         0.31 o                         
  -4  -5  13          0.34          0.84         0.45 o                         
  -3  -5  13          0.85          1.08         0.33 o                         
  -2  -5  13          0.79          0.96         0.29 o                         
  -1  -5  13         17.28         17.56         0.94 o                         
   0  -5  13          1.99          1.34         0.27 o                         
   1  -5  13         10.60         11.66         0.59 o                         
   2  -5  13          9.52         11.99         0.64 o                         
   3  -5  13          9.43         13.52         0.98 o                         
  -4  -4  13          2.52          2.08         0.38 o                         
  -3  -4  13         17.58         19.71         0.80 o                         
  -2  -4  13         38.35         41.55         1.17 o                         
  -1  -4  13         44.10         42.14         1.16 o                         
   0  -4  13          0.78          0.73         0.24 o                         
   1  -4  13          8.26          8.22         0.53 o                         
   2  -4  13          0.90          0.63         0.28 o                         
   3  -4  13          0.56          0.98         0.34 o                         
  -4  -3  13          0.04          0.00         0.34 o                         
  -3  -3  13          2.53          2.41         0.32 o                         
  -2  -3  13          1.18          1.03         0.26 o                         
  -1  -3  13        145.19        134.86         2.85 o                         
   0  -3  13         27.99         22.45         0.58 o                         
   1  -3  13         12.87         12.28         0.44 o                         
   2  -3  13          0.90          0.57         0.23 o                         
   3  -3  13          0.39          0.74         0.75 o                         
  -4  -2  13          6.81          6.75         0.60 o                         
  -3  -2  13         19.18         20.95         0.64 o                         
  -2  -2  13          0.20          0.29         0.30 o                         
  -1  -2  13          0.12          0.26         0.16 o                         
   0  -2  13          1.43          1.78         0.20 o                         
   1  -2  13          7.25          7.20         0.38 o                         
   2  -2  13          0.54          1.07         0.27 o                         
   3  -2  13          1.42          0.88         0.30 o                         
  -4  -1  13          7.22          7.71         0.64 o                         
  -3  -1  13         21.21         19.80         0.63 o                         
  -2  -1  13         18.56         16.64         0.52 o                         
  -1  -1  13         26.89         20.48         0.57 o                         
   0  -1  13          0.62          0.71         0.29 o                         
   1  -1  13          0.09         -0.12         0.21 o                         
   2  -1  13         32.81         34.57         0.94 o                         
   3  -1  13          0.85          1.53         0.33 o                         
  -4   0  13          4.60          4.61         0.64 o                         
  -3   0  13          2.43          3.01         0.37 o                         
  -2   0  13         20.30         20.76         0.60 o                         
  -1   0  13          6.39          5.67         0.36 o                         
   0   0  13          1.49          2.06         0.26 o                         
   1   0  13         27.39         25.84         0.73 o                         
   2   0  13          0.32          0.52         0.26 o                         
  -4   1  13          1.70          2.88         0.55 o                         
  -3   1  13          7.56          8.58         0.98 o                         
  -2   1  13          1.35          1.64         0.30 o                         
  -1   1  13         27.00         22.69         0.79 o                         
   0   1  13          2.66          1.92         0.24 o                         
   1   1  13         19.51         18.63         0.65 o                         
   2   1  13          0.50          0.23         0.32 o                         
  -3   2  13          2.16          1.84         0.38 o                         
  -2   2  13          0.34          0.18         0.30 o                         
  -1   2  13          0.04          0.03         0.39 o                         
   0   2  13          0.09          0.17         0.27 o                         
   1   2  13          0.68          0.31         0.27 o                         
   2   2  13          0.58          1.00         0.33 o                         
  -3   3  13          0.00          0.30         0.52 o                         
  -2   3  13         23.36         24.64         0.98 o                         
  -1   3  13          0.21          0.34         0.29 o                         
   0   3  13          0.40          1.62         0.34 o                         
   1   3  13          0.08         -0.02         0.33 o                         
  -2   4  13          4.69          4.05         0.57 o                         
  -1   4  13         17.44         21.60         0.93 o                         
   0   4  13          1.43          2.34         0.47 o                         
  -1  -9  14          1.04          1.17         0.39 o                         
   0  -9  14          0.16         -0.21         0.44 o                         
  -2  -8  14          0.23          0.24         0.53 o                         
  -1  -8  14          5.49          5.03         0.66 o                         
   0  -8  14          1.71          1.62         0.39 o                         
   1  -8  14          1.71          1.72         0.39 o                         
  -3  -7  14          0.01         -0.21         0.41 o                         
  -2  -7  14          6.32          7.89         0.65 o                         
  -1  -7  14          0.02          0.01         0.59 o                         
   0  -7  14          2.97          2.01         0.36 o                         
   1  -7  14          4.13          4.55         0.45 o                         
   2  -7  14          3.44          4.63         0.71 o                         
  -3  -6  14          7.82         10.39         0.75 o                         
  -2  -6  14          6.34          7.63         0.65 o                         
  -1  -6  14          0.10         -0.21         0.39 o                         
   0  -6  14          0.67          0.82         0.29 o                         
   1  -6  14          0.00          0.23         0.30 o                         
   2  -6  14          0.01         -0.05         0.34 o                         
  -3  -5  14          1.73          2.10         0.36 o                         
  -2  -5  14         35.16         33.53         1.09 o                         
  -1  -5  14         20.84         20.57         0.81 o                         
   0  -5  14          3.34          2.80         0.32 o                         
   1  -5  14          2.89          2.10         0.33 o                         
   2  -5  14          0.18         -0.19         0.33 o                         
  -3  -4  14          0.13          0.62         0.32 o                         
  -2  -4  14          0.12         -0.28         0.28 o                         
  -1  -4  14          3.18          3.04         0.35 o                         
   0  -4  14          4.05          5.46         0.63 o                         
   1  -4  14          2.53          2.95         0.51 o                         
   2  -4  14          7.20          7.30         0.74 o                         
  -4  -3  14          5.26          4.06         0.73 o                         
  -3  -3  14          7.45          6.92         0.62 o                         
  -2  -3  14          9.89          5.35         0.53 o                         
  -1  -3  14          1.10          1.62         0.28 o                         
   0  -3  14          1.70          2.80         0.31 o                         
   1  -3  14         47.79         51.81         1.38 o                         
   2  -3  14          0.13          0.05         0.32 o                         
  -3  -2  14          3.63          4.84         0.60 o                         
  -2  -2  14          7.47          7.91         0.53 o                         
  -1  -2  14          0.06          0.15         0.25 o                         
   0  -2  14         17.36         15.23         0.51 o                         
   1  -2  14          2.32          3.00         0.51 o                         
   2  -2  14          3.91          4.76         0.54 o                         
  -3  -1  14          1.37          1.69         0.35 o                         
  -2  -1  14         15.45         13.94         0.51 o                         
  -1  -1  14          0.02         -0.06         0.23 o                         
   0  -1  14         31.59         29.98         1.05 o                         
   1  -1  14          0.03         -0.14         0.24 o                         
   2  -1  14          1.48          1.59         0.30 o                         
  -3   0  14          0.36          0.46         0.33 o                         
  -2   0  14          0.98          0.92         0.30 o                         
  -1   0  14          1.23          2.10         0.25 o                         
   0   0  14          0.03          0.65         0.30 o                         
   1   0  14          1.71          1.77         0.28 o                         
   2   0  14          9.22         10.90         0.62 o                         
  -3   1  14         20.12         20.91         1.50 o                         
  -2   1  14          1.57          1.45         0.41 o                         
  -1   1  14          1.06          3.04         0.35 o                         
   0   1  14          2.28          1.98         0.41 o                         
   1   1  14          2.32          2.25         0.32 o                         
  -2   2  14         22.29         27.54         1.01 o                         
  -1   2  14          1.71          1.33         0.34 o                         
   0   2  14          0.33          0.46         0.34 o                         
   1   2  14          0.31          0.58         0.36 o                         
  -1   3  14          7.42          8.46         0.80 o                         
  -1  -8  15          0.08          0.40         0.91 o                         
   0  -8  15          0.77          1.56         0.86 o                         
  -2  -7  15          8.45         12.12         2.02 o                         
  -1  -7  15          0.14          0.09         0.43 o                         
   0  -7  15          2.12          3.19         0.45 o                         
   1  -7  15          0.28          0.99         0.52 o                         
  -2  -6  15          2.03          1.80         0.58 o                         
  -1  -6  15          1.54          1.37         0.35 o                         
   0  -6  15          2.32          2.76         0.36 o                         
   1  -6  15         10.36         12.36         0.75 o                         
  -3  -5  15          2.43          1.63         0.80 o                         
  -2  -5  15          0.70          1.07         0.36 o                         
  -1  -5  15          2.89          3.86         0.68 o                         
   0  -5  15         33.63         38.97         1.18 o                         
   1  -5  15          1.35          1.16         0.35 o                         
  -3  -4  15          4.22          3.22         0.50 o                         
  -2  -4  15          2.64          2.36         0.39 o                         
  -1  -4  15          4.68          6.34         0.76 o                         
   0  -4  15          6.10          7.49         0.62 o                         
   1  -4  15          3.06          2.85         0.38 o                         
  -3  -3  15          3.20          2.33         0.45 o                         
  -2  -3  15          0.57          1.73         0.35 o                         
  -1  -3  15         16.44         16.41         0.76 o                         
   0  -3  15          0.01          0.09         0.31 o                         
   1  -3  15          0.53          1.55         0.42 o                         
  -3  -2  15          1.30          1.11         0.65 o                         
  -2  -2  15          1.18          1.34         0.34 o                         
  -1  -2  15          0.11          0.57         0.30 o                         
   0  -2  15          1.59          0.92         0.33 o                         
   1  -2  15         14.49         17.65         0.81 o                         
  -2  -1  15          1.02          2.17         0.43 o                         
  -1  -1  15          4.30          3.25         0.44 o                         
   0  -1  15          4.31          2.92         0.46 o                         
   1  -1  15          0.67          0.54         0.34 o                         
  -2   0  15          0.23         -0.17         0.34 o                         
  -1   0  15          0.00          0.05         0.30 o                         
   0   0  15          0.11          0.56         0.27 o                         
   1   0  15          0.37          0.09         0.33 o                         
  -2   1  15          5.21          8.12         1.01 o                         
  -1   1  15         32.77         35.96         1.14 o                         
   0   1  15         16.96         19.62         0.93 o                         
  -1  -6  16          5.07          4.63         0.61 o                         
   0  -6  16          0.64         -0.67         0.79 o                         
  -2  -5  16          2.79          3.55         0.81 o                         
  -1  -5  16          0.08         -0.28         0.38 o                         
   0  -5  16          1.08          1.78         0.49 o                         
  -2  -4  16          0.06          1.06         0.64 o                         
  -1  -4  16          0.34          0.86         0.41 o                         
   0  -4  16          9.63         12.15         0.77 o                         
  -2  -3  16          1.90          3.89         0.70 o                         
  -1  -3  16          2.41          3.00         0.39 o                         
   0  -3  16          0.42          0.17         0.39 o                         
  -1  -2  16          0.01         -0.30         0.35 o                         
   0  -2  16          0.17          0.13         0.37 o                         
   0  -1  16          0.10          0.12         0.69 o                         
                                                                                
